# Supplementary material for: Crystal structure of 2-bromo-4,6-di­nitroaniline
Source: Acta Crystallogr E Crystallogr Commun. 2015 Oct 3;71(Pt 11):o813. doi: 10.1107/S2056989015017946 (PMC4645020; doi:10.1107/S2056989015017946)
Supplement: Supplementary file 1 [file e-71-0o813-sup1.cif]

##############################################################################
#                                                                            #
# This CIF contains the data in a paper accepted for publication in          #
# Acta Crystallographica Section E. It conforms to the requirements of       #
# Notes for Authors for Acta Crystallographica Section E, and has been       #
# peer reviewed under the auspices of the IUCr Commission on Journals.       #
#                                                                            #
# Full details of the Crystallographic Information File format               #
# are given in the paper "The Crystallographic Information File (CIF):       #
# a New Standard Archive File for Crystallography" by S. R. Hall, F. H.      #
# Allen and I. D. Brown [Acta Cryst. (1991), A47, 655-685].                  #
#                                                                            #
# The current version of the core CIF dictionary is obtainable from          #
# ftp://ftp.iucr.org/pub/cif_core.dic.                                       #
#                                                                            #
# Software is freely available for graphical display of the structure(s)     #
# in this CIF. For information consult the CIF software page                 #
# http://www.iucr.org/resources/cif/software.                                #
#                                                                            #
# This file may be used for bona fide research purposes within the           #
# scientific community so long as proper attribution is given to the journal # 
# article from which it was obtained.                                        #
#                                                                            #
##############################################################################
data_global
_audit_creation_method     'form.cif (version 2.0)'
_journal_data_validation_number     ?
_journal_date_recd_electronic     2015-09-18
_journal_date_accepted     2015-09-25
_journal_name_full     'Acta Crystallographica, Section E'
_journal_year     2015
_journal_volume     71
_journal_issue     11
_journal_page_first     o813
_journal_page_last     o813
_journal_paper_category     HO
_journal_paper_doi     10.1107/S2056989015017946
_journal_coeditor_code     SJ5477
loop_
    _publ_contact_author_name
    _publ_contact_author_address
    _publ_contact_author_email
    'Kim, Tae Ho'
;
Department of Chemistry and Research Institute of Natural Sciences, Gyeongsang
National University, Jinju 52828, Republic of Korea
;
;
thkim@gnu.ac.kr
;
    'Kang, Chang Ho'
;
Division of Applied Life Science and PMBBRC, Gyeongsang
National University, Jinju 52828, Republic of Korea
;
;
jacobgnu69@gnu.ac.kr
;
_publ_contact_author_fax     '+82-55-772-2789'
_publ_contact_author_phone     '+82-55-772-2789'
_publ_section_title
;
Crystal structure of 2-bromo-4,6-dinitroaniline
;
loop_
    _publ_author_name
    _publ_author_address
    'Kang, Gihaeng'
;
Department of Chemistry and Research Institute of Natural Sciences, Gyeongsang
National University, Jinju 52828, Republic of Korea
;
    'Kim, Tae Ho'
;
Department of Chemistry and Research Institute of Natural Sciences, Gyeongsang
National University, Jinju 52828, Republic of Korea
;
    'Lee, Eui-Jae'
;
Research Center at Kyung-In Synthetic Corporation (KISCO), Yangcheon-ro 75-69,
 Gangseo-gu, Seoul 07517, Korea
;
    'Kang, Chang Ho'
;
Division of Applied Life Science and PMBBRC, Gyeongsang
National University, Jinju 52828, Republic of Korea
;
data_I
_database_code_depnum_ccdc_archive 'CCDC 1427403'
_audit_creation_method     SHELXL-2013
_chemical_name_systematic
;
2-Bromo-4,6-dinitroaniline
;
_chemical_name_common     ?
_chemical_formula_moiety     'C6 H4 Br N3 O4'
_chemical_formula_sum     'C6 H4 Br N3 O4'
_chemical_formula_iupac     'C6 H4 Br N3 O4'
_chemical_formula_weight     262.03
_chemical_melting_point     ?
_shelx_space_group_comment
;
The symmetry employed for this shelxl refinement is uniquely defined
by the following loop, which should always be used as a source of
symmetry information in preference to the above space-group names.
They are only intended as comments.
;
_space_group_crystal_system     monoclinic
_space_group_name_H-M_alt     'P 21/n'
_space_group_name_Hall     '-P 2yn'
loop_
    _space_group_symop_operation_xyz
    'x, y, z'
    '-x+1/2, y+1/2, -z+1/2'
    '-x, -y, -z'
    'x-1/2, -y-1/2, z-1/2'
_cell_length_a     6.6955(2)
_cell_length_b     7.7720(2)
_cell_length_c     16.0608(4)
_cell_angle_alpha     90
_cell_angle_beta     95.4182(14)
_cell_angle_gamma     90
_cell_volume     832.03(4)
_cell_formula_units_Z     4
_cell_measurement_reflns_used     6099
_cell_measurement_theta_min     2.55
_cell_measurement_theta_max     27.07
_cell_measurement_temperature     173(2)
_exptl_crystal_description     block
_exptl_crystal_colour     yellow
_exptl_crystal_size_max     0.200
_exptl_crystal_size_mid     0.150
_exptl_crystal_size_min     0.075
_exptl_crystal_density_diffrn     2.092
_exptl_crystal_density_meas     ?
_exptl_crystal_density_method     ?
_exptl_crystal_F_000     512
_exptl_absorpt_coefficient_mu     4.933
_exptl_absorpt_correction_type     multi-scan
_exptl_absorpt_process_details
;
(SADABS; Bruker, 2013)
;
_shelx_estimated_absorpt_T_min     0.439
_shelx_estimated_absorpt_T_max     0.709
_exptl_absorpt_correction_T_min     0.5337
_exptl_absorpt_correction_T_max     0.7456
_exptl_special_details     ?
_diffrn_ambient_temperature     173(2)
_diffrn_radiation_type     MoK\a
_diffrn_radiation_wavelength     0.71073
_diffrn_measurement_device_type     'Bruker APEXII CCD'
_diffrn_measurement_method     '\f and \w scans'
_diffrn_detector_area_resol_mean     ?
_diffrn_reflns_number     12322
_diffrn_reflns_av_R_equivalents     0.0296
_diffrn_reflns_theta_min     2.548
_diffrn_reflns_theta_max     27.452
_diffrn_reflns_theta_full     25.242
_diffrn_measured_fraction_theta_max     0.998
_diffrn_measured_fraction_theta_full     0.999
_diffrn_reflns_limit_h_min     -8
_diffrn_reflns_limit_h_max     8
_diffrn_reflns_limit_k_min     -10
_diffrn_reflns_limit_k_max     10
_diffrn_reflns_limit_l_min     -20
_diffrn_reflns_limit_l_max     20
_refine_special_details     ?
_reflns_number_total     1892
_reflns_number_gt     1648
_reflns_threshold_expression     'I > 2\s(I)'
_refine_ls_structure_factor_coef     Fsqd
_refine_ls_matrix_type     full
_refine_ls_R_factor_all     0.0402
_refine_ls_R_factor_gt     0.0332
_refine_ls_wR_factor_gt     0.0800
_refine_ls_wR_factor_ref     0.0827
_refine_ls_goodness_of_fit_ref     1.060
_refine_ls_restrained_S_all     1.060
_refine_ls_number_reflns     1892
_refine_ls_number_parameters     127
_refine_ls_number_restraints     0
_refine_ls_hydrogen_treatment     constr
_refine_ls_weighting_scheme     calc
_refine_ls_weighting_details
              'w=1/[\s^2^(Fo^2^)+(0.0334P)^2^+1.6027P] where P=(Fo^2^+2Fc^2^)/3'
_atom_sites_solution_hydrogens     geom
_atom_sites_solution_primary     ?
_atom_sites_solution_secondary     ?
_refine_ls_shift/su_max     0.002
_refine_ls_shift/su_mean     0.000
_refine_diff_density_max     0.850
_refine_diff_density_min     -0.506
_refine_ls_extinction_method     none
_refine_ls_extinction_coef     .
loop_
    _atom_type_symbol
    _atom_type_description
    _atom_type_scat_dispersion_real
    _atom_type_scat_dispersion_imag
    _atom_type_scat_source
    'C' 'C' 0.0033 0.0016
                         'International Tables Vol C Tables 4.2.6.8 and 6.1.1.4'
    'H' 'H' 0.0000 0.0000
                         'International Tables Vol C Tables 4.2.6.8 and 6.1.1.4'
    'N' 'N' 0.0061 0.0033
                         'International Tables Vol C Tables 4.2.6.8 and 6.1.1.4'
    'O' 'O' 0.0106 0.0060
                         'International Tables Vol C Tables 4.2.6.8 and 6.1.1.4'
    'Br' 'Br' -0.2901 2.4595
                         'International Tables Vol C Tables 4.2.6.8 and 6.1.1.4'
_computing_data_collection
;
APEX2 (Bruker, 2013)
;
_computing_cell_refinement
;
SAINT (Bruker, 2013)
;
_computing_data_reduction
;
SAINT (Bruker, 2013)
;
_computing_structure_solution
;
SHELXS97 (Sheldrick, 2008)
;
_computing_structure_refinement
;
SHELXL2013 (Sheldrick, 2015)
;
_computing_molecular_graphics
;
DIAMOND (Brandenburg, 2010)
;
_computing_publication_material
;
SHELXTL (Sheldrick, 2008)
;
loop_
    _atom_site_type_symbol
    _atom_site_label
    _atom_site_fract_x
    _atom_site_fract_y
    _atom_site_fract_z
    _atom_site_U_iso_or_equiv
    _atom_site_adp_type
    _atom_site_calc_flag
    _atom_site_occupancy
    _atom_site_disorder_assembly
    _atom_site_disorder_group
    Br Br1 0.19258(6) 0.64018(4) 1.10024(2) 0.04116(14) Uani d 1 . .
    O O1 0.4575(4) 0.6238(3) 0.79915(19) 0.0484(7) Uani d 1 . .
    O O2 0.2420(4) 0.7493(4) 0.71047(15) 0.0544(8) Uani d 1 . .
    O O3 -0.3569(3) 0.9745(3) 0.79238(13) 0.0379(5) Uani d 1 . .
    O O4 -0.4360(3) 0.9614(3) 0.91874(15) 0.0397(6) Uani d 1 . .
    N N1 -0.1949(4) 0.8183(4) 1.03776(15) 0.0327(6) Uani d 1 . .
    H H1A -0.1531 0.7837 1.0886 0.039 Uiso calc 1 . .
    H H1B -0.3120 0.8696 1.0282 0.039 Uiso calc 1 . .
    N N2 0.2978(4) 0.6977(4) 0.78113(17) 0.0348(6) Uani d 1 . .
    N N3 -0.3276(3) 0.9358(3) 0.86609(13) 0.0212(5) Uani d 1 . .
    C C1 -0.0806(4) 0.7930(4) 0.97511(16) 0.0230(6) Uani d 1 . .
    C C2 0.1093(4) 0.7101(4) 0.98987(17) 0.0256(6) Uani d 1 . .
    C C3 0.2302(4) 0.6777(4) 0.92827(19) 0.0277(6) Uani d 1 . .
    H H3 0.3551 0.6208 0.9404 0.033 Uiso calc 1 . .
    C C4 0.1671(4) 0.7299(4) 0.84695(18) 0.0263(6) Uani d 1 . .
    C C5 -0.0114(4) 0.8115(4) 0.82743(17) 0.0233(6) Uani d 1 . .
    H H5 -0.0513 0.8456 0.7715 0.028 Uiso calc 1 . .
    C C6 -0.1333(4) 0.8435(3) 0.89051(16) 0.0214(5) Uani d 1 . .
loop_
    _atom_site_aniso_label
    _atom_site_aniso_U_11
    _atom_site_aniso_U_22
    _atom_site_aniso_U_33
    _atom_site_aniso_U_12
    _atom_site_aniso_U_13
    _atom_site_aniso_U_23
    Br1 0.0571(2) 0.0375(2) 0.02593(18) -0.01145(16) -0.01191(14) 0.00718(13)
    O1 0.0422(14) 0.0411(14) 0.0655(18) 0.0096(11) 0.0239(13) -0.0063(12)
    O2 0.0471(15) 0.094(2) 0.0241(12) -0.0027(15) 0.0165(11) -0.0089(13)
    O3 0.0415(13) 0.0450(14) 0.0268(11) 0.0051(11) 0.0004(10) 0.0036(10)
    O4 0.0329(12) 0.0438(14) 0.0437(14) 0.0057(10) 0.0111(11) 0.0000(11)
    N1 0.0409(15) 0.0416(15) 0.0168(11) -0.0026(12) 0.0096(11) -0.0002(11)
    N2 0.0351(15) 0.0381(15) 0.0340(15) -0.0082(12) 0.0174(12) -0.0124(12)
    N3 0.0269(12) 0.0220(11) 0.0147(10) -0.0105(9) 0.0011(9) 0.0003(9)
    C1 0.0323(15) 0.0214(13) 0.0156(12) -0.0095(11) 0.0051(11) -0.0032(10)
    C2 0.0339(15) 0.0246(14) 0.0175(13) -0.0095(12) -0.0025(11) 0.0019(11)
    C3 0.0274(14) 0.0242(14) 0.0308(15) -0.0045(11) -0.0010(12) -0.0003(12)
    C4 0.0290(15) 0.0289(15) 0.0224(13) -0.0054(12) 0.0100(12) -0.0058(11)
    C5 0.0276(14) 0.0274(14) 0.0153(12) -0.0069(11) 0.0046(11) -0.0009(10)
    C6 0.0257(13) 0.0218(13) 0.0170(12) -0.0045(11) 0.0031(10) -0.0019(10)
_geom_special_details
;
All e.s.d.'s (except the e.s.d. in the dihedral angle between two l.s. planes)
are estimated using the full covariance matrix. The cell e.s.d.'s are taken
into account individually in the estimation of e.s.d.'s in distances, angles
and torsion angles; correlations between e.s.d.'s in cell parameters are only
used when they are defined by crystal symmetry. An approximate (isotropic)
treatment of cell e.s.d.'s is used for estimating e.s.d.'s involving l.s.
planes.
;
loop_
    _geom_bond_atom_site_label_1
    _geom_bond_atom_site_label_2
    _geom_bond_site_symmetry_2
    _geom_bond_distance
    _geom_bond_publ_flag
    Br1 C2 . 1.887(3) ?
    O1 N2 . 1.224(4) ?
    O2 N2 . 1.228(4) ?
    O3 N3 . 1.219(3) ?
    O4 N3 . 1.182(3) ?
    N1 C1 . 1.335(4) ?
    N1 H1A . 0.8800 ?
    N1 H1B . 0.8800 ?
    N2 C4 . 1.456(4) ?
    N3 C6 . 1.505(4) ?
    C1 C2 . 1.425(4) ?
    C1 C6 . 1.426(4) ?
    C2 C3 . 1.360(4) ?
    C3 C4 . 1.395(4) ?
    C3 H3 . 0.9500 ?
    C4 C5 . 1.363(4) ?
    C5 C6 . 1.382(4) ?
    C5 H5 . 0.9500 ?
loop_
    _geom_angle_atom_site_label_1
    _geom_angle_atom_site_label_2
    _geom_angle_atom_site_label_3
    _geom_angle_site_symmetry_1
    _geom_angle_site_symmetry_3
    _geom_angle
    _geom_angle_publ_flag
    C1 N1 H1A . . 120.0 ?
    C1 N1 H1B . . 120.0 ?
    H1A N1 H1B . . 120.0 ?
    O1 N2 O2 . . 123.7(3) ?
    O1 N2 C4 . . 118.7(3) ?
    O2 N2 C4 . . 117.6(3) ?
    O4 N3 O3 . . 126.8(3) ?
    O4 N3 C6 . . 117.9(2) ?
    O3 N3 C6 . . 115.3(2) ?
    N1 C1 C2 . . 120.5(3) ?
    N1 C1 C6 . . 124.7(3) ?
    C2 C1 C6 . . 114.8(2) ?
    C3 C2 C1 . . 123.1(3) ?
    C3 C2 Br1 . . 119.1(2) ?
    C1 C2 Br1 . . 117.8(2) ?
    C2 C3 C4 . . 118.6(3) ?
    C2 C3 H3 . . 120.7 ?
    C4 C3 H3 . . 120.7 ?
    C5 C4 C3 . . 122.2(3) ?
    C5 C4 N2 . . 119.1(3) ?
    C3 C4 N2 . . 118.7(3) ?
    C4 C5 C6 . . 118.7(3) ?
    C4 C5 H5 . . 120.6 ?
    C6 C5 H5 . . 120.6 ?
    C5 C6 C1 . . 122.6(3) ?
    C5 C6 N3 . . 116.8(2) ?
    C1 C6 N3 . . 120.6(2) ?
loop_
    _geom_torsion_atom_site_label_1
    _geom_torsion_atom_site_label_2
    _geom_torsion_atom_site_label_3
    _geom_torsion_atom_site_label_4
    _geom_torsion_site_symmetry_1
    _geom_torsion_site_symmetry_2
    _geom_torsion_site_symmetry_3
    _geom_torsion_site_symmetry_4
    _geom_torsion
    _geom_torsion_publ_flag
    N1 C1 C2 C3 . . . . 178.6(3) ?
    C6 C1 C2 C3 . . . . -1.3(4) ?
    N1 C1 C2 Br1 . . . . -0.5(4) ?
    C6 C1 C2 Br1 . . . . 179.52(19) ?
    C1 C2 C3 C4 . . . . 0.9(4) ?
    Br1 C2 C3 C4 . . . . 180.0(2) ?
    C2 C3 C4 C5 . . . . -0.2(4) ?
    C2 C3 C4 N2 . . . . 179.1(3) ?
    O1 N2 C4 C5 . . . . -179.7(3) ?
    O2 N2 C4 C5 . . . . 1.4(4) ?
    O1 N2 C4 C3 . . . . 1.0(4) ?
    O2 N2 C4 C3 . . . . -177.9(3) ?
    C3 C4 C5 C6 . . . . 0.1(4) ?
    N2 C4 C5 C6 . . . . -179.2(3) ?
    C4 C5 C6 C1 . . . . -0.7(4) ?
    C4 C5 C6 N3 . . . . 179.3(2) ?
    N1 C1 C6 C5 . . . . -178.7(3) ?
    C2 C1 C6 C5 . . . . 1.3(4) ?
    N1 C1 C6 N3 . . . . 1.3(4) ?
    C2 C1 C6 N3 . . . . -178.7(2) ?
    O4 N3 C6 C5 . . . . 178.5(3) ?
    O3 N3 C6 C5 . . . . -0.6(3) ?
    O4 N3 C6 C1 . . . . -1.5(4) ?
    O3 N3 C6 C1 . . . . 179.4(3) ?
loop_
    _geom_hbond_atom_site_label_D
    _geom_hbond_atom_site_label_H
    _geom_hbond_atom_site_label_A
    _geom_hbond_site_symmetry_A
    _geom_hbond_distance_DH
    _geom_hbond_distance_HA
    _geom_hbond_distance_DA
    _geom_hbond_angle_DHA
    N1 H1A O2 4_576 0.88 2.16 2.893(3) 141.0
    N1 H1B O4 3_477 0.88 2.36 3.139(4) 147.6
    C5 H5 O1 2_556 0.95 2.55 3.209(4) 126.8
_shelx_hkl_file
;
   1   0   0   -0.47    0.02
   1   0   0   -0.41    0.04
  -1   0   0   -0.44    0.03
  -1   0   0   -0.47    0.02
  -1   0   0   -0.49    0.03
  -1   0   0   -0.40    0.05
   1   0   0   -0.47    0.03
   2   0   0  308.65   10.80
  -2   0   0  351.73   11.02
   2   0   0  331.63    9.75
  -2   0   0  336.15   10.19
  -2   0   0  332.03   10.95
   2   0   0  326.87   10.95
  -3   0   0    0.13    0.10
   3   0   0    0.07    0.06
   3   0   0    0.12    0.06
  -3   0   0    0.11    0.09
   3   0   0    0.01    0.12
  -3   0   0   -0.01    0.14
   3   0   0    0.01    0.08
  -4   0   0    0.80    0.18
  -4   0   0    0.85    0.26
  -4   0   0    1.01    0.18
   4   0   0    0.82    0.11
   4   0   0    1.32    0.17
   4   0   0    0.99    0.22
   4   0   0    0.82    0.11
   5   0   0    0.11    0.15
   5   0   0    0.17    0.21
   5   0   0    0.11    0.09
  -5   0   0    0.03    0.23
  -5   0   0    0.08    0.16
   5   0   0    0.09    0.10
  -6   0   0   10.85    0.86
  -6   0   0   10.79    0.65
   6   0   0   11.66    0.77
  -7   0   0    0.15    0.30
  -8   0   0    5.44    0.62
   0  -1   0   -0.34    0.02
   0  -1   0   -0.32    0.03
   0  -1   0   -0.28    0.03
   0  -1   0   -0.34    0.02
   0   1   0   -0.31    0.03
   0   1   0   -0.31    0.03
   0   1   0   -0.33    0.04
   0   1   0   -0.35    0.03
  -1  -1   0   35.60    1.14
  -1  -1   0   34.78    1.08
  -1  -1   0   36.68    1.23
   1  -1   0   34.74    1.22
  -1  -1   0   35.24    1.04
   1  -1   0   31.23    1.12
   1  -1   0   35.17    1.06
  -1   1   0   35.89    1.23
  -1   1   0   35.42    1.11
  -1   1   0   37.05    1.12
   1   1   0   34.98    1.23
   1   1   0   36.80    1.04
  -2  -1   0   40.06    1.31
   2  -1   0   38.78    1.42
  -2  -1   0   40.35    1.44
  -2  -1   0   39.11    1.39
   2  -1   0   39.00    1.19
  -2  -1   0   40.79    1.23
  -2   1   0   37.92    1.41
   2   1   0   39.80    1.43
   2   1   0   40.65    1.23
  -2   1   0   40.23    1.26
   2   1   0   37.95    1.32
  -3  -1   0  123.32    3.90
   3  -1   0  123.16    3.64
   3  -1   0  124.14    3.87
  -3  -1   0  125.70    4.26
   3  -1   0  116.05    3.65
   3  -1   0  125.56    4.21
  -3  -1   0  121.50    4.16
  -3   1   0  124.48    4.19
   3   1   0  127.87    4.24
   3   1   0  122.89    3.69
  -3   1   0  123.12    3.84
   3   1   0  118.01    3.95
   4  -1   0   75.03    2.38
  -4  -1   0   80.76    2.93
  -4  -1   0   81.25    2.80
  -4  -1   0   78.85    2.63
   4  -1   0   75.74    2.55
   4  -1   0   81.41    2.38
   4  -1   0   86.28    2.86
  -4   1   0   79.35    2.57
   4   1   0   76.96    2.64
   4   1   0   81.00    2.44
   4   1   0   78.20    2.43
   5  -1   0   13.91    0.75
  -5  -1   0   12.30    0.80
  -5  -1   0   12.49    0.66
   5  -1   0   11.91    0.53
  -5   1   0   13.59    0.62
   5   1   0   11.73    0.62
   5   1   0   13.28    0.51
  -5   1   0   12.42    0.84
  -6  -1   0    3.17    0.40
  -6  -1   0    3.40    0.47
  -6  -1   0    3.13    0.50
   6  -1   0    3.52    0.47
   6   1   0    3.87    0.27
  -6   1   0    3.10    0.36
   6   1   0    3.64    0.40
  -6   1   0    3.26    0.54
  -7  -1   0    2.15    0.42
  -7  -1   0    0.93    0.41
  -7   1   0    1.64    0.36
  -8  -1   0    0.00    0.37
  -8   1   0    0.27    0.35
   0  -2   0  250.51    7.46
   0  -2   0  243.01    7.14
   0  -2   0  236.48    7.99
   0  -2   0  242.75    7.04
   0  -2   0  240.94    6.76
   0   2   0  247.20    6.74
   0   2   0  214.77    7.99
   0   2   0  248.20    7.04
   0   2   0  247.90    7.45
   0   2   0  246.68    7.64
   1  -2   0  916.17   32.08
  -1  -2   0  962.56   28.35
   1  -2   0  947.80   28.30
  -1  -2   0  932.43   32.37
   1  -2   0  923.53   28.40
   1  -2   0  945.23   27.14
  -1  -2   0  930.37   27.22
  -1  -2   0  981.00   28.69
  -1  -2   0  970.06   30.21
  -1   2   0  934.96   27.07
  -1   2   0  824.92   31.93
   1   2   0 1000.00   27.15
  -1   2   0  937.17   30.21
   1   2   0  969.24   32.42
  -1   2   0  961.45   29.77
   1   2   0  974.10   28.19
   1   2   0  918.21   30.71
  -1   2   0  974.33   28.35
   2  -2   0   58.71    1.98
  -2  -2   0   56.77    1.68
  -2  -2   0   56.24    1.74
  -2  -2   0   54.48    1.98
  -2  -2   0   55.99    1.73
   2  -2   0   55.61    1.69
  -2  -2   0   56.15    1.85
   2   2   0   55.25    1.88
  -2   2   0   56.54    1.67
   2   2   0   55.47    1.67
  -2   2   0   57.72    1.98
   2   2   0   56.21    1.98
   2   2   0   56.37    1.75
  -2   2   0   55.51    1.78
  -2   2   0   55.27    1.78
   2   2   0   56.11    1.81
  -3  -2   0    6.52    0.42
  -3  -2   0    6.36    0.33
  -3  -2   0    6.99    0.37
   3  -2   0    6.34    0.42
   3  -2   0    6.25    0.25
  -3  -2   0    6.79    0.37
  -3  -2   0    6.55    0.37
  -3   2   0    6.29    0.40
  -3   2   0    6.15    0.30
   3   2   0    6.83    0.33
   3   2   0    7.44    0.43
   3   2   0    6.61    0.39
   4  -2   0    8.03    0.29
   4  -2   0    8.64    0.53
   4  -2   0    7.48    0.29
  -4  -2   0    9.06    0.50
  -4  -2   0    8.13    0.48
  -4  -2   0    7.79    0.55
   4   2   0    7.04    0.46
  -4   2   0    8.14    0.40
   4   2   0    8.22    0.39
  -5  -2   0    0.80    0.24
  -5  -2   0    0.72    0.29
  -5  -2   0    0.61    0.26
   5  -2   0    0.79    0.28
   5   2   0    0.65    0.17
  -5   2   0    0.77    0.19
   5   2   0    1.09    0.25
  -6  -2   0    0.08    0.29
  -6  -2   0   -0.07    0.26
  -6  -2   0   -0.12    0.23
   6   2   0    0.03    0.16
  -6   2   0    0.00    0.20
   6   2   0    0.31    0.27
  -7  -2   0    9.62    0.81
  -7  -2   0   11.21    0.84
  -7   2   0   10.82    0.72
   7   2   0   11.29    0.50
  -8  -2   0   -0.06    0.41
  -8   2   0   -0.43    0.32
   0  -3   0    0.23    0.10
   0  -3   0    0.06    0.07
   0  -3   0    0.26    0.08
   0  -3   0    0.15    0.09
   0   3   0    0.11    0.08
   0   3   0    0.13    0.08
   0   3   0    0.05    0.07
   0   3   0    0.27    0.11
   0   3   0    0.23    0.10
   1  -3   0   42.60    1.25
  -1  -3   0   39.48    1.31
   1  -3   0   41.08    1.48
   1  -3   0   39.93    1.30
  -1  -3   0   41.74    1.25
  -1  -3   0   40.70    1.31
  -1  -3   0   40.38    1.49
  -1  -3   0   45.28    1.44
   1  -3   0   41.16    1.29
   1   3   0   43.61    1.26
   1   3   0   42.10    1.38
  -1   3   0   41.13    1.36
  -1   3   0   43.48    1.38
  -1   3   0   41.59    1.25
  -1   3   0   41.40    1.32
   1   3   0   40.85    1.43
   1   3   0   40.91    1.30
   1   3   0   43.76    1.49
  -1   3   0   37.23    1.48
  -2  -3   0   28.38    1.11
   2  -3   0   27.84    1.10
  -2  -3   0   28.77    0.96
  -2  -3   0   28.18    1.06
  -2  -3   0   27.12    0.93
  -2  -3   0   27.99    0.97
   2  -3   0   29.40    0.92
   2   3   0   28.47    1.07
  -2   3   0   30.03    1.12
   2   3   0   29.00    1.01
   2   3   0   27.81    0.93
  -2   3   0   29.06    0.98
  -2   3   0   28.90    0.95
  -2   3   0   29.83    0.98
   2   3   0   29.44    1.11
  -3  -3   0   47.60    1.53
  -3  -3   0   45.64    1.75
  -3  -3   0   47.11    1.52
   3  -3   0   46.24    1.74
  -3  -3   0   46.36    1.65
  -3  -3   0   44.49    1.48
   3  -3   0   47.84    1.43
  -3   3   0   47.95    1.79
   3   3   0   46.91    1.52
   3   3   0   47.49    1.67
   3   3   0   47.93    1.76
  -3   3   0   45.42    1.53
   3   3   0   45.82    1.58
  -3   3   0   45.51    1.54
  -4  -3   0   20.55    0.80
  -4  -3   0   19.01    0.88
  -4  -3   0   19.42    0.82
  -4  -3   0   20.36    0.96
   4  -3   0   21.57    0.96
   4   3   0   19.26    0.77
  -4   3   0   20.14    0.77
   4   3   0   20.23    0.90
  -5  -3   0   19.57    0.93
  -5  -3   0   17.48    0.98
  -5  -3   0   17.93    0.85
   5  -3   0   17.90    0.93
  -5   3   0   17.79    0.77
   5   3   0   18.86    0.75
   5   3   0   18.03    0.90
  -6  -3   0    6.64    0.61
  -6  -3   0    6.23    0.68
  -6  -3   0    6.22    0.61
   6   3   0    6.49    0.59
   6   3   0    6.24    0.42
  -6   3   0    5.63    0.47
  -7  -3   0    2.57    0.52
  -7  -3   0    1.89    0.46
  -7   3   0    1.63    0.37
   7   3   0    2.47    0.29
   7   3   0    2.41    0.46
  -8  -3   0    0.11    0.47
   8   3   0    0.47    0.19
  -8   3   0    0.73    0.37
   0  -4   0   65.88    2.06
   0  -4   0   65.02    2.22
   0  -4   0   64.60    1.96
   0  -4   0   66.62    2.06
   0  -4   0   69.31    2.33
   0   4   0   65.31    2.16
   0   4   0   68.46    2.35
   0   4   0   67.34    2.22
   0   4   0   65.87    2.06
  -1  -4   0   74.63    2.63
  -1  -4   0   75.56    2.33
  -1  -4   0   71.15    2.49
   1  -4   0   75.92    2.31
   1  -4   0   75.37    2.30
   1  -4   0   75.90    2.62
  -1  -4   0   74.82    2.21
   1  -4   0   75.95    2.20
  -1  -4   0   75.09    2.31
   1   4   0   74.28    2.51
  -1   4   0   75.49    2.32
   1   4   0   76.27    2.63
   1   4   0   73.84    2.30
   1   4   0   74.24    2.43
  -1   4   0   75.57    2.45
  -1   4   0   74.27    2.41
   2  -4   0   30.21    1.00
  -2  -4   0   30.18    1.05
   2  -4   0   30.62    1.19
  -2  -4   0   29.33    1.05
  -2  -4   0   29.49    1.19
  -2  -4   0   30.43    1.00
  -2  -4   0   31.64    1.17
  -2   4   0   30.14    1.07
  -2   4   0   30.84    1.04
  -2   4   0   29.29    1.06
   2   4   0   31.85    1.21
   2   4   0   30.71    1.04
   2   4   0   30.55    1.18
   2   4   0   31.20    1.10
  -3  -4   0    4.74    0.40
  -3  -4   0    5.71    0.37
   3  -4   0    5.34    0.43
  -3  -4   0    4.98    0.35
   3  -4   0    5.43    0.27
  -3  -4   0    5.23    0.45
  -3   4   0    5.18    0.33
   3   4   0    4.87    0.36
  -3   4   0    5.64    0.38
  -3   4   0    5.22    0.23
   3   4   0    4.73    0.36
   3   4   0    5.45    0.46
   3   4   0    5.50    0.41
   4  -4   0    4.53    0.45
  -4  -4   0    6.11    0.49
  -4  -4   0    6.43    0.51
  -4  -4   0    5.11    0.41
  -4  -4   0    6.43    0.45
   4   4   0    6.27    0.52
   4   4   0    5.69    0.39
  -4   4   0    4.96    0.36
  -4   4   0    4.62    0.42
   5  -4   0    0.09    0.27
  -5  -4   0    0.52    0.28
  -5  -4   0    0.76    0.30
  -5  -4   0    0.56    0.27
  -5   4   0    0.20    0.19
   5   4   0    0.76    0.22
  -5   4   0    0.43    0.24
   5   4   0    0.59    0.31
  -6  -4   0    3.49    0.49
  -6  -4   0    4.82    0.59
  -6   4   0    4.47    0.43
   6   4   0    3.98    0.39
   6   4   0    4.30    0.55
  -7  -4   0   -0.30    0.38
  -7  -4   0    0.94    0.42
   7   4   0    0.26    0.24
   7   4   0    0.42    0.40
  -7   4   0    0.78    0.34
   0  -5   0   -0.05    0.12
   0  -5   0    0.13    0.14
   0  -5   0    0.27    0.13
   0  -5   0   -0.03    0.14
   0   5   0    0.03    0.14
   0   5   0    0.06    0.14
   0   5   0    0.23    0.14
   0   5   0    0.01    0.12
   1  -5   0    0.35    0.14
  -1  -5   0    0.43    0.20
   1  -5   0    0.32    0.18
  -1  -5   0    0.69    0.19
  -1  -5   0    0.81    0.21
  -1  -5   0    0.62    0.17
   1  -5   0    0.43    0.16
   1   5   0    0.23    0.18
  -1   5   0    0.48    0.15
  -1   5   0    0.36    0.14
   1   5   0    0.52    0.15
  -1   5   0    0.41    0.16
   1   5   0    0.57    0.16
   1   5   0    0.59    0.18
  -2  -5   0    0.69    0.23
  -2  -5   0    0.86    0.19
   2  -5   0    0.56    0.14
  -2  -5   0    0.43    0.19
  -2  -5   0    0.35    0.18
   2  -5   0    0.58    0.21
  -2   5   0    0.56    0.17
   2   5   0    0.49    0.23
   2   5   0    0.42    0.17
  -2   5   0    0.46    0.15
  -2   5   0    0.42    0.13
   2   5   0    0.62    0.17
  -3  -5   0    2.72    0.29
  -3  -5   0    2.16    0.28
   3  -5   0    2.37    0.21
   3  -5   0    2.70    0.35
  -3  -5   0    2.06    0.31
  -3  -5   0    2.52    0.35
   3   5   0    2.30    0.29
   3   5   0    2.26    0.36
  -3   5   0    2.06    0.25
  -3   5   0    2.42    0.30
  -4  -5   0   28.18    1.27
  -4  -5   0   30.26    1.14
   4  -5   0   29.03    1.26
  -4  -5   0   28.01    1.08
  -4  -5   0   28.81    1.27
   4   5   0   27.15    1.25
  -4   5   0   28.01    1.10
  -4   5   0   29.30    1.15
   4   5   0   28.78    1.10
  -5  -5   0    8.78    0.69
  -5  -5   0    7.84    0.60
  -5  -5   0    7.97    0.70
  -5   5   0    9.23    0.58
   5   5   0    9.55    0.77
   5   5   0   10.32    0.59
  -6  -5   0    7.14    0.75
  -6  -5   0    5.81    0.60
  -6   5   0    5.79    0.52
   6   5   0    6.09    0.50
   6   5   0    5.42    0.64
  -7  -5   0    1.34    0.55
   7   5   0    1.27    0.51
   7   5   0    1.63    0.33
  -7   5   0    1.44    0.40
   0  -6   0   45.76    1.55
   0  -6   0   46.08    1.76
   0  -6   0   44.85    1.47
   0   6   0   46.19    1.55
   0   6   0   45.52    1.63
   0   6   0   47.75    1.68
   1  -6   0    4.66    0.35
  -1  -6   0    4.27    0.43
  -1  -6   0    4.42    0.36
  -1  -6   0    3.70    0.34
   1  -6   0    4.57    0.36
   1  -6   0    4.51    0.42
   1   6   0    3.98    0.36
   1   6   0    4.06    0.34
  -1   6   0    3.40    0.33
   1   6   0    4.75    0.43
  -1   6   0    3.92    0.35
  -1   6   0    4.18    0.35
  -2  -6   0    6.26    0.52
   2  -6   0    6.58    0.39
  -2  -6   0    6.39    0.46
   2  -6   0    5.91    0.49
  -2  -6   0    5.42    0.43
  -2  -6   0    5.36    0.50
   2  -6   0    6.41    0.43
  -2   6   0    5.96    0.38
  -2   6   0    6.76    0.45
  -2   6   0    5.95    0.45
   2   6   0    5.67    0.45
   2   6   0    6.09    0.43
   2   6   0    6.18    0.54
  -3  -6   0   18.61    0.93
  -3  -6   0   16.09    0.73
   3  -6   0   17.31    0.67
   3  -6   0   15.57    0.87
  -3  -6   0   17.97    0.81
  -3  -6   0   16.34    0.89
  -3   6   0   16.75    0.77
   3   6   0   17.67    0.92
  -3   6   0   16.71    0.80
  -4  -6   0    0.23    0.22
  -4  -6   0    0.53    0.28
  -4  -6   0    0.25    0.30
  -4  -6   0    0.56    0.27
  -4   6   0    0.20    0.23
   4   6   0    0.02    0.30
   4   6   0    0.21    0.25
  -5  -6   0    0.67    0.29
  -5  -6   0   -0.31    0.31
   5   6   0    0.55    0.28
   5   6   0    0.04    0.37
  -5   6   0    0.14    0.25
  -6  -6   0    1.93    0.53
  -6  -6   0    2.78    0.46
   6   6   0    2.73    0.57
  -6   6   0    1.97    0.40
   6   6   0    2.23    0.38
   0  -7   0    0.69    0.23
   0  -7   0    0.40    0.21
   0  -7   0    0.46    0.26
   0   7   0    0.22    0.23
   0   7   0    0.84    0.24
   0   7   0    0.50    0.21
   1  -7   0    2.13    0.30
  -1  -7   0    2.13    0.30
   1  -7   0    1.41    0.27
  -1  -7   0    2.41    0.33
   1  -7   0    2.29    0.36
  -1  -7   0    1.44    0.32
  -1   7   0    2.01    0.29
   1   7   0    2.26    0.33
  -1   7   0    1.87    0.31
   1   7   0    2.32    0.37
  -1   7   0    2.38    0.32
   1   7   0    1.74    0.28
  -2  -7   0   -0.06    0.23
   2  -7   0   -0.02    0.20
  -2  -7   0   -0.02    0.22
  -2  -7   0    0.24    0.29
   2  -7   0    0.35    0.27
   2   7   0    0.07    0.21
   2   7   0    0.34    0.31
  -2   7   0    0.50    0.24
  -2   7   0    0.10    0.21
  -2   7   0   -0.07    0.16
  -3  -7   0   12.66    0.83
   3  -7   0   12.76    0.59
  -3  -7   0   12.66    0.74
  -3  -7   0   11.59    0.67
   3   7   0   12.40    0.85
  -3   7   0   11.58    0.70
  -4  -7   0    1.98    0.42
  -4  -7   0    2.60    0.37
   4   7   0    1.33    0.45
   4   7   0    1.40    0.36
  -4   7   0    2.21    0.38
  -5   7   0    9.19    0.71
   5   7   0    9.50    0.73
   5   7   0   10.64    0.92
   6   7   0    0.57    0.34
  -6   7   0    0.48    0.37
   6   7   0    0.31    0.49
   0  -8   0    1.84    0.32
   0  -8   0    1.78    0.34
   0   8   0    2.24    0.38
   0   8   0    1.63    0.31
   0   8   0    1.45    0.33
   1  -8   0   10.24    0.63
   1  -8   0   12.07    0.66
  -1  -8   0   10.62    0.70
  -1  -8   0   11.67    0.63
  -1   8   0   10.85    0.69
   1   8   0    9.90    0.76
   1   8   0   10.63    0.70
  -1   8   0   10.47    0.65
   2  -8   0    3.38    0.38
  -2  -8   0    4.05    0.48
  -2  -8   0    3.56    0.42
  -2   8   0    4.10    0.46
   2   8   0    4.52    0.59
  -3  -8   0    0.47    0.36
   3  -8   0    0.61    0.25
  -3   8   0    0.71    0.33
   3   8   0    0.58    0.43
  -4  -8   0    0.72    0.41
   4   8   0    0.11    0.43
  -4   8   0    0.41    0.34
   4   8   0    0.78    0.38
  -5   8   0    1.47    0.41
   5   8   0    2.32    0.63
   5   8   0    2.09    0.46
   0  -9   0    0.05    0.32
   0  -9   0   -0.43    0.26
   0   9   0   -0.29    0.30
   0   9   0    0.20    0.33
   1  -9   0    0.04    0.29
  -1  -9   0   -0.31    0.32
   1  -9   0    0.43    0.32
   1   9   0   -0.15    0.36
  -1   9   0   -0.04    0.32
  -2  -9   0    8.63    0.73
   2  -9   0    8.79    0.65
   2   9   0    7.29    0.77
  -2   9   0    8.75    0.72
  -3  -9   0   -0.34    0.40
  -3   9   0   -0.20    0.35
   3   9   0   -0.37    0.45
   0 -10   0    3.66    0.55
   0  10   0    3.14    0.54
  -1  10   0    2.09    0.50
   1  10   0    1.32    0.48
  -8   0   1   -0.27    0.36
  -7   0   1    0.05    0.30
  -6   0   1    0.06    0.21
   6   0  -1    0.14    0.26
  -6   0   1    0.23    0.30
   6   0  -1   -0.04    0.13
   5   0  -1    1.75    0.22
  -5   0   1    1.49    0.25
  -5   0   1    1.54    0.35
   5   0  -1    1.77    0.30
   5   0  -1    1.47    0.18
   4   0  -1    0.02    0.09
  -4   0   1   -0.07    0.11
   4   0  -1    0.02    0.15
   4   0  -1   -0.09    0.10
   4   0  -1    0.13    0.09
  -4   0   1    0.25    0.19
  -4   0   1   -0.03    0.12
   3   0  -1   72.76    2.52
   3   0  -1   76.71    2.39
  -3   0   1   83.08    2.54
   3   0  -1   79.57    2.73
  -3   0   1   81.15    2.73
  -3   0   1   78.22    2.82
   2   0  -1   -0.03    0.07
  -2   0   1   -0.06    0.06
   2   0  -1    0.04    0.06
   2   0  -1   -0.07    0.05
  -2   0   1   -0.10    0.06
  -1   0   1  230.48    6.99
  -1   0   1  223.60    7.35
  -1   0   1  232.32    6.86
   1   0  -1  207.81    7.76
   1   0  -1  218.26    6.98
   1   0  -1  222.58    6.57
   0   0  -1   -0.01    0.01
   0   0   1   -0.02    0.00
   0   0  -1    0.01    0.02
   0   0   1   -0.01    0.01
   0   0  -1   -0.01    0.00
   0   0  -1   -0.02    0.00
   0   0   1   -0.01    0.01
   1   0   1   12.75    0.49
  -1   0  -1   13.21    0.41
  -1   0  -1   13.60    0.41
  -1   0  -1   12.93    0.52
   1   0   1   12.67    0.45
   1   0   1   13.47    0.52
  -1   0  -1   12.51    0.49
   2   0   1    0.03    0.07
  -2   0  -1   -0.03    0.04
   2   0   1    0.09    0.03
   2   0   1    0.08    0.06
  -2   0  -1    0.05    0.09
   2   0   1    0.01    0.03
  -2   0  -1    0.00    0.04
  -2   0  -1   -0.02    0.06
   3   0   1  229.09    7.74
   3   0   1  230.80    7.30
  -3   0  -1  229.79    7.84
   3   0   1  231.30    6.83
  -3   0  -1  231.93    7.16
   3   0   1  232.97    6.80
  -3   0  -1  234.14    7.73
   4   0   1    0.04    0.05
  -4   0  -1    0.07    0.11
   4   0   1    0.07    0.06
  -4   0  -1    0.04    0.19
   4   0   1    0.04    0.12
   4   0   1   -0.03    0.16
   5   0   1   81.26    2.96
   5   0   1   96.63    3.27
  -5   0  -1   88.23    3.38
  -5   0  -1   92.74    2.96
  -6   0  -1   -0.04    0.21
   6   0   1    0.24    0.28
  -6   0  -1    0.05    0.30
  -7   0  -1    8.35    0.68
  -8   0  -1   -0.21    0.35
  -8  -1   1    0.10    0.37
  -8   1   1    0.43    0.38
  -7  -1   1    7.99    0.76
  -7  -1   1    9.08    0.74
   7   1  -1    9.45    0.45
  -7   1   1    9.02    0.68
  -6  -1   1    7.29    0.72
   6  -1  -1    9.71    0.68
   6  -1  -1    9.44    0.38
  -6  -1   1    8.29    0.62
  -6   1   1    8.97    0.77
   6   1  -1    8.35    0.56
  -6   1   1    8.53    0.58
   6   1  -1    8.88    0.45
  -5  -1   1   19.28    1.01
  -5  -1   1   18.74    0.85
   5  -1  -1   16.80    0.66
   5  -1  -1   20.60    0.93
   5  -1  -1   16.63    0.71
   5  -1  -1   19.84    0.66
  -5   1   1   19.08    0.80
   5   1  -1   20.39    0.72
   5   1  -1   18.51    0.80
  -5   1   1   18.00    1.03
   4  -1  -1    2.13    0.19
  -4  -1   1    2.07    0.31
   4  -1  -1    2.39    0.18
   4  -1  -1    2.39    0.31
   4  -1  -1    1.95    0.16
  -4  -1   1    2.60    0.27
  -4  -1   1    1.96    0.25
   4   1  -1    1.67    0.22
   4   1  -1    2.24    0.21
  -4   1   1    2.15    0.23
   4   1  -1    2.20    0.27
   3  -1  -1    1.03    0.19
  -3  -1   1    0.93    0.15
   3  -1  -1    1.03    0.11
  -3  -1   1    0.60    0.17
   3  -1  -1    0.62    0.08
  -3  -1   1    1.16    0.16
   3   1  -1    0.77    0.14
  -3   1   1    0.83    0.12
  -3   1   1    1.21    0.19
  -3   1   1    1.28    0.11
   3   1  -1    0.68    0.12
   3   1  -1    0.86    0.15
  -2  -1   1   13.06    0.52
   2  -1  -1   14.27    0.57
   2  -1  -1   14.04    0.46
  -2  -1   1   13.59    0.54
  -2  -1   1   13.12    0.58
  -2   1   1   13.58    0.57
   2   1  -1   15.20    0.52
   2   1  -1   13.07    0.48
   2   1  -1   12.38    0.53
  -2   1   1   14.06    0.50
   2   1  -1   14.00    0.58
   1  -1  -1   40.97    1.32
   1  -1  -1   42.73    1.27
   1  -1  -1   43.87    1.38
  -1  -1   1   42.89    1.33
  -1  -1   1   45.52    1.41
   1  -1  -1   41.24    1.50
  -1  -1   1   45.41    1.50
  -1  -1   1   47.33    1.27
  -1   1   1   42.47    1.50
   1   1  -1   45.16    1.41
   1   1  -1   40.96    1.45
   1   1  -1   45.95    1.35
  -1   1   1   44.57    1.39
  -1   1   1   44.00    1.27
  -1   1   1   44.30    1.38
   1   1  -1   44.57    1.50
   0  -1   1    4.14    0.15
   0  -1   1    3.98    0.16
   0  -1  -1    3.84    0.14
   0  -1   1    3.94    0.16
   0  -1   1    4.10    0.14
   0  -1  -1    4.23    0.16
   0   1  -1    4.07    0.21
   0   1   1    3.98    0.16
   0   1   1    4.04    0.15
   0   1  -1    4.08    0.14
   0   1   1    4.18    0.19
   0   1  -1    3.91    0.16
   0   1  -1    3.96    0.16
   0   1   1    4.07    0.17
   0   1  -1    4.62    0.16
   0   1   1    4.05    0.16
  -1  -1  -1  146.13    4.01
   1  -1   1  139.64    4.74
  -1  -1  -1  143.39    4.40
  -1  -1  -1  143.86    4.75
   1  -1   1  139.86    4.47
   1   1   1  140.20    4.50
  -1   1  -1  138.12    4.73
  -1   1  -1  145.63    4.36
  -1   1  -1  144.05    4.17
   1   1   1  139.95    4.75
  -1   1  -1  141.04    4.47
   1   1   1  148.29    4.01
  -1   1  -1  141.15    4.49
  -1   1  -1  144.59    4.38
  -2  -1  -1  338.64    9.44
  -2  -1  -1  342.59   11.19
   2  -1   1  324.69   11.14
  -2  -1  -1  337.42   10.35
  -2  -1  -1  338.41   11.11
   2  -1   1  338.21   10.49
   2   1   1  344.38   11.14
   2   1   1  318.80    9.89
  -2   1  -1  323.98   11.11
  -2   1  -1  369.39   10.32
  -2   1  -1  332.71   10.28
   2   1   1  324.19   10.54
  -3  -1  -1  108.08    3.72
  -3  -1  -1  102.95    3.14
   3  -1   1  107.83    3.66
  -3  -1  -1  104.86    3.62
  -3  -1  -1  106.58    3.37
   3  -1   1  102.61    3.37
  -3   1  -1  105.15    3.31
   3   1   1  104.53    3.18
  -3   1  -1  106.50    3.64
   3   1   1  101.20    3.43
   3   1   1  100.53    3.16
  -3   1  -1  117.67    3.38
   3   1   1  110.11    3.70
  -4  -1  -1   41.17    1.43
  -4  -1  -1   41.63    1.42
   4  -1   1   39.16    1.36
   4  -1   1   40.42    1.57
  -4  -1  -1   39.46    1.64
  -4   1  -1   43.25    1.45
  -4   1  -1   40.94    1.36
  -4   1  -1   41.36    1.70
   4   1   1   39.34    1.27
   4   1   1   37.49    1.25
   4   1   1   39.28    1.44
  -5  -1  -1    5.46    0.43
  -5  -1  -1    5.21    0.52
  -5  -1  -1    4.87    0.55
   5  -1   1    5.04    0.34
   5  -1   1    4.53    0.47
   5   1   1    5.26    0.43
   5   1   1    5.08    0.26
  -5   1  -1    4.67    0.55
  -5   1  -1    5.63    0.38
   5   1   1    4.82    0.25
  -6  -1  -1    1.40    0.30
  -6  -1  -1    1.66    0.39
   6  -1   1    1.76    0.39
  -6  -1  -1    0.94    0.38
  -6   1  -1    1.72    0.29
   6   1   1    1.57    0.31
  -6   1  -1    1.06    0.41
  -7  -1  -1    0.57    0.38
  -7  -1  -1    0.69    0.33
  -7   1  -1    0.32    0.28
  -8  -1  -1    0.47    0.40
  -8   1  -1    0.30    0.37
  -8  -2   1    0.06    0.43
  -8   2   1   -0.09    0.33
   8   2  -1   -0.01    0.18
  -7  -2   1   -0.14    0.32
  -7  -2   1    0.52    0.35
  -7   2   1    0.06    0.28
   7   2  -1    0.19    0.20
  -6  -2   1    0.19    0.29
  -6  -2   1   -0.02    0.27
  -6  -2   1   -0.08    0.24
   6   2  -1    0.11    0.17
  -6   2   1    0.05    0.20
   6   2  -1    0.39    0.26
  -5  -2   1   -0.15    0.21
  -5  -2   1   -0.14    0.18
  -5  -2   1    0.25    0.24
   5  -2  -1    0.25    0.11
   5  -2  -1    0.32    0.23
   5  -2  -1    0.13    0.10
  -5   2   1    0.33    0.17
   5   2  -1    0.09    0.19
   5   2  -1    0.48    0.16
   4  -2  -1   44.50    1.68
  -4  -2   1   43.73    1.46
  -4  -2   1   43.02    1.60
  -4  -2   1   43.35    1.57
   4  -2  -1   41.85    1.35
  -4  -2   1   43.43    1.71
  -4   2   1   42.56    1.47
   4   2  -1   44.16    1.42
   4   2  -1   40.78    1.54
   4   2  -1   44.26    1.69
  -3  -2   1    8.90    0.42
  -3  -2   1    9.07    0.44
  -3  -2   1    8.83    0.45
   3  -2  -1    9.24    0.49
   3  -2  -1    9.14    0.35
  -3  -2   1    9.35    0.50
   3   2  -1    8.01    0.40
  -3   2   1    8.69    0.48
   3   2  -1    9.29    0.42
   3   2  -1   10.21    0.50
   3   2  -1    8.56    0.45
  -3   2   1    9.06    0.39
  -2  -2   1  228.77    6.79
   2  -2  -1  223.22    6.75
  -2  -2   1  227.51    7.10
  -2  -2   1  232.85    6.70
  -2  -2   1  221.99    7.60
   2  -2  -1  234.23    7.61
  -2  -2   1  224.84    6.42
   2   2  -1  236.28    7.08
   2   2  -1  220.40    7.24
  -2   2   1  226.42    7.04
   2   2  -1  228.16    7.61
   2   2  -1  231.02    6.79
  -2   2   1  235.76    7.62
  -1  -2   1    0.94    0.09
  -1  -2   1    0.87    0.10
   1  -2  -1    1.15    0.10
  -1  -2   1    1.04    0.13
   1  -2  -1    1.01    0.12
  -1  -2   1    1.04    0.11
   1  -2  -1    1.09    0.11
   1   2  -1    1.16    0.12
  -1   2   1    0.80    0.10
   1   2  -1    0.86    0.10
  -1   2   1    1.02    0.10
   1   2  -1    0.89    0.09
  -1   2   1    1.01    0.10
   1   2  -1    0.72    0.14
  -1   2   1    1.03    0.09
   1   2  -1    0.87    0.10
   0  -2   1  106.04    3.21
   0  -2  -1  108.33    3.17
   0  -2   1  103.35    3.59
   0  -2   1  104.64    3.03
   0  -2  -1  108.48    3.62
   0  -2  -1  113.71    3.40
   0  -2  -1  106.50    3.06
   0  -2  -1  105.04    3.21
   0  -2   1  105.87    3.19
   0   2  -1  106.21    3.19
   0   2   1  110.42    3.63
   0   2  -1  109.39    3.35
   0   2  -1  107.91    3.03
   0   2   1  108.77    3.17
   0   2   1  108.70    3.43
   0   2   1  110.05    3.06
   0   2  -1  107.06    3.47
   0   2  -1  111.32    3.60
   0   2   1  109.08    3.35
   1  -2   1  497.62   15.58
  -1  -2  -1  500.37   17.87
  -1  -2  -1  510.94   15.34
   1  -2   1  516.74   17.47
  -1  -2  -1  497.04   15.09
   1  -2   1  501.69   15.37
  -1  -2  -1  479.79   15.75
  -1  -2  -1  529.30   16.45
   1   2   1  525.26   16.18
  -1   2  -1  563.27   14.88
  -1   2  -1  549.96   16.03
  -1   2  -1  492.63   17.31
  -1   2  -1  518.37   16.15
  -1   2  -1  491.08   14.70
   1   2   1  495.90   17.44
   1   2   1  519.40   15.32
   1   2   1  506.77   17.51
   1   2   1  499.59   15.11
  -2  -2  -1   17.22    0.75
  -2  -2  -1   18.51    0.63
  -2  -2  -1   17.81    0.64
   2  -2   1   18.61    0.75
  -2  -2  -1   18.02    0.64
  -2  -2  -1   16.68    0.68
   2   2   1   17.66    0.75
   2   2   1   17.32    0.63
  -2   2  -1   19.36    0.69
  -2   2  -1   18.67    0.65
  -2   2  -1   19.45    0.66
  -2   2  -1   19.17    0.75
   2   2   1   17.15    0.63
   2   2   1   17.22    0.70
  -2   2  -1   18.68    0.62
  -3  -2  -1   55.86    2.10
  -3  -2  -1   55.35    1.78
  -3  -2  -1   56.21    1.91
  -3  -2  -1   60.72    2.04
   3  -2   1   55.84    2.07
  -3  -2  -1   58.38    1.79
  -3   2  -1   55.54    1.82
   3   2   1   55.05    1.95
   3   2   1   58.28    2.09
  -3   2  -1   60.90    1.85
  -3   2  -1   59.49    1.93
   3   2   1   54.15    1.78
  -3   2  -1   54.67    2.05
   4  -2   1   88.77    3.05
  -4  -2  -1   82.26    3.09
  -4  -2  -1   84.69    2.81
  -4  -2  -1   80.01    2.60
  -4  -2  -1   87.83    2.64
  -4   2  -1   93.95    2.86
  -4   2  -1   85.88    2.70
   4   2   1   80.46    2.58
   4   2   1   83.03    2.60
   4   2   1   77.93    2.84
  -5  -2  -1    0.08    0.22
  -5  -2  -1    0.41    0.26
  -5  -2  -1    0.20    0.20
   5  -2   1    0.40    0.26
   5   2   1    0.24    0.22
  -5   2  -1    0.80    0.34
   5   2   1    0.28    0.14
  -5   2  -1    0.10    0.15
  -6  -2  -1   21.15    1.06
  -6  -2  -1   21.07    1.23
  -6  -2  -1   21.55    1.07
   6   2   1   21.56    1.05
  -6   2  -1   23.67    0.96
   6   2   1   23.63    0.80
  -7  -2  -1    0.22    0.35
  -7  -2  -1    0.17    0.33
  -7   2  -1    0.22    0.26
  -8  -2  -1    2.31    0.55
  -8   2  -1    2.44    0.45
  -8  -3   1    3.01    0.63
   8   3  -1    4.03    0.36
  -8   3   1    3.47    0.53
  -7  -3   1    0.37    0.39
  -7  -3   1    0.54    0.37
   7   3  -1    0.47    0.36
   7   3  -1    0.75    0.24
  -7   3   1    0.31    0.31
  -6  -3   1   17.75    0.91
  -6  -3   1   16.00    0.97
  -6  -3   1   18.01    1.05
   6   3  -1   18.90    0.94
  -6   3   1   17.33    0.83
   6   3  -1   16.08    0.74
   5  -3  -1    1.72    0.34
  -5  -3   1    0.96    0.27
  -5  -3   1    1.17    0.29
   5  -3  -1    1.50    0.15
   5  -3  -1    1.30    0.14
  -5  -3   1    1.80    0.36
   5   3  -1    1.29    0.23
   5   3  -1    1.55    0.32
  -5   3   1    1.34    0.23
  -4  -3   1   10.78    0.64
  -4  -3   1   11.37    0.57
   4  -3  -1   11.67    0.44
  -4  -3   1   10.87    0.62
   4  -3  -1   13.17    0.68
   4   3  -1   10.71    0.52
   4   3  -1   10.62    0.61
  -4   3   1   10.95    0.52
  -3  -3   1    0.35    0.16
   3  -3  -1    0.24    0.09
  -3  -3   1    0.28    0.14
  -3  -3   1    0.57    0.15
   3  -3  -1    0.62    0.19
  -3  -3   1    0.31    0.14
   3   3  -1    0.33    0.13
  -3   3   1    0.28    0.11
   3   3  -1    0.43    0.15
   3   3  -1    0.20    0.17
   3   3  -1    0.23    0.12
  -3   3   1    0.25    0.13
  -2  -3   1   35.97    1.32
  -2  -3   1   37.61    1.28
  -2  -3   1   35.59    1.11
   2  -3  -1   34.71    1.32
   2  -3  -1   33.60    1.12
  -2  -3   1   35.39    1.18
  -2  -3   1   35.69    1.17
   2   3  -1   35.77    1.17
  -2   3   1   32.94    1.16
  -2   3   1   33.00    1.33
  -2   3   1   37.11    1.16
   2   3  -1   33.82    1.22
  -2   3   1   34.78    1.19
   2   3  -1   36.94    1.32
   2   3  -1   35.40    1.30
   2   3  -1   40.45    1.12
  -1  -3   1   21.18    0.70
   1  -3  -1   21.70    0.85
  -1  -3   1   22.66    0.75
  -1  -3   1   21.10    0.84
   1  -3  -1   21.71    0.71
  -1  -3   1   21.47    0.75
   1  -3  -1   21.20    0.73
   1  -3  -1   21.93    0.73
  -1  -3   1   20.91    0.81
  -1   3   1   21.74    0.76
  -1   3   1   22.34    0.74
  -1   3   1   21.98    0.86
   1   3  -1   22.46    0.75
  -1   3   1   21.87    0.72
   1   3  -1   21.47    0.70
  -1   3   1   21.58    0.77
   1   3  -1   22.81    0.79
   1   3  -1   21.59    0.83
   1   3  -1   22.85    0.85
   0  -3  -1  162.57    5.10
   0  -3  -1  161.37    5.43
   0  -3   1  158.27    4.78
   0  -3  -1  160.49    4.77
   0  -3  -1  162.33    4.59
   0  -3   1  158.07    5.41
   0  -3   1  160.34    4.56
   0  -3   1  161.88    4.83
   0  -3  -1  158.34    4.83
   0   3   1  169.89    5.45
   0   3   1  163.61    4.77
   0   3  -1  162.03    5.19
   0   3  -1  163.14    5.04
   0   3  -1  162.01    4.57
   0   3   1  168.50    5.15
   0   3  -1  157.39    5.42
   0   3   1  165.99    5.05
   0   3  -1  161.60    4.79
   0   3   1  166.11    4.59
   1  -3   1   96.01    2.95
   1  -3   1   98.13    2.81
   1  -3   1   97.69    2.94
  -1  -3  -1   98.80    2.83
  -1  -3  -1   95.20    3.35
  -1  -3  -1   97.33    2.97
  -1  -3  -1   97.46    2.93
  -1  -3  -1   99.53    3.16
   1  -3   1   92.66    3.33
  -1   3  -1   98.52    3.07
   1   3   1  101.55    2.84
   1   3   1   98.20    2.93
   1   3   1  103.12    3.36
  -1   3  -1   99.86    3.18
   1   3   1   96.60    3.10
   1   3   1  101.24    3.20
  -1   3  -1   96.36    2.81
  -1   3  -1   97.55    2.96
  -2  -3  -1   67.07    2.22
  -2  -3  -1   64.84    2.35
   2  -3   1   66.21    2.34
  -2  -3  -1   67.99    2.07
  -2  -3  -1   67.06    2.04
   2  -3   1   65.60    1.99
  -2  -3  -1   63.54    1.98
  -2   3  -1   66.89    2.12
   2   3   1   64.84    2.24
  -2   3  -1   66.45    2.08
  -2   3  -1   68.81    2.16
  -2   3  -1   68.21    2.35
   2   3   1   67.06    2.36
   2   3   1   65.63    2.15
  -3  -3  -1   45.28    1.58
  -3  -3  -1   43.96    1.44
  -3  -3  -1   43.86    1.45
   3  -3   1   43.13    1.67
  -3  -3  -1   43.65    1.69
  -3  -3  -1   43.92    1.45
  -3   3  -1   44.84    1.44
  -3   3  -1   43.18    1.47
   3   3   1   44.69    1.61
  -3   3  -1   44.09    1.46
   3   3   1   45.11    1.45
  -3   3  -1   43.62    1.69
  -3   3  -1   47.91    1.60
   3   3   1   44.36    1.69
   4  -3   1   25.96    1.11
  -4  -3  -1   24.77    1.12
  -4  -3  -1   25.48    0.96
  -4  -3  -1   25.67    1.04
  -4  -3  -1   22.97    0.91
   4   3   1   23.94    1.04
  -4   3  -1   23.51    0.88
  -4   3  -1   24.42    0.96
   4   3   1   24.10    0.88
  -5  -3  -1    9.84    0.65
  -5  -3  -1   10.87    0.66
   5  -3   1   10.59    0.71
  -5  -3  -1   10.41    0.73
   5   3   1    8.63    0.49
   5   3   1   10.44    0.66
  -5   3  -1   10.48    0.52
  -6  -3  -1    3.53    0.49
  -6  -3  -1    2.85    0.46
   6   3   1    3.25    0.48
  -6   3  -1    3.01    0.34
   6   3   1    2.74    0.28
  -7  -3  -1   -0.31    0.37
  -7  -3  -1    0.23    0.37
   7   3   1    0.11    0.18
   7   3   1   -0.14    0.34
  -7   3  -1    0.03    0.27
  -8  -3  -1    0.66    0.51
  -8   3  -1    1.31    0.41
  -7  -4   1    0.04    0.34
  -7  -4   1   -0.03    0.41
  -7   4   1    0.12    0.32
   7   4  -1    0.00    0.22
   7   4  -1    0.13    0.37
  -6  -4   1    0.03    0.28
  -6  -4   1    0.22    0.33
  -6  -4   1    0.59    0.32
   6   4  -1    0.35    0.33
  -6   4   1    0.39    0.25
   6   4  -1    0.35    0.23
   5  -4  -1    7.63    0.64
  -5  -4   1    8.51    0.58
  -5  -4   1    8.77    0.67
  -5  -4   1    9.37    0.67
  -5   4   1    9.22    0.60
  -5   4   1    8.28    0.53
   5   4  -1   10.42    0.69
   5   4  -1    9.03    0.52
  -4  -4   1    6.88    0.46
   4  -4  -1    7.78    0.35
  -4  -4   1    6.75    0.54
  -4  -4   1    6.73    0.51
   4  -4  -1    6.92    0.52
  -4   4   1    7.40    0.43
   4   4  -1    6.86    0.54
  -4   4   1    7.66    0.49
   4   4  -1    7.49    0.45
  -3  -4   1  131.38    4.57
   3  -4  -1  133.17    4.57
  -3  -4   1  132.97    3.86
   3  -4  -1  135.24    4.00
  -3  -4   1  136.19    4.34
  -3  -4   1  130.61    4.08
   3   4  -1  130.32    4.25
  -3   4   1  134.29    4.05
   3   4  -1  130.73    4.38
  -3   4   1  133.86    4.21
  -3   4   1  130.75    4.17
   3   4  -1  129.83    4.08
   3   4  -1  135.83    4.59
  -2  -4   1   49.12    1.59
  -2  -4   1   47.47    1.47
  -2  -4   1   47.93    1.76
   2  -4  -1   48.83    1.53
   2  -4  -1   48.52    1.77
  -2  -4   1   47.59    1.70
   2  -4  -1   47.85    1.50
  -2  -4   1   48.66    1.57
  -2   4   1   48.16    1.61
  -2   4   1   48.48    1.79
   2   4  -1   47.07    1.64
  -2   4   1   46.44    1.58
   2   4  -1   48.90    1.56
   2   4  -1   47.40    1.73
   2   4  -1   49.05    1.77
  -2   4   1   49.24    1.57
   1  -4  -1  100.88    2.96
  -1  -4   1   99.87    2.95
  -1  -4   1  100.19    3.10
   1  -4  -1  101.51    3.10
  -1  -4   1  104.89    3.33
  -1  -4   1  101.17    3.13
   1  -4  -1  105.06    3.33
   1  -4  -1  104.67    3.08
  -1  -4   1   98.79    3.50
   1  -4  -1  101.41    3.51
   1   4  -1  103.99    3.50
   1   4  -1  102.87    3.38
   1   4  -1  103.06    3.26
   1   4  -1  102.12    2.95
  -1   4   1  104.11    3.29
   1   4  -1  100.11    3.09
  -1   4   1  102.44    3.53
  -1   4   1  102.05    3.25
  -1   4   1  102.70    3.10
   0  -4   1    5.37    0.28
   0  -4   1    5.55    0.31
   0  -4  -1    6.05    0.32
   0  -4  -1    5.99    0.37
   0  -4  -1    4.87    0.29
   0  -4  -1    6.47    0.38
   0  -4   1    5.42    0.34
   0  -4   1    5.78    0.30
   0  -4  -1    5.67    0.29
   0   4   1    5.74    0.32
   0   4  -1    5.78    0.32
   0   4  -1    5.51    0.31
   0   4  -1    5.64    0.37
   0   4   1    6.34    0.37
   0   4  -1    5.79    0.29
   0   4  -1    6.40    0.37
   0   4   1    6.41    0.31
   0   4   1    6.12    0.34
  -1  -4  -1   25.97    0.89
  -1  -4  -1   27.39    0.91
  -1  -4  -1   27.55    1.03
  -1  -4  -1   25.99    1.07
   1  -4   1   28.49    0.90
   1  -4   1   26.17    0.87
  -1  -4  -1   26.27    0.92
   1  -4   1   26.26    0.92
   1  -4   1   25.51    1.03
  -1   4  -1   26.41    1.05
   1   4   1   27.92    1.02
   1   4   1   26.80    0.96
   1   4   1   26.70    0.90
  -1   4  -1   26.06    0.98
  -1   4  -1   26.08    0.94
   1   4   1   28.18    1.07
  -1   4  -1   26.40    0.94
  -2  -4  -1  150.80    4.50
   2  -4   1  148.21    5.12
  -2  -4  -1  147.85    5.13
  -2  -4  -1  146.54    4.33
  -2  -4  -1  150.90    4.56
  -2  -4  -1  154.24    4.85
   2  -4   1  147.74    4.49
  -2   4  -1  152.84    4.79
   2   4   1  156.14    5.16
   2   4   1  153.78    4.50
  -2   4  -1  149.64    4.54
  -2   4  -1  154.67    5.14
   2   4   1  147.17    4.90
   2   4   1  149.94    4.75
  -2   4  -1  151.05    4.72
  -3  -4  -1    0.88    0.22
  -3  -4  -1    0.98    0.20
  -3  -4  -1    1.09    0.21
   3  -4   1    1.07    0.25
  -3  -4  -1    0.95    0.22
   3   4   1    0.74    0.17
  -3   4  -1    1.04    0.21
   3   4   1    0.89    0.24
  -3   4  -1    0.87    0.15
  -3   4  -1    1.00    0.12
   3   4   1    0.72    0.18
  -4  -4  -1    5.39    0.50
   4  -4   1    6.08    0.53
  -4  -4  -1    5.24    0.51
  -4  -4  -1    5.86    0.44
  -4  -4  -1    6.06    0.42
   4   4   1    5.73    0.53
   4   4   1    5.52    0.39
  -4   4  -1    5.74    0.36
  -4   4  -1    5.82    0.46
  -5  -4  -1   23.08    1.12
  -5  -4  -1   23.93    1.02
  -5  -4  -1   23.28    1.17
   5  -4   1   23.49    1.14
  -5   4  -1   23.79    0.93
   5   4   1   21.71    0.89
   5   4   1   23.59    1.14
  -5   4  -1   23.27    1.01
  -6  -4  -1    2.45    0.48
  -6  -4  -1    1.70    0.40
   6   4   1    2.43    0.30
  -6   4  -1    2.80    0.35
   6   4   1    2.80    0.50
  -7  -4  -1    3.83    0.62
   7   4   1    3.29    0.33
  -7   4  -1    2.91    0.42
   7   4   1    3.54    0.58
  -7  -5   1    6.51    0.84
  -7   5   1    6.50    0.63
   7   5  -1    6.28    0.53
   7   5  -1    8.62    0.81
  -6  -5   1    0.46    0.40
  -6  -5   1    0.62    0.34
  -6   5   1    0.27    0.28
   6   5  -1    0.86    0.29
   6   5  -1    0.65    0.41
  -5  -5   1    7.68    0.56
  -5  -5   1    6.33    0.66
  -5  -5   1    7.53    0.65
   5   5  -1    8.24    0.69
   5   5  -1    8.41    0.56
  -5   5   1    8.34    0.56
  -4  -5   1    1.05    0.24
   4  -5  -1    1.11    0.18
  -4  -5   1    1.82    0.35
  -4  -5   1    1.26    0.29
   4  -5  -1    0.84    0.28
  -4  -5   1    1.26    0.28
  -4   5   1    0.93    0.25
   4   5  -1    1.42    0.35
  -4   5   1    1.09    0.23
   4   5  -1    1.42    0.27
  -3  -5   1    0.15    0.15
   3  -5  -1    0.24    0.14
  -3  -5   1    0.25    0.18
  -3  -5   1    0.45    0.20
   3  -5  -1    0.25    0.21
  -3  -5   1    0.10    0.20
   3   5  -1    0.35    0.18
  -3   5   1    0.28    0.18
  -3   5   1    0.16    0.15
   3   5  -1    0.02    0.22
   2  -5  -1    0.58    0.18
   2  -5  -1    0.98    0.17
  -2  -5   1    0.69    0.18
   2  -5  -1    0.79    0.22
  -2  -5   1    0.65    0.18
  -2  -5   1    0.46    0.21
  -2  -5   1    0.47    0.18
  -2   5   1    0.45    0.13
   2   5  -1    0.84    0.19
   2   5  -1    0.63    0.18
  -2   5   1    0.50    0.17
  -2   5   1    0.49    0.16
   2   5  -1    0.61    0.18
   2   5  -1    0.35    0.22
   1  -5  -1   54.29    1.81
   1  -5  -1   51.23    1.87
  -1  -5   1   43.10    1.82
  -1  -5   1   49.83    1.65
   1  -5  -1   49.09    1.62
   1  -5  -1   50.75    1.57
  -1  -5   1   48.98    1.56
  -1  -5   1   51.50    1.80
  -1   5   1   50.21    1.71
   1   5  -1   50.88    1.73
   1   5  -1   50.22    1.64
  -1   5   1   52.15    1.72
   1   5  -1   52.92    1.82
  -1   5   1   49.42    1.64
   1   5  -1   51.07    1.85
   0  -5  -1   14.82    0.61
   0  -5   1   14.44    0.58
   0  -5  -1   16.85    0.74
   0  -5   1   15.45    0.62
   0  -5  -1   15.56    0.61
   0  -5   1   15.10    0.70
   0  -5  -1   14.80    0.61
   0  -5   1   17.28    0.73
   0   5   1   14.38    0.64
   0   5   1   15.16    0.62
   0   5  -1   15.52    0.69
   0   5  -1   15.66    0.71
   0   5   1   15.81    0.67
   0   5  -1   14.84    0.63
   0   5  -1   14.80    0.64
   1  -5   1   76.20    2.69
  -1  -5  -1   73.63    2.39
  -1  -5  -1   77.07    2.38
  -1  -5  -1   75.71    2.30
   1  -5   1   76.61    2.37
  -1  -5  -1   77.40    2.73
   1  -5   1   74.81    2.26
  -1  -5  -1   76.06    2.60
  -1   5  -1   75.15    2.53
  -1   5  -1   76.29    2.40
   1   5   1   79.61    2.60
  -1   5  -1   76.77    2.72
   1   5   1   74.62    2.50
   1   5   1   75.25    2.36
  -1   5  -1   76.06    2.49
  -2  -5  -1    0.86    0.24
  -2  -5  -1    0.77    0.19
  -2  -5  -1    0.63    0.21
   2  -5   1    0.83    0.15
  -2  -5  -1    0.83    0.20
   2  -5   1    0.98    0.23
   2   5   1    0.80    0.23
  -2   5  -1    0.81    0.17
   2   5   1    0.66    0.18
  -2   5  -1    0.70    0.18
  -2   5  -1    0.82    0.17
   2   5   1    0.44    0.17
  -3  -5  -1   26.43    0.99
  -3  -5  -1   25.67    1.01
  -3  -5  -1   28.56    1.18
   3  -5   1   28.10    1.18
  -3  -5  -1   27.85    1.17
   3  -5   1   25.59    0.87
  -3   5  -1   26.75    1.05
   3   5   1   26.86    1.16
  -3   5  -1   26.79    1.01
  -4  -5  -1    0.89    0.28
  -4  -5  -1    0.91    0.30
  -4  -5  -1    1.10    0.27
  -4  -5  -1    0.64    0.24
   4  -5   1    1.01    0.30
   4   5   1    0.82    0.23
   4   5   1    0.81    0.31
  -4   5  -1    0.83    0.26
  -4   5  -1    0.89    0.21
  -5  -5  -1   10.70    0.77
  -5  -5  -1   11.34    0.68
  -5  -5  -1   12.30    0.83
   5   5   1    9.32    0.59
   5   5   1   10.02    0.77
  -5   5  -1    9.70    0.58
  -6  -5  -1    1.24    0.38
  -6  -5  -1    1.42    0.47
   6   5   1    1.17    0.46
  -6   5  -1    1.32    0.33
   6   5   1    1.28    0.29
  -7  -5  -1    0.57    0.50
   7   5   1    0.85    0.28
  -7   5  -1    0.63    0.35
   7   5   1    0.81    0.48
   6   6  -1    2.41    0.53
  -6   6   1    1.52    0.39
   6   6  -1    1.69    0.36
  -5  -6   1    1.53    0.35
  -5  -6   1    1.50    0.32
   5   6  -1    1.36    0.33
  -5   6   1    1.19    0.33
   5   6  -1    0.60    0.39
  -4  -6   1   18.14    0.80
  -4  -6   1   19.84    0.97
  -4  -6   1   17.19    0.89
   4  -6  -1   18.82    0.71
  -4  -6   1   19.33    1.03
   4   6  -1   16.98    1.00
  -4   6   1   17.56    0.85
  -4   6   1   17.83    0.88
   4   6  -1   18.95    0.87
   3  -6  -1   11.20    0.70
  -3  -6   1   10.47    0.69
  -3  -6   1    9.90    0.70
  -3  -6   1   10.81    0.56
  -3  -6   1   11.72    0.65
   3  -6  -1   11.89    0.54
  -3   6   1   10.82    0.62
  -3   6   1   11.27    0.61
   3   6  -1   11.40    0.75
   2  -6  -1   57.27    1.81
  -2  -6   1   57.49    1.92
   2  -6  -1   57.02    1.84
  -2  -6   1   57.54    2.14
   2  -6  -1   57.52    2.14
  -2  -6   1   55.03    1.79
  -2   6   1   55.48    1.92
   2   6  -1   58.34    2.10
  -2   6   1   57.19    1.96
  -2   6   1   55.79    1.89
   2   6  -1   55.71    1.97
   2   6  -1   54.94    1.87
  -1  -6   1   31.04    1.05
   1  -6  -1   29.69    1.26
  -1  -6   1   31.18    1.26
   1  -6  -1   29.53    1.08
  -1  -6   1   31.59    1.13
   1  -6  -1   29.95    1.06
  -1   6   1   30.52    1.16
   1   6  -1   30.36    1.11
  -1   6   1   30.19    1.14
   1   6  -1   30.76    1.23
  -1   6   1   30.18    1.11
   1   6  -1   29.93    1.16
   0  -6  -1    5.27    0.46
   0  -6   1    4.56    0.41
   0  -6  -1    4.18    0.35
   0  -6  -1    4.78    0.37
   0  -6   1    4.80    0.37
   0  -6   1    5.04    0.35
   0   6  -1    4.86    0.38
   0   6  -1    4.39    0.39
   0   6   1    5.72    0.41
   0   6   1    5.07    0.39
   0   6  -1    4.54    0.38
   0   6   1    4.74    0.36
  -1  -6  -1    0.11    0.19
  -1  -6  -1    0.13    0.21
  -1  -6  -1    0.31    0.18
   1  -6   1    0.14    0.20
   1  -6   1    0.45    0.19
  -1  -6  -1    0.30    0.21
   1  -6   1    0.43    0.17
   1   6   1    0.38    0.18
  -1   6  -1    0.52    0.19
   1   6   1    0.49    0.18
   1   6   1    0.33    0.21
  -1   6  -1    0.64    0.19
  -1   6  -1    0.13    0.17
  -2  -6  -1   11.10    0.68
   2  -6   1    9.82    0.63
   2  -6   1   10.15    0.50
  -2  -6  -1   11.35    0.58
  -2  -6  -1   10.86    0.58
  -2  -6  -1   10.93    0.70
  -2   6  -1   10.68    0.56
  -2   6  -1   10.58    0.59
  -2   6  -1   10.99    0.52
   2   6   1   10.42    0.54
   2   6   1   11.27    0.68
   2   6   1   10.74    0.59
  -3  -6  -1   18.54    0.79
  -3  -6  -1   19.01    0.83
  -3  -6  -1   17.70    0.95
   3  -6   1   19.13    0.94
  -3  -6  -1   16.71    0.93
   3  -6   1   18.01    0.66
  -3   6  -1   17.11    0.79
  -3   6  -1   19.06    0.85
   3   6   1   18.37    0.96
  -4  -6  -1    8.60    0.57
  -4  -6  -1    9.62    0.63
  -4  -6  -1    9.60    0.68
  -4  -6  -1    8.81    0.72
  -4   6  -1    9.17    0.56
   4   6   1    9.22    0.75
   4   6   1    7.22    0.56
  -5  -6  -1   11.09    0.71
  -5  -6  -1   10.29    0.87
  -5   6  -1   10.47    0.66
   5   6   1   11.67    0.68
   5   6   1   10.59    0.88
  -6  -6  -1    4.28    0.65
  -6  -6  -1    5.88    0.61
   6   6   1    5.19    0.70
  -6   6  -1    5.36    0.53
   6   6   1    4.24    0.45
   6   7  -1    4.13    0.69
   6   7  -1    4.54    0.54
  -6   7   1    3.70    0.53
   5   7  -1    0.08    0.44
   5   7  -1   -0.18    0.31
  -5   7   1    0.14    0.31
  -4  -7   1    0.71    0.36
   4  -7  -1    0.49    0.21
   4   7  -1    0.10    0.38
  -4   7   1    0.45    0.29
   4   7  -1    0.81    0.33
  -3  -7   1    1.86    0.38
  -3  -7   1    1.04    0.35
   3  -7  -1    1.15    0.24
  -3   7   1    1.02    0.29
  -3   7   1    0.86    0.29
   3   7  -1    1.41    0.42
  -2  -7   1    1.00    0.28
  -2  -7   1    0.22    0.23
  -2  -7   1    0.41    0.27
   2  -7  -1    0.52    0.22
   2  -7  -1    0.53    0.24
   2  -7  -1    0.87    0.31
   2   7  -1    0.77    0.29
  -2   7   1    0.44    0.24
  -2   7   1    0.85    0.26
   2   7  -1    0.68    0.33
  -2   7   1    0.54    0.21
   2   7  -1    0.35    0.23
   1  -7  -1    2.69    0.39
  -1  -7   1    3.08    0.39
   1  -7  -1    2.10    0.31
   1  -7  -1    2.92    0.33
  -1  -7   1    2.35    0.34
  -1  -7   1    3.21    0.33
   1   7  -1    2.28    0.31
   1   7  -1    3.42    0.44
  -1   7   1    3.05    0.36
  -1   7   1    3.47    0.34
  -1   7   1    2.50    0.32
   1   7  -1    2.53    0.35
   0  -7   1   29.41    1.04
   0  -7   1   29.08    1.25
   0  -7  -1   29.30    1.27
   0  -7  -1   28.37    1.11
   0  -7  -1   28.30    1.06
   0  -7   1   29.75    1.12
   0   7   1   29.66    1.19
   0   7   1   28.60    1.09
   0   7  -1   27.69    1.11
   0   7  -1   29.09    1.17
   0   7   1   27.55    1.16
   0   7  -1   30.23    1.21
   1  -7   1    2.81    0.39
   1  -7   1    3.26    0.33
   1  -7   1    2.79    0.33
  -1  -7  -1    2.71    0.40
  -1  -7  -1    2.71    0.34
  -1  -7  -1    2.76    0.34
  -1   7  -1    2.67    0.34
  -1   7  -1    2.95    0.36
  -1   7  -1    3.00    0.34
   1   7   1    2.97    0.35
   1   7   1    3.36    0.42
   1   7   1    2.76    0.31
  -2  -7  -1   24.36    1.23
  -2  -7  -1   28.30    1.09
  -2  -7  -1   25.86    1.04
   2  -7   1   26.16    1.20
   2  -7   1   26.26    0.99
  -2   7  -1   26.90    1.04
  -2   7  -1   26.88    1.09
   2   7   1   25.91    1.03
   2   7   1   26.74    1.22
  -2   7  -1   25.99    1.09
  -3  -7  -1    6.32    0.52
  -3  -7  -1    4.81    0.57
  -3  -7  -1    5.75    0.52
   3   7   1    5.21    0.58
  -3   7  -1    5.61    0.47
  -4  -7  -1    8.90    0.69
  -4  -7  -1    8.78    0.62
   4   7   1    8.23    0.67
   4   7   1    9.76    0.84
  -4   7  -1    8.44    0.64
  -5  -7  -1    0.85    0.32
   5   7   1    0.74    0.35
  -5   7  -1    0.27    0.30
   5   7   1    0.20    0.45
   6   7   1    0.07    0.49
   6   7   1   -0.01    0.31
  -6   7  -1    0.20    0.35
  -5   8   1    1.89    0.44
   5   8  -1    3.72    0.69
   5   8  -1    2.18    0.47
   4  -8  -1    2.08    0.29
   4   8  -1    2.84    0.60
  -4   8   1    2.68    0.45
   4   8  -1    2.12    0.44
  -3  -8   1   13.87    0.90
   3  -8  -1   13.80    0.70
   3   8  -1   15.61    1.01
  -3   8   1   12.81    0.82
  -2  -8   1    6.51    0.61
  -2  -8   1    6.82    0.59
   2  -8  -1    5.74    0.50
   2  -8  -1    7.34    0.55
   2   8  -1    6.42    0.65
  -2   8   1    6.14    0.54
   1  -8  -1    3.89    0.42
  -1  -8   1    4.04    0.48
  -1  -8   1    3.99    0.41
  -1  -8   1    3.77    0.45
   1  -8  -1    3.97    0.44
  -1   8   1    3.76    0.40
   1   8  -1    4.58    0.48
   1   8  -1    3.69    0.50
  -1   8   1    3.81    0.42
  -1   8   1    2.74    0.40
   0  -8  -1   15.37    0.78
   0  -8   1   12.24    0.66
   0  -8  -1   12.72    0.69
   0  -8   1   14.71    0.85
   0  -8   1   14.37    0.76
   0   8  -1   13.73    0.80
   0   8   1   14.30    0.78
   0   8  -1   12.61    0.76
   0   8   1   13.27    0.79
   0   8   1   13.37    0.70
  -1  -8  -1    2.62    0.39
  -1  -8  -1    2.98    0.39
   1  -8   1    2.99    0.38
   1  -8   1    2.38    0.35
   1   8   1    2.48    0.44
  -1   8  -1    2.26    0.35
   1   8   1    2.80    0.37
  -1   8  -1    2.24    0.37
   2  -8   1   -0.21    0.22
  -2  -8  -1   -0.08    0.28
  -2  -8  -1    0.07    0.28
   2   8   1    0.35    0.36
  -2   8  -1    0.32    0.29
  -3  -8  -1    0.55    0.33
  -3  -8  -1   -0.16    0.32
   3   8   1    0.58    0.42
  -3   8  -1    0.18    0.30
  -4  -8  -1   15.26    0.98
   4   8   1   15.75    0.94
  -4   8  -1   14.66    0.90
   4   8   1   17.50    1.16
  -5   8  -1    3.07    0.49
   5   8   1    2.57    0.62
   5   8   1    2.90    0.49
   3  -9  -1    0.40    0.30
   3   9  -1   -0.28    0.46
  -3   9   1    0.25    0.36
   2  -9  -1    0.96    0.34
  -2  -9   1    0.69    0.41
   2   9  -1    0.07    0.43
  -2   9   1    0.42    0.35
   1  -9  -1    1.40    0.38
  -1  -9   1    1.67    0.42
   1  -9  -1    1.91    0.39
   1   9  -1    1.08    0.43
  -1   9   1    1.91    0.39
   0  -9   1    0.63    0.35
   0  -9  -1    0.98    0.33
   0  -9  -1    1.46    0.39
   0   9  -1    0.75    0.34
   0   9  -1    1.24    0.39
   0   9   1    1.24    0.38
  -1  -9  -1   17.09    0.97
   1  -9   1   16.65    0.87
  -1  -9  -1   15.97    0.83
   1   9   1   17.28    1.03
  -1   9  -1   15.90    0.92
  -2  -9  -1   -0.05    0.36
   2   9   1   -0.04    0.40
  -2   9  -1    0.08    0.33
  -3  -9  -1    3.31    0.55
  -3   9  -1    3.66    0.51
   3   9   1    4.13    0.67
   1  10  -1    4.05    0.65
   0 -10  -1    0.23    0.41
   0  10  -1   -0.21    0.38
   0  10   1   -0.45    0.36
  -8   0   2    2.51    0.51
   7   0  -2    0.04    0.16
  -7   0   2   -0.10    0.29
  -6   0   2    4.32    0.57
   6   0  -2    3.90    0.46
  -6   0   2    4.38    0.44
   6   0  -2    4.39    0.33
   5   0  -2   -0.07    0.12
   5   0  -2   -0.07    0.19
   5   0  -2    0.04    0.13
  -5   0   2    0.04    0.21
  -5   0   2   -0.11    0.16
  -4   0   2   65.51    2.50
   4   0  -2   71.72    2.42
   4   0  -2   61.40    2.18
  -4   0   2   67.64    2.38
  -4   0   2   68.11    2.24
   4   0  -2   66.82    2.09
   3   0  -2    0.20    0.12
  -3   0   2    0.08    0.10
   3   0  -2   -0.03    0.08
  -3   0   2   -0.04    0.09
   3   0  -2    0.07    0.08
   2   0  -2    8.83    0.41
   2   0  -2    8.95    0.39
  -2   0   2    9.04    0.39
  -2   0   2    8.12    0.37
   2   0  -2    9.54    0.35
   2   0  -2    8.14    0.37
  -1   0   2   -0.20    0.04
   1   0  -2   -0.19    0.04
   1   0  -2   -0.20    0.03
   1   0  -2   -0.20    0.05
  -1   0   2   -0.22    0.03
   1   0  -2    0.01    0.06
  -1   0   2   -0.19    0.03
   0   0  -2   13.63    0.41
   0   0  -2   11.99    0.44
   0   0   2   12.84    0.45
   0   0  -2   11.43    0.38
   0   0   2   12.46    0.44
   0   0   2   12.24    0.37
   0   0  -2   12.36    0.37
   0   0   2   11.57    0.38
  -1   0  -2    0.07    0.04
   1   0   2    0.02    0.05
   1   0   2   -0.03    0.04
  -1   0  -2    0.02    0.05
   1   0   2    0.01    0.05
   2   0   2   58.12    2.03
  -2   0  -2   56.19    1.76
  -2   0  -2   55.71    2.03
  -2   0  -2   59.39    1.76
   2   0   2   55.70    1.86
   2   0   2   54.06    1.97
  -2   0  -2   56.17    1.97
  -3   0  -2   -0.05    0.06
   3   0   2   -0.11    0.11
  -3   0  -2   -0.05    0.14
  -3   0  -2    0.02    0.09
   3   0   2    0.07    0.10
  -3   0  -2    0.05    0.06
   4   0   2   13.44    0.70
  -4   0  -2   14.64    0.80
  -4   0  -2   13.85    0.56
  -4   0  -2   13.13    0.57
   4   0   2   13.47    0.61
   5   0   2   -0.42    0.20
  -5   0  -2   -0.25    0.13
   5   0   2    0.17    0.17
  -5   0  -2    0.25    0.26
  -6   0  -2   20.40    0.91
  -6   0  -2   17.09    1.16
   6   0   2   20.96    1.08
  -7   0  -2    0.24    0.29
  -8   0  -2   -0.26    0.34
  -8  -1   2    2.76    0.53
   8   1  -2    2.01    0.25
  -8   1   2    2.27    0.47
  -7  -1   2    0.59    0.34
   7  -1  -2    0.73    0.17
  -7   1   2    0.55    0.31
   7   1  -2    0.45    0.19
  -6  -1   2    0.48    0.31
   6  -1  -2    0.75    0.29
   6  -1  -2    0.87    0.17
  -6  -1   2    0.62    0.27
   6   1  -2    0.95    0.24
   6   1  -2    0.54    0.19
  -6   1   2    0.65    0.33
  -6   1   2    1.08    0.27
   5  -1  -2    0.91    0.16
  -5  -1   2    1.08    0.30
  -5  -1   2    1.50    0.27
   5  -1  -2    0.78    0.26
   5   1  -2    1.06    0.18
  -5   1   2    1.10    0.23
   5   1  -2    1.49    0.28
   5   1  -2    1.23    0.22
  -5   1   2    0.60    0.29
  -4  -1   2    4.77    0.37
  -4  -1   2    5.64    0.46
  -4  -1   2    4.83    0.35
   4  -1  -2    5.48    0.29
   4  -1  -2    4.63    0.24
   4  -1  -2    5.65    0.41
  -4   1   2    5.24    0.39
   4   1  -2    5.97    0.33
   4   1  -2    5.24    0.39
   4   1  -2    5.41    0.34
  -4   1   2    5.69    0.35
  -3  -1   2   28.58    1.07
  -3  -1   2   29.52    1.16
   3  -1  -2   26.81    0.93
   3  -1  -2   29.87    1.12
   3  -1  -2   28.31    0.94
  -3  -1   2   29.20    1.05
   3   1  -2   29.03    1.03
   3   1  -2   29.33    1.09
  -3   1   2   28.18    1.01
   3   1  -2   29.19    0.97
   3   1  -2   28.19    1.03
  -3   1   2   28.45    1.10
   2  -1  -2  172.26    5.65
  -2  -1   2  188.33    5.63
   2  -1  -2  183.36    6.03
   2  -1  -2  177.22    5.66
  -2  -1   2  180.48    6.04
   2  -1  -2  179.13    5.36
  -2  -1   2  178.14    5.99
  -2   1   2  186.38    6.03
   2   1  -2  180.41    6.00
  -2   1   2  185.06    5.60
   2   1  -2  170.86    5.74
   2   1  -2  183.18    5.64
  -2   1   2  186.07    5.09
   2   1  -2  185.83    5.38
   2   1  -2  175.85    5.64
   1  -1  -2   25.51    0.82
   1  -1  -2   24.60    0.85
  -1  -1   2   24.42    0.85
   1  -1  -2   24.49    0.87
  -1  -1   2   23.86    0.83
   1  -1  -2   23.81    0.73
  -1  -1   2   24.25    0.77
  -1  -1   2   24.33    0.82
   1  -1  -2   23.98    0.77
  -1  -1   2   24.58    0.72
   1   1  -2   26.39    0.85
  -1   1   2   24.16    0.80
  -1   1   2   25.23    0.81
   1   1  -2   23.12    0.88
   1   1  -2   25.10    0.77
   1   1  -2   24.79    0.78
  -1   1   2   23.03    0.87
   1   1  -2   24.99    0.85
   0  -1   2    1.37    0.09
   0  -1  -2    1.58    0.11
   0  -1  -2    1.56    0.06
   0  -1   2    1.56    0.08
   0  -1  -2    1.33    0.12
   0   1   2    1.44    0.10
   0   1   2    1.47    0.06
   0   1  -2    1.49    0.08
   0   1  -2    1.66    0.10
   0   1  -2    1.33    0.09
   0   1  -2    1.34    0.14
   0   1   2    1.43    0.11
   0   1  -2    1.52    0.06
   0   1   2    1.33    0.09
   1  -1   2    5.86    0.25
  -1  -1  -2    5.07    0.27
  -1  -1  -2    5.03    0.22
   1  -1   2    5.21    0.25
  -1  -1  -2    4.86    0.22
   1   1   2    5.48    0.27
   1   1   2    5.44    0.23
  -1   1  -2    5.50    0.27
   1   1   2    5.62    0.25
  -1   1  -2    4.92    0.25
  -1   1  -2    5.07    0.22
   2  -1   2   67.38    2.25
  -2  -1  -2   68.98    2.44
  -2  -1  -2   74.02    2.07
  -2  -1  -2   69.79    2.20
  -2  -1  -2   70.73    2.39
   2  -1   2   68.80    2.41
  -2   1  -2   67.86    2.40
   2   1   2   69.43    2.44
   2   1   2   66.99    2.07
   2   1   2   70.29    2.28
  -2   1  -2   69.51    2.13
   2   1   2   69.96    2.08
  -2   1  -2   69.78    2.14
  -3  -1  -2   86.59    2.62
  -3  -1  -2   88.96    3.10
  -3  -1  -2   89.86    2.79
  -3  -1  -2   90.38    3.02
   3  -1   2   84.25    2.81
   3  -1   2   86.63    3.04
  -3   1  -2   83.81    2.70
  -3   1  -2   87.17    3.03
  -3   1  -2   91.05    2.74
   3   1   2   85.13    2.58
   3   1   2   90.18    3.08
   3   1   2   83.97    2.59
   3   1   2   85.09    2.86
  -3   1  -2   83.41    3.13
  -4  -1  -2    0.34    0.22
   4  -1   2    0.63    0.21
   4  -1   2    0.53    0.15
  -4  -1  -2    0.30    0.14
  -4  -1  -2    0.23    0.18
   4   1   2    0.28    0.16
   4   1   2    0.41    0.07
   4   1   2    0.49    0.08
  -4   1  -2    0.56    0.14
  -4   1  -2    0.40    0.11
  -4   1  -2    0.46    0.25
  -5  -1  -2    5.55    0.54
   5  -1   2    5.38    0.38
  -5  -1  -2    5.03    0.42
   5  -1   2    5.87    0.52
  -5  -1  -2    5.25    0.59
  -5   1  -2    5.45    0.64
   5   1   2    5.05    0.46
  -5   1  -2    5.86    0.38
  -6  -1  -2    7.33    0.77
  -6  -1  -2    6.91    0.65
  -6  -1  -2    7.52    0.57
   6   1   2    6.37    0.55
  -6   1  -2    5.98    0.48
  -7  -1  -2    3.84    0.49
  -7  -1  -2    2.95    0.54
  -7   1  -2    4.66    0.47
  -8  -1  -2    3.32    0.54
  -8   1  -2    2.87    0.48
  -8  -2   2   -0.07    0.41
  -8   2   2   -0.18    0.33
   8   2  -2    0.15    0.22
  -7  -2   2    0.45    0.34
  -7  -2   2    0.37    0.36
  -7   2   2    0.20    0.29
   7   2  -2    0.37    0.22
  -6  -2   2    0.85    0.33
  -6  -2   2    0.11    0.26
   6  -2  -2    0.37    0.29
  -6  -2   2    0.51    0.29
   6  -2  -2    0.37    0.15
  -6   2   2    0.25    0.23
   6   2  -2    0.38    0.20
   6   2  -2    0.69    0.27
  -5  -2   2   30.78    1.26
   5  -2  -2   34.62    1.12
  -5  -2   2   33.77    1.49
  -5  -2   2   31.11    1.33
   5  -2  -2   34.25    1.42
   5   2  -2   34.71    1.31
   5   2  -2   36.77    1.21
  -5   2   2   32.95    1.26
  -4  -2   2   19.54    0.83
   4  -2  -2   19.59    0.70
  -4  -2   2   20.33    0.81
   4  -2  -2   19.62    0.90
  -4  -2   2   19.97    0.93
  -4  -2   2   19.54    0.85
   4   2  -2   20.02    0.83
  -4   2   2   19.03    0.77
   4   2  -2   20.58    0.81
   4   2  -2   19.69    0.75
  -3  -2   2   16.39    0.67
   3  -2  -2   17.19    0.72
  -3  -2   2   15.38    0.72
  -3  -2   2   14.85    0.61
   3  -2  -2   16.83    0.59
  -3  -2   2   14.91    0.67
  -3  -2   2   17.25    0.66
   3   2  -2   15.16    0.69
   3   2  -2   17.60    0.67
   3   2  -2   16.68    0.72
  -3   2   2   18.22    0.74
   3   2  -2   14.81    0.61
  -3   2   2   16.03    0.63
  -2  -2   2   47.55    1.52
  -2  -2   2   49.46    1.70
   2  -2  -2   44.41    1.53
   2  -2  -2   47.88    1.71
  -2  -2   2   51.53    1.44
  -2  -2   2   51.59    1.63
   2  -2  -2   46.62    1.50
  -2   2   2   48.36    1.57
  -2   2   2   46.14    1.53
   2   2  -2   49.98    1.53
  -2   2   2   48.56    1.73
   2   2  -2   50.33    1.62
  -2   2   2   47.90    1.46
   2   2  -2   45.21    1.67
   2   2  -2   50.52    1.71
   1  -2  -2    0.88    0.13
  -1  -2   2    0.83    0.10
  -1  -2   2    0.67    0.08
   1  -2  -2    0.73    0.13
   1  -2  -2    0.95    0.11
  -1  -2   2    0.75    0.10
  -1  -2   2    0.74    0.11
  -1   2   2    0.63    0.08
   1   2  -2    0.68    0.10
  -1   2   2    1.23    0.14
  -1   2   2    1.05    0.10
   1   2  -2    0.76    0.08
  -1   2   2    1.39    0.13
   1   2  -2    0.83    0.17
   1   2  -2    0.92    0.10
  -1   2   2    0.84    0.10
   0  -2  -2    7.09    0.28
   0  -2  -2    7.38    0.34
   0  -2   2    7.13    0.31
   0  -2   2    7.58    0.26
   0  -2  -2    7.17    0.36
   0  -2  -2    7.69    0.31
   0  -2   2    7.27    0.30
   0  -2  -2    7.32    0.27
   0   2  -2    7.60    0.26
   0   2   2    7.26    0.35
   0   2   2    8.06    0.31
   0   2   2    7.07    0.30
   0   2   2    7.45    0.32
   0   2  -2    7.20    0.39
   0   2  -2    7.23    0.30
   0   2   2    7.35    0.27
   0   2  -2    6.91    0.30
   0   2  -2    7.32    0.31
   1  -2   2  210.31    6.23
  -1  -2  -2  208.57    7.09
   1  -2   2  214.53    7.08
  -1  -2  -2  210.67    6.29
  -1  -2  -2  211.61    5.98
  -1  -2  -2  213.13    6.60
  -1  -2  -2  211.62    6.20
  -1   2  -2  215.59    5.96
  -1   2  -2  213.90    6.24
  -1   2  -2  220.03    6.54
  -1   2  -2  211.58    6.56
  -1   2  -2  211.34    7.06
  -1   2  -2  211.96    6.75
   1   2   2  212.83    6.74
   1   2   2  218.23    7.10
  -2  -2  -2   27.47    0.99
  -2  -2  -2   28.96    1.10
  -2  -2  -2   28.57    0.93
  -2  -2  -2   28.17    0.92
   2  -2   2   27.43    1.08
  -2   2  -2   29.55    0.95
  -2   2  -2   28.93    1.07
   2   2   2   28.59    1.04
  -2   2  -2   28.86    0.96
   2   2   2   29.83    0.94
  -2   2  -2   23.59    0.99
   2   2   2   29.27    1.11
   2   2   2   27.81    0.92
  -2   2  -2   29.01    0.91
  -3  -2  -2   77.27    2.81
  -3  -2  -2   76.24    2.56
   3  -2   2   71.23    2.52
  -3  -2  -2   79.24    2.74
   3  -2   2   77.43    2.77
  -3  -2  -2   76.46    2.37
   3   2   2   78.98    2.80
  -3   2  -2   89.86    2.58
  -3   2  -2   86.84    2.55
   3   2   2   76.31    2.38
   3   2   2   77.06    2.63
  -3   2  -2   73.44    2.75
  -3   2  -2   76.49    2.45
   4  -2   2   12.86    0.53
  -4  -2  -2   12.93    0.65
   4  -2   2   12.89    0.71
  -4  -2  -2   13.82    0.77
  -4  -2  -2   12.85    0.63
  -4   2  -2   14.66    0.58
   4   2   2   12.86    0.51
   4   2   2   12.52    0.49
  -4   2  -2   12.86    0.52
   4   2   2   13.33    0.68
  -4   2  -2   14.97    0.64
  -5  -2  -2   22.60    0.99
  -5  -2  -2   20.90    0.95
  -5  -2  -2   21.31    1.12
   5  -2   2   21.76    1.05
   5   2   2   22.02    0.74
   5   2   2   21.08    0.98
  -5   2  -2   21.02    0.82
  -5   2  -2   20.29    1.17
  -6  -2  -2    0.10    0.25
  -6  -2  -2    0.60    0.32
  -6   2  -2    0.21    0.20
   6   2   2    0.06    0.27
  -7  -2  -2    0.64    0.38
  -7  -2  -2    1.17    0.41
  -7   2  -2    1.05    0.31
  -8  -2  -2   -0.07    0.42
  -8   2  -2    0.05    0.34
  -8  -3   2   -0.23    0.43
  -8   3   2    0.77    0.39
   8   3  -2    0.25    0.25
  -7  -3   2    6.47    0.72
  -7  -3   2    6.71    0.68
  -7   3   2    6.56    0.59
   7   3  -2    7.12    0.51
   7   3  -2    6.70    0.62
   6  -3  -2    0.64    0.15
  -6  -3   2    0.52    0.32
  -6  -3   2    0.74    0.32
  -6  -3   2    1.00    0.37
   6   3  -2    1.05    0.25
  -6   3   2    0.60    0.26
   6   3  -2    1.00    0.31
  -5  -3   2    0.36    0.24
  -5  -3   2    0.35    0.23
   5  -3  -2    0.39    0.14
   5  -3  -2    0.40    0.26
  -5  -3   2    0.23    0.23
  -5   3   2    0.44    0.19
   5   3  -2    0.55    0.19
   5   3  -2    0.26    0.24
   4  -3  -2    0.46    0.14
   4  -3  -2    0.73    0.22
  -4  -3   2    0.78    0.22
  -4  -3   2    0.74    0.18
  -4  -3   2    0.77    0.22
  -4  -3   2    0.91    0.22
   4   3  -2    0.59    0.22
  -4   3   2    0.53    0.16
   4   3  -2    0.80    0.19
   4   3  -2    1.03    0.23
   4   3  -2    0.64    0.18
  -3  -3   2   34.60    1.26
  -3  -3   2   32.33    1.11
   3  -3  -2   33.11    1.11
  -3  -3   2   37.03    1.29
   3  -3  -2   33.77    1.32
  -3  -3   2   33.94    1.31
   3   3  -2   34.65    1.17
   3   3  -2   35.26    1.32
   3   3  -2   33.67    1.23
   3   3  -2   33.01    1.28
  -3   3   2   33.28    1.18
  -2  -3   2   37.54    1.11
  -2  -3   2   37.75    1.30
  -2  -3   2   37.69    1.32
  -2  -3   2   35.54    1.19
   2  -3  -2   35.33    1.16
  -2  -3   2   36.00    1.21
   2  -3  -2   34.75    1.13
   2  -3  -2   34.84    1.34
   2   3  -2   34.59    1.33
   2   3  -2   36.01    1.19
   2   3  -2   35.86    1.26
   2   3  -2   37.06    1.12
   2   3  -2   37.87    1.33
  -2   3   2   35.31    1.22
  -2   3   2   35.29    1.36
  -2   3   2   37.08    1.19
  -2   3   2   36.35    1.18
  -1  -3   2  191.72    5.40
  -1  -3   2  192.60    5.76
   1  -3  -2  186.89    5.73
  -1  -3   2  198.18    5.69
   1  -3  -2  190.12    5.44
   1  -3  -2  192.22    5.65
   1  -3  -2  191.50    6.06
  -1  -3   2  191.16    6.42
  -1  -3   2  193.50    6.03
   1   3  -2  195.04    5.68
  -1   3   2  193.95    6.08
   1   3  -2  193.36    6.20
   1   3  -2  195.70    6.42
  -1   3   2  189.66    5.66
   1   3  -2  197.28    5.41
   1   3  -2  196.37    6.01
  -1   3   2  192.54    5.99
   0  -3  -2    5.11    0.30
   0  -3   2    4.90    0.26
   0  -3   2    4.62    0.25
   0  -3  -2    4.39    0.30
   0  -3  -2    4.38    0.22
   0  -3  -2    4.83    0.26
   0  -3   2    4.56    0.23
   0  -3  -2    4.32    0.23
   0  -3   2    4.71    0.21
   0   3  -2    4.42    0.24
   0   3  -2    4.50    0.26
   0   3  -2    4.61    0.33
   0   3   2    4.73    0.26
   0   3   2    5.00    0.25
   0   3  -2    4.55    0.27
   0   3   2    4.95    0.30
   0   3  -2    4.76    0.22
   0   3   2    4.85    0.23
   0   3   2    4.40    0.24
   1  -3   2   33.46    1.07
  -1  -3  -2   34.66    1.11
  -1  -3  -2   33.58    1.08
   1  -3   2   34.60    1.25
  -1  -3  -2   35.11    1.22
  -1  -3  -2   34.92    1.09
  -1  -3  -2   33.73    1.28
   1   3   2   34.29    1.09
  -1   3  -2   34.81    1.14
  -1   3  -2   34.11    1.05
   1   3   2   34.23    1.22
  -1   3  -2   35.78    1.14
   1   3   2   34.74    1.29
  -1   3  -2   34.95    1.24
   1   3   2   35.13    1.16
   1   3   2   34.32    1.09
  -1   3  -2   33.99    1.25
  -2  -3  -2   10.40    0.48
  -2  -3  -2   10.30    0.52
  -2  -3  -2    9.52    0.40
   2  -3   2    9.29    0.49
  -2  -3  -2    9.50    0.40
  -2  -3  -2    9.29    0.42
  -2   3  -2    9.86    0.46
   2   3   2    9.82    0.49
  -2   3  -2    9.38    0.44
  -2   3  -2    9.77    0.38
  -2   3  -2    8.60    0.47
  -2   3  -2    9.35    0.44
   2   3   2    9.43    0.42
   2   3   2   10.38    0.52
   3  -3   2    0.34    0.18
  -3  -3  -2    0.60    0.18
  -3  -3  -2    0.33    0.14
  -3  -3  -2    0.52    0.16
  -3  -3  -2    0.38    0.18
  -3  -3  -2    0.38    0.13
   3   3   2    0.38    0.13
  -3   3  -2    0.33    0.09
   3   3   2    0.51    0.19
  -3   3  -2    0.40    0.15
   3   3   2    0.47    0.18
  -3   3  -2    0.33    0.16
  -3   3  -2    0.16    0.12
  -4  -3  -2    4.19    0.40
   4  -3   2    4.21    0.44
  -4  -3  -2    4.12    0.40
  -4  -3  -2    3.12    0.39
   4   3   2    3.54    0.39
  -4   3  -2    3.54    0.35
   4   3   2    3.19    0.26
  -4   3  -2    3.35    0.26
   5  -3   2   21.03    1.03
  -5  -3  -2   20.30    1.08
  -5  -3  -2   19.90    0.94
  -5  -3  -2   20.07    0.97
  -5   3  -2   19.82    0.80
   5   3   2   20.15    1.01
   5   3   2   20.51    0.77
  -6  -3  -2    5.95    0.60
  -6  -3  -2    4.88    0.56
   6   3   2    4.05    0.54
   6   3   2    6.11    0.36
  -6   3  -2    5.60    0.45
  -7  -3  -2    4.90    0.63
  -7   3  -2    4.32    0.47
   7   3   2    4.73    0.61
  -8  -3  -2    0.05    0.46
  -8   3  -2    0.48    0.35
  -7  -4   2    1.34    0.42
  -7  -4   2    1.30    0.50
   7   4  -2    1.16    0.42
  -7   4   2    1.37    0.38
   7   4  -2    1.17    0.30
  -6  -4   2   11.93    0.89
  -6  -4   2   11.88    0.76
  -6  -4   2   12.36    0.85
   6   4  -2   12.32    0.67
   6   4  -2   12.85    0.82
  -6   4   2   12.87    0.73
  -5  -4   2    7.09    0.58
   5  -4  -2    7.22    0.63
   5  -4  -2    7.09    0.37
  -5  -4   2    6.58    0.60
  -5  -4   2    6.63    0.50
   5   4  -2    6.67    0.47
  -5   4   2    6.46    0.51
   5   4  -2    7.73    0.61
  -5   4   2    7.16    0.51
  -4  -4   2   23.21    1.08
   4  -4  -2   24.83    0.87
  -4  -4   2   24.83    0.93
  -4  -4   2   23.58    1.07
   4  -4  -2   24.97    1.09
  -4   4   2   25.90    0.98
   4   4  -2   25.40    0.96
   4   4  -2   23.05    1.06
  -4   4   2   24.27    0.96
   3  -4  -2   18.50    0.82
   3  -4  -2   18.31    0.66
  -3  -4   2   17.54    0.78
  -3  -4   2   17.06    0.80
  -3  -4   2   17.29    0.66
  -3   4   2   17.35    0.71
  -3   4   2   16.66    0.60
   3   4  -2   17.14    0.72
   3   4  -2   17.07    0.78
  -3   4   2   17.61    0.71
   3   4  -2   16.87    0.83
   3   4  -2   17.06    0.75
  -2  -4   2    5.44    0.39
   2  -4  -2    6.38    0.41
  -2  -4   2    6.32    0.38
   2  -4  -2    5.85    0.34
  -2  -4   2    5.53    0.30
   2  -4  -2    6.49    0.32
  -2  -4   2    6.37    0.37
  -2   4   2    6.35    0.35
  -2   4   2    6.29    0.35
   2   4  -2    6.01    0.30
   2   4  -2    5.95    0.37
  -2   4   2    5.40    0.28
   2   4  -2    5.91    0.37
   2   4  -2    6.24    0.36
   2   4  -2    5.26    0.43
   1  -4  -2    5.30    0.37
  -1  -4   2    5.72    0.33
  -1  -4   2    6.04    0.36
   1  -4  -2    5.04    0.31
   1  -4  -2    5.14    0.37
  -1  -4   2    6.25    0.30
   1  -4  -2    6.10    0.31
   1  -4  -2    6.04    0.30
  -1  -4   2    6.09    0.37
  -1  -4   2    5.82    0.33
   1   4  -2    6.30    0.28
  -1   4   2    5.93    0.32
   1   4  -2    6.31    0.33
  -1   4   2    6.34    0.42
   1   4  -2    5.71    0.42
  -1   4   2    5.38    0.32
   1   4  -2    5.89    0.34
   1   4  -2    6.00    0.34
  -1   4   2    5.29    0.30
   0  -4  -2   19.93    0.71
   0  -4   2   19.79    0.66
   0  -4   2   19.72    0.79
   0  -4   2   18.99    0.73
   0  -4  -2   18.73    0.69
   0  -4   2   19.05    0.71
   0  -4  -2   19.15    0.83
   0  -4  -2   20.54    0.83
   0  -4  -2   18.99    0.71
   0   4  -2   20.08    0.74
   0   4   2   19.60    0.70
   0   4   2   20.73    0.78
   0   4  -2   20.48    0.85
   0   4  -2   22.72    0.83
   0   4   2   20.40    0.85
   0   4   2   19.05    0.75
   0   4  -2   21.84    0.75
   0   4  -2   20.78    0.67
  -1  -4  -2  105.47    3.20
   1  -4   2  103.68    3.01
   1  -4   2  103.49    3.16
  -1  -4  -2  104.15    3.63
  -1  -4  -2  103.94    3.14
  -1  -4  -2  103.72    3.06
   1  -4   2  102.83    3.57
   1  -4   2  103.99    3.18
  -1  -4  -2  105.70    3.42
  -1   4  -2  102.89    3.30
  -1   4  -2  105.13    3.57
   1   4   2  106.67    3.63
  -1   4  -2  107.67    3.45
   1   4   2  103.75    3.14
  -1   4  -2  106.25    3.20
   1   4   2  104.39    3.33
   1   4   2  104.64    3.44
   2  -4   2  292.05    9.82
  -2  -4  -2  287.41    8.75
  -2  -4  -2  287.80    8.31
  -2  -4  -2  304.64    9.23
  -2  -4  -2  290.73    9.85
  -2  -4  -2  292.72    8.63
  -2   4  -2  286.34    8.68
   2   4   2  286.95    9.12
  -2   4  -2  296.89    9.08
   2   4   2  294.18    9.38
   2   4   2  299.69    9.87
  -2   4  -2  313.60    9.83
  -2   4  -2  295.44    9.30
  -3  -4  -2    7.05    0.40
   3  -4   2    7.22    0.49
  -3  -4  -2    6.88    0.43
  -3  -4  -2    6.29    0.48
  -3  -4  -2    6.51    0.47
   3   4   2    6.75    0.49
  -3   4  -2    7.53    0.45
   3   4   2    6.53    0.40
  -3   4  -2    6.95    0.36
  -3   4  -2    7.00    0.36
   4  -4   2   42.86    1.70
  -4  -4  -2   40.70    1.70
  -4  -4  -2   42.76    1.47
  -4  -4  -2   41.97    1.62
   4   4   2   42.77    1.42
   4   4   2   41.36    1.65
  -4   4  -2   41.03    1.43
  -4   4  -2   41.29    1.50
   5  -4   2    0.14    0.29
  -5  -4  -2    0.28    0.28
  -5  -4  -2    0.69    0.32
  -5  -4  -2    0.28    0.26
   5   4   2   -0.01    0.31
   5   4   2    0.01    0.17
  -5   4  -2    0.31    0.25
  -5   4  -2    0.36    0.18
  -6  -4  -2    2.26    0.43
  -6  -4  -2    2.97    0.50
  -6   4  -2    1.92    0.31
   6   4   2    1.80    0.45
   6   4   2    2.28    0.28
  -7  -4  -2    0.17    0.43
   7   4   2    0.13    0.43
   7   4   2    0.07    0.19
  -7   4  -2    0.22    0.28
  -7  -5   2    0.57    0.49
  -7   5   2    0.46    0.36
   7   5  -2    0.06    0.29
   7   5  -2    0.21    0.42
  -6  -5   2    2.41    0.42
  -6  -5   2    2.71    0.53
   6   5  -2    1.67    0.45
   6   5  -2    1.77    0.34
  -6   5   2    2.29    0.40
  -5  -5   2    0.68    0.26
  -5  -5   2    0.22    0.29
   5  -5  -2    0.03    0.16
  -5  -5   2    0.37    0.26
  -5   5   2    0.63    0.25
   5   5  -2    0.83    0.26
   5   5  -2    0.12    0.32
  -4  -5   2    1.42    0.29
  -4  -5   2    2.11    0.28
   4  -5  -2    1.59    0.32
   4  -5  -2    1.46    0.21
  -4  -5   2    1.89    0.35
   4   5  -2    1.33    0.27
  -4   5   2    1.65    0.26
  -4   5   2    1.02    0.26
   4   5  -2    1.73    0.36
   3  -5  -2    4.80    0.45
  -3  -5   2    5.12    0.34
  -3  -5   2    5.31    0.41
   3  -5  -2    4.34    0.33
  -3  -5   2    5.88    0.50
   3   5  -2    5.56    0.52
  -3   5   2    4.37    0.37
   3   5  -2    4.61    0.39
  -3   5   2    4.08    0.36
  -2  -5   2   72.38    2.66
  -2  -5   2   76.10    2.24
   2  -5  -2   73.57    2.69
   2  -5  -2   77.41    2.28
   2  -5  -2   74.86    2.35
  -2  -5   2   74.65    2.57
  -2  -5   2   75.21    2.41
  -2   5   2   74.39    2.45
  -2   5   2   74.04    2.37
   2   5  -2   78.03    2.63
   2   5  -2   72.60    2.50
   2   5  -2   76.35    2.67
   2   5  -2   76.06    2.37
  -2   5   2   73.43    2.48
  -1  -5   2   26.85    1.02
   1  -5  -2   29.75    1.15
   1  -5  -2   28.16    1.15
   1  -5  -2   28.34    0.97
   1  -5  -2   27.08    0.97
  -1  -5   2   28.42    1.12
  -1  -5   2   27.93    0.93
  -1  -5   2   30.92    1.13
   1  -5  -2   27.85    0.99
  -1   5   2   27.82    1.05
  -1   5   2   27.70    0.99
   1   5  -2   30.43    1.12
   1   5  -2   28.05    1.15
   1   5  -2   27.28    1.05
  -1   5   2   28.62    1.04
   1   5  -2   27.69    1.01
   0  -5  -2  110.21    3.43
   0  -5  -2  111.87    3.27
   0  -5   2  110.58    3.22
   0  -5  -2  112.65    3.38
   0  -5   2  111.38    3.83
   0  -5  -2  108.94    3.68
   0  -5   2  113.37    3.43
   0   5  -2  111.80    3.42
   0   5   2  110.28    3.59
   0   5  -2  116.14    3.86
   0   5  -2  110.08    3.58
   0   5  -2  113.51    3.71
   0   5   2  110.88    3.38
   0   5   2  112.50    3.66
  -1  -5  -2   11.33    0.53
   1  -5   2   10.58    0.57
   1  -5   2   10.81    0.47
  -1  -5  -2   10.89    0.49
   1  -5   2   11.52    0.48
  -1  -5  -2   13.47    0.65
  -1  -5  -2   10.77    0.51
  -1  -5  -2   11.42    0.63
  -1   5  -2   11.51    0.57
   1   5   2   12.27    0.59
   1   5   2   11.66    0.49
   1   5   2   11.26    0.53
  -1   5  -2   10.94    0.54
  -1   5  -2    8.99    0.56
  -1   5  -2   10.85    0.51
  -2  -5  -2   14.74    0.74
  -2  -5  -2   14.34    0.73
  -2  -5  -2   13.82    0.62
  -2  -5  -2   13.51    0.61
   2  -5   2   14.32    0.71
   2   5   2   15.24    0.74
  -2   5  -2   13.77    0.60
  -2   5  -2   13.99    0.62
   2   5   2   13.99    0.60
  -2   5  -2   13.27    0.64
   2   5   2   13.85    0.63
  -3  -5  -2    1.21    0.28
  -3  -5  -2    1.27    0.28
  -3  -5  -2    0.65    0.22
   3  -5   2    0.67    0.25
  -3  -5  -2    1.28    0.24
  -3   5  -2    0.73    0.18
   3   5   2    0.59    0.26
  -3   5  -2    0.52    0.15
  -3   5  -2    0.82    0.23
  -4  -5  -2    7.81    0.63
  -4  -5  -2    7.84    0.55
   4  -5   2    8.24    0.64
  -4  -5  -2    8.26    0.63
  -4   5  -2    7.64    0.47
   4   5   2    9.01    0.68
  -4   5  -2    7.52    0.56
   4   5   2    7.56    0.49
  -5  -5  -2    0.68    0.35
  -5  -5  -2    0.72    0.30
   5   5   2    0.51    0.23
  -5   5  -2    0.24    0.20
   5   5   2    0.92    0.39
  -6  -5  -2   12.49    0.84
  -6  -5  -2   12.88    0.98
  -6   5  -2   13.28    0.73
   6   5   2   14.07    1.02
   6   5   2   12.55    0.66
  -7  -5  -2    0.36    0.48
   7   5   2    0.04    0.23
   7   5   2    0.10    0.48
  -7   5  -2   -0.20    0.31
  -6   6   2    0.48    0.34
   6   6  -2    0.49    0.32
   6   6  -2   -0.07    0.39
   5  -6  -2   19.00    0.73
   5   6  -2   18.61    0.92
  -5   6   2   19.29    0.95
   5   6  -2   20.19    1.11
  -4  -6   2   10.56    0.68
  -4  -6   2   10.09    0.55
   4  -6  -2   10.19    0.52
  -4   6   2   10.66    0.65
   4   6  -2   10.15    0.64
   4   6  -2    8.98    0.75
  -4   6   2    9.69    0.61
  -3  -6   2    8.27    0.59
   3  -6  -2    7.47    0.45
  -3  -6   2    7.41    0.46
   3  -6  -2    7.21    0.57
  -3   6   2    7.18    0.51
   3   6  -2    7.82    0.56
   3   6  -2    7.46    0.63
  -3   6   2    7.55    0.50
   2  -6  -2    3.75    0.41
   2  -6  -2    3.63    0.35
  -2  -6   2    3.46    0.33
   2  -6  -2    3.94    0.34
  -2  -6   2    3.48    0.40
  -2  -6   2    4.25    0.39
  -2   6   2    4.10    0.37
  -2   6   2    3.83    0.32
  -2   6   2    4.30    0.37
   2   6  -2    4.16    0.37
   2   6  -2    3.96    0.40
   1  -6  -2    6.26    0.40
  -1  -6   2    6.35    0.37
   1  -6  -2    5.81    0.50
  -1  -6   2    6.45    0.44
   1  -6  -2    5.84    0.42
  -1  -6   2    5.70    0.44
   1   6  -2    5.57    0.50
   1   6  -2    5.18    0.40
  -1   6   2    5.96    0.43
  -1   6   2    6.27    0.41
  -1   6   2    5.78    0.40
   1   6  -2    5.48    0.43
   0  -6  -2    5.27    0.38
   0  -6   2    4.60    0.34
   0  -6  -2    4.85    0.45
   0  -6  -2    5.41    0.38
   0  -6   2    5.35    0.43
   0  -6   2    4.84    0.38
   0   6  -2    4.83    0.38
   0   6   2    5.35    0.41
   0   6  -2    5.16    0.40
   0   6   2    5.63    0.41
   0   6  -2    5.77    0.47
   0   6   2    5.10    0.37
  -1  -6  -2   34.44    1.22
   1  -6   2   36.81    1.17
   1  -6   2   35.30    1.21
  -1  -6  -2   35.69    1.44
  -1  -6  -2   33.96    1.23
   1  -6   2   34.65    1.38
  -1  -6  -2   34.39    1.40
   1   6   2   34.76    1.36
  -1   6  -2   34.40    1.31
   1   6   2   34.15    1.20
  -1   6  -2   34.22    1.27
  -1   6  -2   34.15    1.26
   1   6   2   33.49    1.29
  -2  -6  -2   41.60    1.69
   2  -6   2   45.05    1.71
  -2  -6  -2   44.23    1.52
  -2  -6  -2   43.53    1.48
  -2  -6  -2   41.76    1.75
   2   6   2   44.73    1.69
  -2   6  -2   43.43    1.55
   2   6   2   43.40    1.47
  -2   6  -2   43.34    1.54
  -2   6  -2   43.63    1.54
  -3  -6  -2   77.35    2.94
  -3  -6  -2   79.55    2.58
   3  -6   2   77.02    2.90
  -3  -6  -2   80.13    2.48
  -3  -6  -2   76.29    2.81
  -3   6  -2   78.41    2.63
  -3   6  -2   80.55    2.61
   3   6   2   81.92    2.86
  -4  -6  -2   11.53    0.66
  -4  -6  -2   11.85    0.82
  -4  -6  -2   10.81    0.77
   4   6   2   10.49    0.83
   4   6   2   11.17    0.65
  -4   6  -2   11.86    0.63
  -5  -6  -2    4.05    0.59
  -5  -6  -2    4.39    0.51
   5   6   2    5.03    0.65
  -5   6  -2    3.52    0.40
   5   6   2    4.01    0.43
  -6  -6  -2    0.62    0.44
   6   6   2    0.49    0.46
   6   6   2    0.45    0.27
  -6   6  -2    0.42    0.31
  -6   7   2    0.61    0.40
   6   7  -2    0.82    0.51
   6   7  -2    0.65    0.38
   5  -7  -2    0.15    0.19
   5   7  -2   -0.19    0.30
  -5   7   2    0.04    0.31
   5   7  -2    0.08    0.43
   4  -7  -2    1.34    0.26
   4   7  -2    1.29    0.44
  -4   7   2    1.27    0.34
   4   7  -2    1.13    0.34
   3  -7  -2    9.70    0.56
  -3  -7   2   10.25    0.73
  -3   7   2    9.55    0.64
   3   7  -2    8.91    0.78
  -3   7   2   10.53    0.63
  -2  -7   2    1.69    0.29
   2  -7  -2    1.55    0.27
  -2  -7   2    1.50    0.34
  -2  -7   2    1.74    0.33
   2  -7  -2    1.59    0.29
  -2   7   2    2.25    0.34
   2   7  -2    2.60    0.37
  -2   7   2    1.47    0.28
   2   7  -2    1.56    0.30
   2   7  -2    2.00    0.40
  -1  -7   2   52.67    1.64
   1  -7  -2   52.45    1.75
   1  -7  -2   52.91    1.68
  -1  -7   2   43.67    1.92
  -1  -7   2   50.90    1.78
   1  -7  -2   55.63    2.02
  -1   7   2   51.18    1.83
  -1   7   2   49.62    1.73
   1   7  -2   49.34    1.84
   1   7  -2   50.82    1.75
  -1   7   2   49.90    1.83
   1   7  -2   53.70    1.95
   0  -7   2    9.06    0.49
   0  -7   2    8.45    0.59
   0  -7   2    8.30    0.54
   0  -7  -2    9.17    0.55
   0  -7  -2    8.06    0.52
   0   7   2    8.75    0.58
   0   7  -2    8.22    0.55
   0   7   2    7.82    0.50
   0   7  -2    7.89    0.53
   0   7  -2    8.82    0.61
   0   7   2    8.83    0.57
   1  -7   2   34.30    1.16
   1  -7   2   32.18    1.36
  -1  -7  -2   32.35    1.19
  -1  -7  -2   31.25    1.41
  -1  -7  -2   32.18    1.23
   1  -7   2   31.98    1.18
  -1   7  -2   32.61    1.27
  -1   7  -2   34.10    1.26
  -1   7  -2   31.57    1.26
   1   7   2   32.36    1.36
   1   7   2   31.38    1.17
   1   7   2   32.14    1.28
  -2  -7  -2    0.38    0.31
  -2  -7  -2    0.51    0.26
   2  -7   2    0.18    0.26
  -2  -7  -2    0.04    0.25
  -2   7  -2    0.18    0.19
  -2   7  -2    0.01    0.21
   2   7   2   -0.16    0.20
  -2   7  -2    0.12    0.23
   2   7   2    0.32    0.29
  -3  -7  -2    3.28    0.43
  -3  -7  -2    3.76    0.44
   3   7   2    4.22    0.54
  -3   7  -2    3.06    0.37
  -4  -7  -2    1.55    0.34
  -4   7  -2    0.87    0.30
   4   7   2    1.06    0.34
   4   7   2    1.43    0.47
  -5  -7  -2    3.71    0.48
   5   7   2    2.44    0.42
   5   7   2    2.72    0.61
  -5   7  -2    4.09    0.47
   6   7   2    0.99    0.34
  -6   7  -2    1.15    0.40
   6   7   2    0.26    0.50
   5   8  -2    3.05    0.52
  -5   8   2    3.40    0.54
   5   8  -2    3.09    0.65
   4  -8  -2    3.65    0.39
  -4   8   2    3.10    0.46
   4   8  -2    3.02    0.49
   4   8  -2    3.20    0.60
   3  -8  -2    4.30    0.42
  -3   8   2    5.01    0.52
   3   8  -2    3.33    0.58
   2  -8  -2    2.16    0.35
   2  -8  -2    2.86    0.39
   2   8  -2    2.13    0.48
  -2   8   2    2.82    0.40
   1  -8  -2    0.05    0.26
  -1  -8   2    0.44    0.29
   1  -8  -2    0.38    0.26
  -1  -8   2    0.18    0.29
   1   8  -2   -0.38    0.31
  -1   8   2    0.36    0.23
  -1   8   2    0.17    0.25
   1   8  -2    0.43    0.30
  -1   8   2    0.11    0.26
   0  -8   2    0.16    0.25
   0  -8  -2    0.26    0.27
   0  -8   2   -0.04    0.28
   0  -8   2    0.62    0.26
   0  -8  -2    0.13    0.24
   0   8   2    0.19    0.26
   0   8   2   -0.14    0.26
   0   8  -2    0.14    0.29
   0   8  -2    0.05    0.26
   0   8   2    0.12    0.22
   1  -8   2    4.54    0.51
   1  -8   2    3.82    0.42
  -1  -8  -2    4.83    0.49
  -1  -8  -2    4.45    0.44
   1   8   2    4.07    0.51
  -1   8  -2    4.23    0.45
   1   8   2    3.86    0.41
  -1   8  -2    3.68    0.43
  -2  -8  -2    8.27    0.63
  -2  -8  -2    8.39    0.67
  -2   8  -2    8.70    0.65
   2   8   2    8.12    0.72
   2   8   2    7.60    0.58
  -3  -8  -2   21.61    1.07
  -3  -8  -2   21.11    1.02
   3   8   2   22.99    1.25
  -3   8  -2   22.25    1.03
  -4  -8  -2    8.06    0.70
  -4   8  -2   10.28    0.75
   4   8   2   10.12    0.91
   4   8   2    9.88    0.77
   5   8   2    2.95    0.50
  -5   8  -2    2.94    0.47
   5   8   2    3.42    0.69
   3  -9  -2    0.45    0.32
   3   9  -2   -0.12    0.46
  -3   9   2    0.07    0.35
   2  -9  -2    9.56    0.70
  -2   9   2    7.25    0.65
   2   9  -2    8.73    0.81
   1  -9  -2    0.04    0.33
   1  -9  -2    0.16    0.30
  -1   9   2    0.18    0.32
   1   9  -2   -0.36    0.32
   1   9  -2   -0.17    0.37
   0  -9  -2   12.98    0.75
   0  -9  -2   14.97    0.89
   0   9  -2   11.87    0.82
   0   9  -2   12.80    0.87
   0   9   2   13.83    0.86
  -1  -9  -2    0.13    0.36
  -1  -9  -2    0.20    0.30
  -1   9  -2   -0.02    0.31
   1   9   2    0.19    0.37
  -2  -9  -2    4.91    0.52
  -2  -9  -2    4.02    0.55
   2   9   2    4.82    0.66
  -2   9  -2    4.56    0.53
  -3  -9  -2    0.24    0.40
   3   9   2   -0.29    0.44
  -3   9  -2    0.13    0.35
   0  10  -2   -0.17    0.40
   0  10   2    0.04    0.40
   0  10  -2    0.02    0.37
   8   0  -3    0.03    0.19
  -8   0   3   -0.10    0.36
   7   0  -3    3.01    0.30
  -7   0   3    2.85    0.45
   6   0  -3   -0.19    0.23
   6   0  -3    0.12    0.17
  -6   0   3    0.01    0.23
  -6   0   3    0.19    0.28
  -5   0   3    1.00    0.24
   5   0  -3    1.49    0.21
   5   0  -3    1.77    0.30
  -5   0   3    1.43    0.32
   5   0  -3    1.06    0.18
   4   0  -3    0.05    0.11
  -4   0   3    0.17    0.19
   4   0  -3    0.32    0.16
   4   0  -3    0.23    0.12
  -4   0   3    0.14    0.13
  -4   0   3    0.07    0.13
  -3   0   3   16.31    0.64
   3   0  -3   15.96    0.58
  -3   0   3   14.16    0.64
   3   0  -3   15.46    0.65
   3   0  -3   14.44    0.60
   3   0  -3   15.01    0.66
   2   0  -3   -0.02    0.08
  -2   0   3    0.02    0.07
  -2   0   3    0.17    0.08
   2   0  -3    0.17    0.10
   2   0  -3    0.11    0.07
   2   0  -3    0.06    0.07
   1   0  -3  621.06   19.59
  -1   0   3  598.96   17.39
  -1   0   3  534.02   20.43
   1   0  -3  619.12   20.43
   1   0  -3  619.87   18.63
  -1   0   3  616.10   19.84
   1   0  -3  625.20   19.25
  -1   0   3  632.41   19.48
   1   0  -3  604.70   17.42
   0   0   3   -0.15    0.03
   0   0   3   -0.15    0.03
   0   0  -3   -0.11    0.03
   0   0   3   -0.19    0.02
   0   0   3   -0.16    0.05
   0   0  -3   -0.20    0.02
   0   0  -3   -0.18    0.03
   0   0  -3   -0.16    0.03
   1   0   3  254.86    8.47
   1   0   3  255.19    8.03
  -1   0  -3  258.23    8.48
  -1   0  -3  255.22    7.14
  -1   0  -3  251.52    8.45
   2   0   3   -0.06    0.08
  -2   0  -3   -0.06    0.09
   2   0   3   -0.13    0.08
  -2   0  -3   -0.16    0.06
   2   0   3   -0.17    0.08
   3   0   3    3.38    0.27
   3   0   3    4.54    0.32
  -3   0  -3    4.03    0.41
  -3   0  -3    4.05    0.19
  -3   0  -3    3.83    0.29
  -3   0  -3    3.86    0.21
  -4   0  -3   -0.06    0.20
  -4   0  -3    0.07    0.10
  -4   0  -3   -0.08    0.10
   4   0   3   -0.04    0.14
   4   0   3    0.01    0.17
   5   0   3    9.99    0.66
  -5   0  -3    9.09    0.73
  -5   0  -3    9.67    0.51
   5   0   3    9.08    0.55
  -6   0  -3   -0.02    0.21
  -7   0  -3   13.35    0.99
  -7   0  -3   13.71    0.82
  -8   0  -3    0.03    0.35
  -8  -1   3    0.30    0.39
   8   1  -3    0.41    0.23
  -8   1   3    0.99    0.42
   7  -1  -3    1.61    0.24
  -7  -1   3    1.65    0.41
   7   1  -3    1.73    0.27
  -7   1   3    2.05    0.40
   6  -1  -3   14.08    0.62
   6  -1  -3   14.89    0.85
  -6  -1   3   13.50    0.92
  -6  -1   3   15.28    0.84
  -6   1   3   14.32    0.96
   6   1  -3   15.99    0.72
  -6   1   3   14.32    0.78
   6   1  -3   15.83    0.85
   6   1  -3   15.68    0.67
  -5  -1   3   18.45    0.87
   5  -1  -3   18.87    0.72
   5  -1  -3   20.06    0.92
  -5  -1   3   18.71    0.99
  -5   1   3   18.03    0.83
   5   1  -3   18.07    0.79
   5   1  -3   19.78    0.90
   5   1  -3   18.63    0.75
  -4  -1   3   40.57    1.62
  -4  -1   3   40.40    1.48
   4  -1  -3   38.62    1.33
   4  -1  -3   39.69    1.33
   4  -1  -3   42.80    1.56
  -4  -1   3   40.03    1.50
  -4   1   3   41.43    1.55
   4   1  -3   40.78    1.43
  -4   1   3   42.28    1.45
   4   1  -3   40.58    1.53
   4   1  -3   39.14    1.35
  -3  -1   3   46.06    1.72
   3  -1  -3   44.29    1.68
   3  -1  -3   44.99    1.48
  -3  -1   3   46.73    1.65
   3  -1  -3   45.90    1.52
   3  -1  -3   49.34    1.66
  -3  -1   3   46.59    1.60
   3   1  -3   45.96    1.66
   3   1  -3   47.74    1.62
  -3   1   3   45.75    1.57
  -3   1   3   45.10    1.68
   3   1  -3   47.50    1.50
   3   1  -3   43.56    1.60
   3   1  -3   52.31    1.64
   2  -1  -3   31.48    1.04
  -2  -1   3   29.50    1.08
   2  -1  -3   31.21    1.11
   2  -1  -3   30.46    1.00
   2  -1  -3   31.00    1.11
  -2  -1   3   30.25    1.12
  -2  -1   3   29.64    1.06
   2   1  -3   29.27    1.11
  -2   1   3   31.99    1.06
  -2   1   3   31.48    0.95
   2   1  -3   31.46    1.01
   2   1  -3   31.16    1.09
   2   1  -3   29.42    1.10
  -2   1   3   31.84    1.13
   1  -1  -3   37.79    1.19
  -1  -1   3   39.28    1.29
   1  -1  -3   37.84    1.12
   1  -1  -3   36.99    1.29
  -1  -1   3   39.54    1.18
   1  -1  -3   37.59    1.33
  -1  -1   3   38.43    1.28
   1   1  -3   39.40    1.18
  -1   1   3   39.21    1.25
   1   1  -3   40.11    1.35
   1   1  -3   37.48    1.30
  -1   1   3   36.22    1.26
   0  -1   3    0.23    0.04
   0  -1  -3    0.12    0.05
   0  -1  -3    0.07    0.06
   0  -1  -3    0.19    0.06
   0  -1   3    0.24    0.05
   0   1  -3    0.28    0.04
   0   1  -3    0.22    0.05
   0   1   3    0.24    0.06
   0   1  -3    0.14    0.09
   0   1   3    0.24    0.07
   0   1   3    0.34    0.08
   0   1  -3    0.13    0.05
   1  -1   3    9.56    0.35
   1  -1   3    9.89    0.41
  -1  -1  -3    9.23    0.36
  -1  -1  -3    9.89    0.43
   1  -1   3    9.82    0.40
  -1  -1  -3    9.79    0.36
   1   1   3    9.46    0.36
  -1   1  -3    9.56    0.40
  -1   1  -3   10.43    0.36
   1   1   3    9.36    0.43
   1   1   3    9.63    0.41
   1   1   3    9.32    0.32
  -1   1  -3    9.86    0.44
  -2  -1  -3   22.09    0.91
  -2  -1  -3   22.60    0.77
  -2  -1  -3   23.79    0.75
   2  -1   3   23.15    0.83
   2  -1   3   22.95    0.88
   2   1   3   21.78    0.84
   2   1   3   22.35    0.68
  -2   1  -3   24.65    0.97
   2   1   3   21.97    0.91
   2   1   3   20.94    0.68
  -2   1  -3   22.23    0.87
  -3  -1  -3   35.89    1.22
   3  -1   3   35.79    1.26
  -3  -1  -3   39.05    1.19
  -3  -1  -3   33.68    1.20
  -3  -1  -3   35.93    1.44
  -3  -1  -3   36.27    1.35
   3  -1   3   34.36    1.37
  -3   1  -3   34.65    1.13
   3   1   3   34.59    1.29
   3   1   3   36.71    1.42
  -3   1  -3   35.00    1.36
  -3   1  -3   38.06    1.14
  -3   1  -3   33.49    1.46
  -4  -1  -3    5.84    0.36
   4  -1   3    6.21    0.47
   4  -1   3    5.61    0.37
  -4  -1  -3    4.99    0.44
  -4  -1  -3    5.47    0.52
  -4   1  -3    5.14    0.55
   4   1   3    4.62    0.40
  -4   1  -3    6.32    0.32
  -4   1  -3    6.11    0.29
  -5  -1  -3   31.32    1.46
  -5  -1  -3   30.27    1.18
  -5  -1  -3   29.71    1.24
   5  -1   3   29.41    1.16
   5  -1   3   33.03    1.37
  -5   1  -3   30.96    1.10
  -5   1  -3   29.92    1.48
   5   1   3   27.88    1.22
  -6  -1  -3    7.71    0.69
  -6  -1  -3    7.94    0.59
  -6   1  -3    8.65    0.53
   6   1   3    7.64    0.63
  -7  -1  -3    8.60    0.82
  -7  -1  -3    9.68    0.72
  -7   1  -3    9.80    0.65
  -8  -1  -3    1.36    0.46
  -8   1  -3    1.36    0.44
  -8  -2   3    3.76    0.62
   8   2  -3    3.09    0.36
  -8   2   3    3.13    0.52
   7  -2  -3    4.67    0.32
  -7  -2   3    3.07    0.52
  -7  -2   3    3.97    0.54
  -7   2   3    4.26    0.50
   7   2  -3    4.09    0.39
  -6  -2   3    4.65    0.52
  -6  -2   3    4.39    0.56
  -6  -2   3    4.04    0.48
   6  -2  -3    5.83    0.36
   6  -2  -3    5.19    0.54
   6   2  -3    5.67    0.47
  -6   2   3    4.41    0.44
   6   2  -3    5.24    0.42
   5  -2  -3    8.46    0.42
  -5  -2   3    7.77    0.53
  -5  -2   3    8.19    0.62
   5  -2  -3    9.08    0.60
  -5  -2   3    7.01    0.55
   5   2  -3    8.57    0.52
  -5   2   3    8.12    0.51
   5   2  -3    8.24    0.48
  -4  -2   3    4.16    0.36
  -4  -2   3    4.26    0.31
  -4  -2   3    3.75    0.39
   4  -2  -3    4.54    0.28
   4  -2  -3    4.17    0.38
  -4  -2   3    3.15    0.33
   4   2  -3    4.09    0.35
   4   2  -3    4.54    0.38
   4   2  -3    4.40    0.32
  -4   2   3    4.06    0.32
   3  -2  -3    0.38    0.11
  -3  -2   3    0.37    0.14
   3  -2  -3    0.57    0.16
  -3  -2   3    0.18    0.12
  -3  -2   3    0.24    0.13
  -3  -2   3    0.31    0.13
  -3  -2   3    0.20    0.10
  -3   2   3    0.49    0.12
  -3   2   3    0.65    0.17
   3   2  -3    0.45    0.18
   3   2  -3    0.54    0.15
   3   2  -3    0.38    0.13
   3   2  -3    0.34    0.13
   2  -2  -3   71.35    2.33
  -2  -2   3   69.28    2.37
   2  -2  -3   66.85    2.42
  -2  -2   3   71.48    2.40
  -2  -2   3   73.44    2.30
   2  -2  -3   70.73    2.05
   2  -2  -3   67.51    2.15
  -2  -2   3   71.63    2.03
   2   2  -3   70.38    2.17
   2   2  -3   72.49    2.41
   2   2  -3   70.46    2.30
   2   2  -3   70.11    2.31
  -2   2   3   70.08    2.25
  -2   2   3   70.07    2.24
  -2   2   3   68.71    2.44
   2   2  -3   67.73    2.38
  -1  -2   3    3.55    0.14
  -1  -2   3    3.51    0.18
   1  -2  -3    3.43    0.19
   1  -2  -3    3.95    0.23
   1  -2  -3    3.75    0.25
  -1  -2   3    3.93    0.21
  -1   2   3    3.53    0.19
  -1   2   3    3.34    0.20
   1   2  -3    3.66    0.20
   1   2  -3    3.59    0.18
   1   2  -3    3.81    0.24
   1   2  -3    3.32    0.14
  -1   2   3    3.69    0.18
   1   2  -3    2.81    0.28
  -1   2   3    3.69    0.21
   0  -2  -3  412.98   11.22
   0  -2  -3  417.45   12.39
   0  -2   3  405.79   11.67
   0  -2   3  392.32   13.49
   0  -2  -3  367.16   11.89
   0  -2  -3  414.67   13.28
   0  -2  -3  368.95   12.45
   0   2   3  423.54   12.32
   0   2  -3  422.70   12.33
   0   2   3  428.00   11.22
   0   2   3  418.27   13.25
   0   2  -3  393.22   13.46
   0   2  -3  409.22   12.65
   0   2  -3  411.33   11.67
   0   2   3  352.45   13.53
   0   2   3  371.90   11.92
   0   2  -3  392.49   11.30
  -1  -2  -3   27.74    1.08
  -1  -2  -3   27.55    1.00
   1  -2   3   28.80    0.94
  -1  -2  -3   28.83    0.89
   1  -2   3   27.46    1.05
   1   2   3   29.54    0.93
  -1   2  -3   29.13    0.95
   1   2   3   28.69    1.09
  -1   2  -3   29.24    0.94
  -1   2  -3   30.73    0.93
  -1   2  -3   29.04    1.07
  -1   2  -3   28.43    1.04
  -2  -2  -3   34.38    1.14
  -2  -2  -3   35.24    1.21
   2  -2   3   34.87    1.32
  -2  -2  -3   33.93    1.34
  -2   2  -3   33.56    1.26
  -2   2  -3   35.72    1.16
  -2   2  -3   34.64    1.30
  -2   2  -3   35.72    1.10
   2   2   3   35.44    1.12
   2   2   3   35.70    1.35
   2   2   3   36.53    1.27
  -2   2  -3   36.38    1.13
  -3  -2  -3   15.34    0.68
  -3  -2  -3   13.19    0.61
  -3  -2  -3   14.24    0.61
  -3  -2  -3   13.83    0.72
   3  -2   3   14.83    0.71
   3  -2   3   14.53    0.59
  -3   2  -3   16.08    0.57
   3   2   3   14.53    0.72
  -3   2  -3   14.59    0.68
   3   2   3   13.19    0.66
  -3   2  -3   14.22    0.50
  -3   2  -3   14.58    0.60
   3   2   3   15.45    0.52
  -3   2  -3   15.23    0.64
   3   2   3   14.51    0.51
  -4  -2  -3    7.26    0.54
  -4  -2  -3    6.70    0.47
   4  -2   3    6.09    0.37
   4  -2   3    6.60    0.50
  -4  -2  -3    6.05    0.40
  -4   2  -3    6.78    0.59
   4   2   3    6.78    0.48
   4   2   3    6.15    0.27
   4   2   3    6.17    0.29
  -4   2  -3    6.77    0.39
  -4   2  -3    6.66    0.31
  -5  -2  -3   -0.01    0.24
  -5  -2  -3    0.29    0.20
   5  -2   3   -0.18    0.24
  -5  -2  -3    0.03    0.25
  -5   2  -3    0.16    0.14
  -5   2  -3    0.09    0.29
   5   2   3    0.15    0.23
  -6  -2  -3    4.37    0.55
  -6  -2  -3    3.29    0.44
   6   2   3    4.07    0.52
  -6   2  -3    4.39    0.38
  -7  -2  -3    2.21    0.45
  -7   2  -3    2.80    0.38
  -8  -2  -3    6.93    0.77
  -8   2  -3    5.90    0.58
  -8  -3   3    3.01    0.61
   8   3  -3    5.24    0.46
  -8   3   3    4.74    0.59
  -7  -3   3    5.91    0.69
  -7  -3   3    6.77    0.67
   7  -3  -3    6.49    0.35
   7   3  -3    6.67    0.51
  -7   3   3    5.24    0.57
   7   3  -3    7.15    0.62
  -6  -3   3    0.66    0.31
  -6  -3   3    0.48    0.31
  -6  -3   3    0.13    0.32
   6  -3  -3    0.70    0.19
  -6   3   3    0.35    0.26
   6   3  -3    0.45    0.28
   6   3  -3    0.49    0.23
  -5  -3   3   25.16    1.18
   5  -3  -3   26.78    1.19
  -5  -3   3   24.88    1.20
  -5  -3   3   26.29    1.05
   5  -3  -3   27.01    0.94
   5   3  -3   26.95    1.02
   5   3  -3   27.65    1.12
  -5   3   3   26.00    1.06
   4  -3  -3   47.95    1.56
  -4  -3   3   48.77    1.57
  -4  -3   3   48.20    1.84
  -4  -3   3   46.87    1.76
   4  -3  -3   49.03    1.84
  -4  -3   3   48.16    1.75
   4   3  -3   51.27    1.78
  -4   3   3   46.87    1.67
   4   3  -3   44.76    1.70
   4   3  -3   49.28    1.63
   4   3  -3   48.72    1.83
   3  -3  -3   26.38    1.07
  -3  -3   3   27.12    1.01
   3  -3  -3   27.19    0.92
  -3  -3   3   26.18    1.04
  -3  -3   3   27.14    1.05
  -3  -3   3   25.47    0.89
   3   3  -3   25.78    1.02
   3   3  -3   27.17    0.96
  -3   3   3   25.99    0.97
   3   3  -3   28.21    1.06
   3   3  -3   25.56    1.07
   2  -3  -3   74.46    2.20
  -2  -3   3   74.92    2.15
  -2  -3   3   75.20    2.31
  -2  -3   3   73.23    2.46
   2  -3  -3   75.36    2.30
  -2  -3   3   76.35    2.56
   2  -3  -3   73.98    2.49
   2  -3  -3   74.26    2.60
   2   3  -3   76.70    2.30
   2   3  -3   73.49    2.44
  -2   3   3   74.16    2.40
   2   3  -3   72.37    2.56
  -2   3   3   72.56    2.39
  -2   3   3   74.40    2.62
  -2   3   3   76.27    2.28
   2   3  -3   73.35    2.56
   1  -3  -3    6.51    0.38
  -1  -3   3    5.65    0.25
  -1  -3   3    6.51    0.32
   1  -3  -3    6.02    0.29
   1  -3  -3    6.46    0.31
   1  -3  -3    6.22    0.36
  -1  -3   3    6.63    0.32
  -1  -3   3    6.24    0.34
  -1   3   3    6.28    0.30
  -1   3   3    6.72    0.29
  -1   3   3    7.07    0.39
  -1   3   3    6.48    0.32
   1   3  -3    5.70    0.43
   1   3  -3    6.00    0.24
   1   3  -3    6.25    0.30
   1   3  -3    6.93    0.32
   1   3  -3    6.90    0.33
   0  -3  -3   62.21    2.43
   0  -3  -3   76.80    2.21
   0  -3  -3   75.27    2.23
   0  -3   3   76.99    2.14
   0  -3  -3   72.34    2.29
   0  -3   3   74.89    2.54
   0  -3  -3   75.01    2.61
   0  -3   3   76.66    2.29
   0   3  -3   75.90    2.14
   0   3   3   75.10    2.46
   0   3  -3   75.99    2.39
   0   3  -3   76.44    2.29
   0   3   3   78.21    2.61
   0   3  -3   75.69    2.54
   0   3  -3   70.51    2.54
   0   3   3   76.72    2.40
   0   3   3   77.16    2.24
  -1  -3  -3   17.89    0.61
   1  -3   3   18.25    0.72
   1  -3   3   18.14    0.66
  -1  -3  -3   17.72    0.72
  -1  -3  -3   17.73    0.76
  -1  -3  -3   16.31    0.63
  -1  -3  -3   17.33    0.64
  -1   3  -3   17.60    0.77
  -1   3  -3   17.67    0.67
   1   3   3   18.09    0.61
   1   3   3   18.84    0.73
  -1   3  -3   17.57    0.71
  -1   3  -3   18.29    0.63
  -1   3  -3   18.76    0.60
   1   3   3   18.52    0.76
   1   3   3   18.63    0.67
  -1   3  -3   17.96    0.67
  -2  -3  -3    1.31    0.22
   2  -3   3    1.42    0.21
  -2  -3  -3    1.37    0.15
  -2  -3  -3    1.45    0.16
  -2  -3  -3    1.48    0.19
  -2  -3  -3    1.18    0.18
  -2   3  -3    1.40    0.16
  -2   3  -3    1.28    0.12
   2   3   3    1.55    0.22
   2   3   3    1.35    0.20
  -2   3  -3    1.24    0.19
  -2   3  -3    1.22    0.21
  -2   3  -3    1.15    0.17
   3  -3   3   16.76    0.78
  -3  -3  -3   15.17    0.78
  -3  -3  -3   14.88    0.70
  -3  -3  -3   15.00    0.63
  -3  -3  -3   16.40    0.62
  -3  -3  -3   16.29    0.69
  -3   3  -3   17.76    0.68
   3   3   3   15.39    0.61
   3   3   3   15.46    0.75
  -3   3  -3   16.23    0.58
  -3   3  -3   17.02    0.69
  -3   3  -3   16.77    0.68
  -4  -3  -3   67.21    2.63
  -4  -3  -3   68.47    2.40
   4  -3   3   73.81    2.61
  -4  -3  -3   66.70    2.24
   4   3   3   66.26    2.48
  -4   3  -3   72.27    2.36
  -4   3  -3   67.69    2.24
   4   3   3   74.27    2.18
  -4   3  -3   70.89    2.28
  -5  -3  -3    0.82    0.30
  -5  -3  -3    1.19    0.29
   5  -3   3    1.42    0.34
  -5  -3  -3    1.18    0.35
   5   3   3    1.00    0.33
  -5   3  -3    1.53    0.21
   5   3   3    0.99    0.17
  -5   3  -3    0.78    0.26
  -6  -3  -3   11.20    0.79
  -6  -3  -3   12.56    0.83
  -6   3  -3   11.61    0.60
   6   3   3   11.65    0.45
   6   3   3   10.64    0.83
  -7  -3  -3    0.90    0.43
   7   3   3    1.28    0.45
  -7   3  -3    1.08    0.32
  -8  -3  -3    1.96    0.58
  -8   3  -3    2.29    0.43
  -7  -4   3    5.15    0.71
  -7   4   3    6.43    0.62
   7   4  -3    5.30    0.60
   7   4  -3    4.98    0.48
  -6  -4   3    1.44    0.37
  -6  -4   3    2.39    0.41
  -6  -4   3    2.48    0.49
   6  -4  -3    2.11    0.24
  -6   4   3    1.44    0.34
   6   4  -3    2.51    0.35
   6   4  -3    2.86    0.44
  -5  -4   3    6.44    0.59
   5  -4  -3    6.68    0.60
  -5  -4   3    6.05    0.50
  -5  -4   3    6.12    0.56
   5  -4  -3    7.33    0.41
  -5   4   3    6.88    0.50
   5   4  -3    7.38    0.50
   5   4  -3    6.07    0.56
  -5   4   3    6.89    0.53
   4  -4  -3   12.28    0.53
   4  -4  -3   12.00    0.67
  -4  -4   3   11.61    0.55
  -4  -4   3   11.48    0.69
  -4  -4   3   10.93    0.63
   4   4  -3   10.55    0.62
  -4   4   3   10.75    0.57
  -4   4   3   11.66    0.60
   4   4  -3   11.17    0.64
   4   4  -3   12.48    0.71
   4   4  -3   12.16    0.59
  -3  -4   3    1.45    0.19
   3  -4  -3    2.31    0.28
  -3  -4   3    1.58    0.25
  -3  -4   3    1.69    0.24
   3  -4  -3    2.24    0.23
  -3   4   3    1.59    0.22
  -3   4   3    1.27    0.14
   3   4  -3    1.47    0.22
  -3   4   3    1.89    0.23
   3   4  -3    1.68    0.24
   3   4  -3    1.78    0.25
   3   4  -3    1.69    0.31
   2  -4  -3    0.82    0.16
   2  -4  -3    1.05    0.21
  -2  -4   3    1.00    0.18
   2  -4  -3    0.79    0.15
  -2  -4   3    0.74    0.13
   2  -4  -3    0.60    0.19
  -2  -4   3    0.74    0.18
   2   4  -3    0.58    0.16
  -2   4   3    0.49    0.14
   2   4  -3    0.64    0.17
  -2   4   3    0.78    0.15
  -2   4   3    0.79    0.13
   2   4  -3    1.06    0.27
   2   4  -3    0.67    0.12
   2   4  -3    0.62    0.15
   1  -4  -3   64.64    1.94
   1  -4  -3   62.33    2.02
  -1  -4   3   66.38    2.17
  -1  -4   3   62.82    2.03
   1  -4  -3   65.24    2.30
  -1  -4   3   60.87    2.23
  -1  -4   3   63.02    1.87
   1  -4  -3   67.81    2.22
   1  -4  -3   63.04    1.98
  -1   4   3   65.39    2.14
   1   4  -3   64.42    2.02
  -1   4   3   63.17    1.99
  -1   4   3   70.14    2.34
  -1   4   3   65.49    2.12
   1   4  -3   62.24    2.27
   1   4  -3   64.94    2.24
   1   4  -3   66.61    1.88
   1   4  -3   62.34    2.12
   0  -4   3    3.47    0.26
   0  -4  -3    3.12    0.27
   0  -4   3    3.42    0.26
   0  -4   3    2.85    0.20
   0  -4  -3    3.39    0.24
   0  -4  -3    3.25    0.33
   0  -4  -3    3.27    0.21
   0   4  -3    3.45    0.21
   0   4   3    3.41    0.30
   0   4   3    3.15    0.21
   0   4  -3    3.14    0.26
   0   4   3    3.55    0.25
   0   4   3    3.48    0.28
   0   4  -3    3.55    0.37
   0   4  -3    3.35    0.24
   0   4  -3    2.83    0.26
  -1  -4  -3  116.82    3.63
  -1  -4  -3  118.07    3.57
  -1  -4  -3  119.49    4.14
  -1  -4  -3  116.07    3.88
  -1  -4  -3  114.76    3.48
   1  -4   3  116.69    4.07
  -1   4  -3  117.46    3.76
   1   4   3  118.90    3.80
  -1   4  -3  124.08    3.96
  -1   4  -3  123.12    3.64
   1   4   3  120.23    3.57
  -1   4  -3  121.31    3.46
  -1   4  -3  123.36    4.07
   1   4   3  124.88    4.14
   1   4   3  121.13    3.92
  -2  -4  -3   10.18    0.43
  -2  -4  -3    9.80    0.56
  -2  -4  -3    8.90    0.46
  -2  -4  -3   10.15    0.45
   2  -4   3    9.40    0.53
  -2  -4  -3    9.68    0.54
   2   4   3   10.30    0.47
  -2   4  -3   10.06    0.49
  -2   4  -3   10.41    0.49
  -2   4  -3    9.67    0.53
  -2   4  -3    9.71    0.52
  -2   4  -3    9.73    0.42
   2   4   3    9.07    0.54
   3  -4   3   38.16    1.49
  -3  -4  -3   36.81    1.26
  -3  -4  -3   36.02    1.24
  -3  -4  -3   35.89    1.26
  -3  -4  -3   36.23    1.40
  -3  -4  -3   36.00    1.49
  -3   4  -3   36.27    1.24
   3   4   3   36.81    1.26
   3   4   3   38.25    1.46
  -3   4  -3   38.70    1.33
  -3   4  -3   35.80    1.30
  -4  -4  -3   -0.01    0.22
   4  -4   3    0.11    0.24
  -4  -4  -3    0.26    0.21
  -4  -4  -3    0.18    0.21
  -4   4  -3    0.11    0.18
   4   4   3    0.06    0.26
  -4   4  -3    0.10    0.13
   4   4   3   -0.01    0.14
  -5  -4  -3    2.67    0.45
  -5  -4  -3    3.58    0.46
  -5  -4  -3    4.21    0.49
   5   4   3    3.89    0.32
   5   4   3    3.41    0.50
  -5   4  -3    4.37    0.35
  -5   4  -3    4.56    0.48
  -6  -4  -3    3.03    0.48
  -6  -4  -3    1.67    0.44
   6   4   3    3.08    0.54
   6   4   3    2.53    0.26
  -6   4  -3    1.84    0.30
  -7  -4  -3    2.95    0.59
  -7   4  -3    2.21    0.38
   7   4   3    2.95    0.60
   7   5  -3    0.02    0.31
  -7   5   3    0.13    0.34
   7   5  -3    0.18    0.39
   6  -5  -3    1.22    0.22
   6   5  -3    0.95    0.31
   6   5  -3    1.41    0.42
  -6   5   3    1.20    0.35
  -5  -5   3   11.54    0.83
  -5  -5   3   12.72    0.77
   5  -5  -3   12.28    0.58
  -5  -5   3   12.76    0.66
   5   5  -3   13.75    0.72
  -5   5   3   11.82    0.72
   5   5  -3   13.09    0.83
  -5   5   3   12.57    0.72
  -4  -5   3   12.84    0.77
  -4  -5   3   11.87    0.67
   4  -5  -3   12.03    0.73
   4  -5  -3   13.14    0.57
  -4  -5   3   11.21    0.56
  -4   5   3   11.15    0.63
   4   5  -3   11.90    0.64
   4   5  -3   11.42    0.74
  -4   5   3   11.26    0.63
   3  -5  -3   54.11    1.72
  -3  -5   3   53.11    1.63
  -3  -5   3   53.14    1.95
   3  -5  -3   52.35    1.99
  -3  -5   3   53.91    1.94
  -3   5   3   53.75    1.76
  -3   5   3   50.84    1.82
   3   5  -3   52.00    1.96
   3   5  -3   50.92    1.86
   3   5  -3   49.69    1.96
  -2  -5   3    0.43    0.18
   2  -5  -3    0.19    0.15
   2  -5  -3    0.34    0.18
   2  -5  -3    0.24    0.20
  -2  -5   3    0.30    0.15
  -2  -5   3    0.12    0.18
   2   5  -3    0.36    0.24
  -2   5   3    0.32    0.16
   2   5  -3    0.20    0.14
  -2   5   3    0.19    0.14
   2   5  -3    0.39    0.18
  -2   5   3    0.28    0.13
   2   5  -3    0.38    0.17
  -1  -5   3   30.62    0.99
  -1  -5   3   30.64    1.20
  -1  -5   3   26.79    1.17
   1  -5  -3   32.69    1.27
   1  -5  -3   32.43    1.06
   1  -5  -3   31.64    1.06
   1  -5  -3   29.81    1.23
   1  -5  -3   31.75    1.09
   1   5  -3   31.40    1.16
   1   5  -3   32.01    1.04
  -1   5   3   33.42    1.08
   1   5  -3   30.52    1.27
   1   5  -3   31.74    1.20
   1   5  -3   31.38    1.10
  -1   5   3   32.09    1.15
  -1   5   3   30.44    1.14
   0  -5  -3    1.21    0.23
   0  -5  -3    1.29    0.26
   0  -5  -3    1.20    0.19
   0  -5  -3    1.70    0.24
   0  -5   3    0.89    0.15
   0  -5  -3    1.19    0.16
   0  -5   3    1.35    0.21
   0   5  -3    1.21    0.19
   0   5   3    1.20    0.19
   0   5   3    1.46    0.23
   0   5  -3    1.11    0.19
   0   5  -3    1.22    0.28
   0   5   3    1.47    0.18
   0   5  -3    1.36    0.22
  -1  -5  -3   11.64    0.53
  -1  -5  -3   11.39    0.66
  -1  -5  -3   11.13    0.55
  -1  -5  -3   10.71    0.48
  -1  -5  -3   11.25    0.64
   1  -5   3   12.25    0.59
   1   5   3   11.41    0.54
   1   5   3   11.86    0.60
   1   5   3   11.15    0.49
  -1   5  -3   11.37    0.52
  -1   5  -3   11.77    0.56
  -1   5  -3   12.21    0.65
   2  -5   3   22.66    0.96
  -2  -5  -3   20.71    0.84
  -2  -5  -3   21.09    1.00
  -2  -5  -3   22.04    0.81
  -2  -5  -3   20.76    0.96
  -2  -5  -3   19.95    0.82
   2   5   3   23.41    0.98
  -2   5  -3   22.77    0.92
   2   5   3   22.02    0.87
  -2   5  -3   21.73    0.83
  -2   5  -3   22.41    0.89
  -3  -5  -3   22.80    1.06
  -3  -5  -3   22.96    0.92
   3  -5   3   24.93    1.08
  -3  -5  -3   24.50    0.92
  -3  -5  -3   22.57    1.08
  -3   5  -3   23.69    0.89
  -3   5  -3   23.29    0.96
   3   5   3   23.54    1.08
  -3   5  -3   23.18    0.92
  -4  -5  -3    6.73    0.53
  -4  -5  -3    6.78    0.62
   4  -5   3    7.23    0.61
  -4  -5  -3    5.31    0.54
  -4   5  -3    5.94    0.41
   4   5   3    5.70    0.59
   4   5   3    6.77    0.45
  -4   5  -3    5.52    0.50
  -5  -5  -3   20.10    1.11
  -5  -5  -3   19.52    0.96
   5   5   3   21.64    1.18
   5   5   3   20.48    0.84
  -5   5  -3   20.80    0.87
  -6  -5  -3    1.34    0.45
  -6  -5  -3    1.85    0.43
  -6   5  -3    1.39    0.30
   6   5   3    0.98    0.26
   6   5   3    1.51    0.50
  -7  -5  -3    2.51    0.62
  -7   5  -3    2.54    0.42
   7   5   3    2.28    0.62
   7   5   3    2.43    0.28
   6   6  -3    1.59    0.39
  -6   6   3    1.42    0.40
   6   6  -3    2.46    0.52
   5  -6  -3    7.15    0.47
  -5   6   3    6.87    0.58
   5   6  -3    6.19    0.66
   5   6  -3    5.79    0.52
   4  -6  -3    1.32    0.26
  -4  -6   3    1.25    0.30
  -4   6   3    1.28    0.30
   4   6  -3    0.79    0.35
   4   6  -3    0.88    0.28
  -4   6   3    1.00    0.28
  -3  -6   3    1.04    0.30
   3  -6  -3    0.68    0.27
   3  -6  -3    0.91    0.22
  -3  -6   3    0.92    0.22
   3   6  -3    0.69    0.26
  -3   6   3    0.43    0.21
  -3   6   3    0.60    0.22
   3   6  -3    0.30    0.31
   3   6  -3    0.35    0.24
  -2  -6   3    1.83    0.30
   2  -6  -3    2.46    0.37
   2  -6  -3    2.05    0.27
   2  -6  -3    2.65    0.32
  -2  -6   3    2.06    0.27
   2   6  -3    2.19    0.38
  -2   6   3    2.49    0.27
  -2   6   3    1.97    0.27
  -2   6   3    2.71    0.31
   2   6  -3    2.33    0.32
   2   6  -3    2.05    0.28
   1  -6  -3    0.98    0.27
   1  -6  -3    1.15    0.24
  -1  -6   3    1.06    0.19
  -1  -6   3    1.13    0.24
   1  -6  -3    1.21    0.23
  -1   6   3    1.36    0.22
   1   6  -3    1.36    0.32
  -1   6   3    1.34    0.24
  -1   6   3    0.98    0.21
   1   6  -3    1.21    0.24
   1   6  -3    0.89    0.22
   1   6  -3    1.02    0.22
   0  -6   3   43.82    1.35
   0  -6  -3   43.50    1.46
   0  -6  -3   44.35    1.66
   0  -6  -3   43.10    1.41
   0  -6   3   42.64    1.61
   0  -6  -3   39.00    1.64
   0   6   3   39.00    1.51
   0   6   3   41.34    1.41
   0   6  -3   42.61    1.62
   0   6  -3   42.53    1.51
   0   6  -3   42.44    1.47
   0   6   3   43.51    1.56
  -1  -6  -3    9.33    0.64
  -1  -6  -3   10.52    0.58
   1  -6   3   11.53    0.61
  -1  -6  -3   10.13    0.68
  -1  -6  -3   10.60    0.54
   1   6   3   11.46    0.58
  -1   6  -3   10.15    0.53
  -1   6  -3    9.66    0.61
  -1   6  -3   10.46    0.57
   1   6   3    9.92    0.61
   1   6   3   10.61    0.50
   2  -6   3   72.58    2.57
  -2  -6  -3   68.33    2.21
  -2  -6  -3   68.47    2.62
  -2  -6  -3   69.95    2.52
  -2  -6  -3   70.53    2.28
  -2   6  -3   69.34    2.31
   2   6   3   73.05    2.52
  -2   6  -3   67.16    2.33
  -2   6  -3   69.31    2.39
   2   6   3   68.81    2.22
  -3  -6  -3    1.74    0.33
  -3  -6  -3    1.27    0.27
  -3  -6  -3    1.07    0.27
  -3  -6  -3    1.12    0.32
   3  -6   3    0.80    0.29
   3   6   3    1.36    0.35
  -3   6  -3    1.18    0.23
  -3   6  -3    1.11    0.28
  -4  -6  -3    7.24    0.56
  -4  -6  -3    6.31    0.63
  -4   6  -3    6.02    0.47
   4   6   3    7.10    0.73
   4   6   3    6.83    0.52
  -5  -6  -3    1.95    0.40
  -5  -6  -3    0.93    0.42
   5   6   3    1.63    0.32
  -5   6  -3    1.29    0.30
   5   6   3    1.54    0.50
  -6  -6  -3    2.69    0.58
   6   6   3    1.95    0.33
  -6   6  -3    1.92    0.37
   6   6   3    1.82    0.56
  -6   7   3    1.07    0.42
   6   7  -3    1.26    0.42
   6   7  -3    1.61    0.55
   5  -7  -3    0.30    0.23
   5   7  -3    0.07    0.41
  -5   7   3    0.18    0.33
   5   7  -3    0.15    0.33
   4  -7  -3   15.63    0.74
   4   7  -3   16.00    1.04
  -4   7   3   16.23    0.87
   4   7  -3   16.32    0.89
   3  -7  -3    0.41    0.24
   3   7  -3   -0.22    0.33
  -3   7   3   -0.18    0.24
  -3   7   3    0.21    0.22
  -2  -7   3   14.48    0.76
   2  -7  -3   14.38    0.69
   2  -7  -3   12.98    0.69
   2   7  -3   12.75    0.87
  -2   7   3   13.02    0.73
   2   7  -3   13.19    0.76
   2   7  -3   12.95    0.70
  -2   7   3   14.61    0.70
   1  -7  -3    0.41    0.24
  -1  -7   3    0.02    0.17
   1  -7  -3    0.26    0.22
   1  -7  -3    0.04    0.25
  -1  -7   3    0.55    0.25
   1   7  -3   -0.27    0.29
   1   7  -3    0.21    0.23
   1   7  -3    0.19    0.21
  -1   7   3   -0.04    0.19
  -1   7   3    0.50    0.24
  -1   7   3    0.33    0.22
   0  -7  -3    4.71    0.42
   0  -7  -3    4.76    0.43
   0  -7   3    4.28    0.44
   0  -7  -3    5.13    0.50
   0  -7   3    4.61    0.37
   0   7   3    4.03    0.43
   0   7   3    4.08    0.36
   0   7   3    4.03    0.40
   0   7  -3    4.63    0.49
   0   7  -3    3.91    0.39
   0   7  -3    3.67    0.38
  -1  -7  -3    0.89    0.26
  -1  -7  -3    0.17    0.28
   1  -7   3    1.14    0.30
  -1  -7  -3    0.86    0.29
   1   7   3    0.73    0.30
   1   7   3    0.81    0.22
  -1   7  -3    0.88    0.26
  -1   7  -3    1.06    0.29
  -1   7  -3    0.86    0.27
  -2  -7  -3    6.02    0.52
   2  -7   3    5.73    0.54
  -2  -7  -3    5.09    0.60
  -2  -7  -3    6.69    0.52
   2   7   3    6.15    0.60
   2   7   3    5.98    0.45
  -2   7  -3    5.48    0.47
  -2   7  -3    6.61    0.50
  -3  -7  -3    3.46    0.43
  -3  -7  -3    2.88    0.48
  -3  -7  -3    4.90    0.49
  -3   7  -3    3.62    0.39
   3   7   3    4.37    0.57
  -4  -7  -3   10.31    0.87
  -4  -7  -3   11.31    0.73
  -4   7  -3   10.90    0.68
   4   7   3   11.03    0.73
   4   7   3   12.64    0.96
  -5  -7  -3    0.49    0.42
  -5   7  -3    0.75    0.32
   5   7   3    0.58    0.33
   5   7   3    0.62    0.51
   5  -8  -3    0.18    0.25
   5   8  -3   -0.14    0.37
  -5   8   3   -0.07    0.35
   5   8  -3   -0.06    0.48
   4  -8  -3    0.25    0.27
   4   8  -3    1.09    0.50
   4   8  -3    1.09    0.40
  -4   8   3    0.69    0.34
   3  -8  -3    0.34    0.27
  -3   8   3    0.51    0.31
   3   8  -3    0.32    0.42
   2  -8  -3    0.21    0.27
   2  -8  -3    0.06    0.27
  -2   8   3    0.06    0.25
   2   8  -3    0.23    0.30
   2   8  -3   -0.14    0.36
  -2   8   3   -0.02    0.26
   1  -8  -3    9.76    0.62
   1  -8  -3    9.52    0.65
   1   8  -3    9.57    0.77
  -1   8   3    9.82    0.64
   1   8  -3    8.42    0.66
  -1   8   3    8.72    0.65
  -1   8   3    8.20    0.56
   0  -8  -3   10.61    0.67
   0  -8  -3   11.08    0.66
   0  -8   3   10.96    0.72
   0   8   3    9.43    0.69
   0   8  -3   10.20    0.69
   0   8   3   10.04    0.59
   0   8  -3   10.63    0.74
  -1  -8  -3   13.12    0.77
  -1  -8  -3   12.81    0.71
   1  -8   3   11.95    0.78
   1   8   3   12.31    0.66
   1   8   3   11.88    0.82
  -1   8  -3   12.26    0.74
  -1   8  -3   12.48    0.74
  -2  -8  -3    6.94    0.58
  -2  -8  -3    6.69    0.60
   2   8   3    6.61    0.67
  -2   8  -3    6.14    0.53
  -3  -8  -3   22.78    1.08
  -3  -8  -3   21.39    1.04
   3   8   3   23.61    1.30
  -3   8  -3   20.95    1.02
  -4   8  -3    1.42    0.39
   4   8   3    1.20    0.55
   4   8   3    0.98    0.39
   3  -9  -3    6.52    0.57
  -3   9   3    4.70    0.56
   3   9  -3    5.92    0.75
   2  -9  -3    1.34    0.38
  -2   9   3    1.13    0.38
   2   9  -3    0.79    0.48
   1  -9  -3    3.91    0.52
   1   9  -3    4.70    0.64
   1   9  -3    3.37    0.49
   0  -9  -3    1.40    0.40
   0  -9  -3    0.96    0.35
   0   9  -3    0.86    0.40
   0   9  -3    0.81    0.36
   0   9   3    1.07    0.39
  -1  -9  -3    0.07    0.37
  -1  -9  -3    0.00    0.31
   1   9   3    0.10    0.36
  -1   9  -3    0.37    0.32
  -2  -9  -3    0.80    0.41
  -2   9  -3    0.81    0.36
   2   9   3    0.39    0.43
  -3  -9  -3    3.77    0.55
   3   9   3    2.82    0.62
  -3   9  -3    4.53    0.54
  -8   0   4    4.88    0.63
   8   0  -4    4.09    0.37
   7   0  -4    0.11    0.20
  -7   0   4    0.20    0.32
  -6   0   4   36.82    1.74
   6   0  -4   39.60    1.63
   6   0  -4   40.44    1.38
  -6   0   4   40.61    1.58
  -5   0   4    0.21    0.22
   5   0  -4    0.00    0.15
   5   0  -4    0.11    0.14
   5   0  -4    0.05    0.19
  -5   0   4   -0.16    0.17
   4   0  -4   43.64    1.59
   4   0  -4   46.62    1.66
  -4   0   4   42.65    1.57
  -4   0   4   44.56    1.64
   4   0  -4   44.73    1.52
   4   0  -4   42.68    1.46
   3   0  -4   -0.09    0.12
   3   0  -4    0.08    0.10
   3   0  -4    0.08    0.11
   3   0  -4    0.02    0.12
  -3   0   4    0.03    0.10
  -3   0   4    0.06    0.10
   2   0  -4  149.82    4.99
   2   0  -4  158.15    4.51
   2   0  -4  150.67    4.77
  -2   0   4  148.93    4.22
  -2   0   4  149.69    4.70
   2   0  -4  144.12    4.80
  -2   0   4  148.58    5.00
  -1   0   4   -0.09    0.06
   1   0  -4   -0.15    0.05
   1   0  -4   -0.24    0.08
   1   0  -4   -0.18    0.05
   1   0  -4   -0.24    0.07
  -1   0   4   -0.14    0.06
  -1   0   4   -0.28    0.07
  -1   0   4   -0.13    0.05
   0   0   4  148.36    4.26
   0   0  -4  144.52    4.85
   0   0  -4  148.29    4.26
   0   0   4  145.74    4.85
   0   0   4  147.27    4.67
   0   0  -4  144.11    4.11
   0   0   4  148.92    4.10
   0   0  -4  145.95    4.53
  -1   0  -4   -0.01    0.06
  -1   0  -4   -0.02    0.05
   1   0   4   -0.02    0.05
   1   0   4   -0.01    0.08
   1   0   4    0.01    0.07
  -1   0  -4   -0.01    0.06
  -1   0  -4   -0.01    0.04
  -2   0  -4   12.96    0.63
  -2   0  -4   12.86    0.57
   2   0   4   13.24    0.57
   2   0   4   13.29    0.63
  -2   0  -4   13.47    0.54
   3   0   4   -0.06    0.13
  -3   0  -4   -0.05    0.05
   3   0   4   -0.04    0.13
  -3   0  -4   -0.01    0.06
  -3   0  -4    0.06    0.13
  -3   0  -4    0.11    0.16
  -3   0  -4   -0.03    0.11
  -4   0  -4   53.91    1.61
  -4   0  -4   48.49    2.00
   4   0   4   45.80    1.76
  -4   0  -4   48.85    1.64
  -5   0  -4   -0.12    0.14
  -5   0  -4    0.10    0.28
   5   0   4   -0.08    0.20
  -5   0  -4   -0.05    0.26
  -6   0  -4   11.71    0.66
  -6   0  -4   12.17    0.84
  -7   0  -4   -0.09    0.29
  -8   0  -4    2.14    0.48
  -8  -1   4    3.74    0.57
   8  -1  -4    3.77    0.33
  -8   1   4    2.53    0.51
   8   1  -4    3.49    0.37
  -7  -1   4   13.59    0.91
   7  -1  -4   15.49    0.67
   7   1  -4   14.19    0.69
  -7   1   4   14.49    0.88
  -6  -1   4   68.74    2.89
   6  -1  -4   74.79    2.40
  -6  -1   4   76.16    2.69
   6  -1  -4   77.67    2.81
  -6   1   4   71.42    2.61
   6   1  -4   77.83    2.80
   6   1  -4   78.36    2.57
   6   1  -4   78.88    2.44
  -6   1   4   72.08    2.94
  -5  -1   4   37.35    1.47
   5  -1  -4   37.96    1.30
   5  -1  -4   39.26    1.53
  -5  -1   4   35.70    1.59
   5   1  -4   39.14    1.51
   5   1  -4   38.01    1.38
  -5   1   4   37.79    1.43
   5   1  -4   37.39    1.32
   4  -1  -4   42.31    1.52
  -4  -1   4   38.76    1.61
  -4  -1   4   41.64    1.52
  -4  -1   4   38.72    1.49
   4  -1  -4   42.34    1.57
   4  -1  -4   42.45    1.37
   4  -1  -4   41.41    1.37
   4   1  -4   42.21    1.54
   4   1  -4   42.26    1.51
  -4   1   4   42.76    1.57
   4   1  -4   36.69    1.48
   4   1  -4   41.46    1.48
   4   1  -4   40.31    1.39
  -4   1   4   41.09    1.47
  -3  -1   4    8.27    0.39
  -3  -1   4    6.99    0.41
   3  -1  -4    8.48    0.37
   3  -1  -4    8.32    0.42
   3  -1  -4    8.24    0.47
  -3  -1   4    6.84    0.43
   3  -1  -4    7.71    0.37
   3   1  -4    7.75    0.38
  -3   1   4    8.42    0.44
   3   1  -4    7.04    0.44
   3   1  -4    7.46    0.44
   3   1  -4    7.25    0.38
  -3   1   4    7.83    0.41
  -2  -1   4   42.73    1.45
   2  -1  -4   42.12    1.52
  -2  -1   4   43.63    1.48
   2  -1  -4   42.09    1.50
  -2  -1   4   42.51    1.52
   2  -1  -4   41.22    1.37
  -2  -1   4   43.97    1.37
  -2   1   4   43.33    1.30
  -2   1   4   41.66    1.42
  -2   1   4   45.33    1.54
  -2   1   4   42.86    1.45
   2   1  -4   44.35    1.54
   2   1  -4   42.55    1.37
   2   1  -4   43.37    1.51
   2   1  -4   45.44    1.49
   1  -1  -4   14.58    0.57
  -1  -1   4   15.24    0.43
   1  -1  -4   14.74    0.49
   1  -1  -4   15.53    0.60
   1  -1  -4   14.02    0.52
  -1  -1   4   15.14    0.52
  -1   1   4   14.68    0.50
  -1   1   4   16.02    0.56
   1   1  -4   15.25    0.64
  -1   1   4   14.93    0.56
   1   1  -4   15.47    0.61
   1   1  -4   14.43    0.51
   0  -1  -4  128.17    4.29
   0  -1  -4  127.82    3.63
   0  -1   4  127.51    3.77
   0  -1  -4  133.84    4.01
   0  -1   4  130.60    4.12
   0   1  -4  121.43    3.58
   0   1   4  134.87    3.63
   0   1  -4  128.50    3.98
   0   1  -4  125.22    3.77
   0   1  -4  132.78    3.96
   0   1  -4  128.68    4.25
   0   1  -4  121.58    4.24
   0   1   4  131.61    4.30
   0   1   4  128.31    4.11
   0   1  -4  127.39    4.17
   1  -1   4  201.68    6.77
  -1  -1  -4  203.11    5.75
  -1  -1  -4  197.82    6.80
   1  -1   4  209.71    6.49
  -1  -1  -4  211.60    6.30
   1  -1   4  203.91    5.96
  -1  -1  -4  206.20    6.29
   1   1   4  190.30    6.00
   1   1   4  207.56    6.00
   1   1   4  206.25    5.75
  -1   1  -4  195.19    6.77
   1   1   4  204.79    6.49
  -1   1  -4  205.04    5.97
  -1   1  -4  216.34    6.82
   1   1   4  206.36    6.82
  -2  -1  -4  108.15    3.20
   2  -1   4  112.11    3.57
   2  -1   4  107.24    3.74
  -2  -1  -4  113.77    3.40
  -2  -1  -4  110.03    3.42
  -2  -1  -4  106.84    3.78
  -2   1  -4  107.95    3.28
   2   1   4  111.59    3.79
  -2   1  -4  110.27    3.82
   2   1   4  111.07    3.59
  -2   1  -4  109.42    3.74
  -3  -1  -4   77.51    2.34
   3  -1   4   74.35    2.48
  -3  -1  -4   71.24    2.69
   3  -1   4   72.06    2.62
  -3  -1  -4   75.64    2.61
  -3  -1  -4   73.11    2.37
  -3  -1  -4   72.80    2.27
  -3   1  -4   73.97    2.62
  -3   1  -4   72.12    2.73
   3   1   4   76.46    2.69
   3   1   4   72.55    2.51
  -4  -1  -4   65.94    2.20
  -4  -1  -4   66.95    2.25
   4  -1   4   67.39    2.33
   4  -1   4   66.89    2.50
  -4  -1  -4   66.38    2.59
  -4   1  -4   72.14    2.17
  -4   1  -4   67.20    2.16
   4   1   4   65.20    2.37
  -4   1  -4   67.26    2.64
  -4   1  -4   72.83    2.17
  -5  -1  -4    6.73    0.67
   5  -1   4    8.08    0.62
  -5  -1  -4    7.62    0.48
  -5  -1  -4    8.55    0.68
   5  -1   4    7.00    0.50
   5   1   4    7.60    0.57
  -5   1  -4    6.30    0.69
  -5   1  -4    8.06    0.42
  -6  -1  -4    0.39    0.32
  -6  -1  -4    0.07    0.22
  -6   1  -4    0.31    0.20
   6   1   4    0.05    0.27
  -7  -1  -4   -0.19    0.29
  -7   1  -4    0.33    0.27
  -8  -1  -4    1.33    0.48
  -8   1  -4    1.63    0.44
  -8  -2   4   -0.19    0.40
   8  -2  -4    0.07    0.19
  -8   2   4   -0.25    0.35
   8   2  -4   -0.27    0.24
  -7  -2   4    5.44    0.59
   7  -2  -4    5.58    0.41
  -7  -2   4    5.53    0.64
   7   2  -4    5.31    0.45
  -7   2   4    4.00    0.51
  -6  -2   4    5.69    0.55
  -6  -2   4    6.25    0.61
  -6  -2   4    4.00    0.54
   6  -2  -4    6.10    0.40
   6  -2  -4    5.86    0.56
  -6   2   4    5.35    0.51
   6   2  -4    6.19    0.46
   6   2  -4    6.15    0.50
  -5  -2   4    1.35    0.28
  -5  -2   4    0.99    0.28
   5  -2  -4    1.49    0.22
  -5  -2   4    0.62    0.25
   5  -2  -4    1.56    0.31
  -5   2   4    1.12    0.25
   5   2  -4    1.93    0.29
   5   2  -4    1.22    0.24
  -4  -2   4   15.85    0.67
  -4  -2   4   15.78    0.68
   4  -2  -4   16.49    0.76
  -4  -2   4   16.33    0.76
   4  -2  -4   16.63    0.64
  -4  -2   4   15.03    0.77
  -4   2   4   14.52    0.68
   4   2  -4   13.65    0.70
   4   2  -4   15.97    0.66
   4   2  -4   17.72    0.76
   3  -2  -4  144.55    4.96
   3  -2  -4  141.94    4.62
  -3  -2   4  147.95    4.41
   3  -2  -4  146.12    4.42
  -3  -2   4  150.00    4.20
   3  -2  -4  147.54    4.71
  -3  -2   4  141.77    4.90
  -3  -2   4  148.50    4.97
  -3  -2   4  151.73    4.68
   3   2  -4  139.65    4.69
   3   2  -4  148.51    4.80
   3   2  -4  146.38    4.45
   3   2  -4  141.78    4.68
  -3   2   4  152.66    5.00
  -3   2   4  148.76    4.63
   2  -2  -4    0.39    0.14
  -2  -2   4    0.33    0.07
   2  -2  -4    0.36    0.11
   2  -2  -4    0.52    0.11
  -2  -2   4    0.45    0.08
  -2  -2   4    0.45    0.09
   2  -2  -4    0.40    0.10
  -2  -2   4    0.38    0.10
  -2  -2   4    0.37    0.11
  -2   2   4    0.31    0.10
   2   2  -4    0.54    0.19
   2   2  -4    0.51    0.10
  -2   2   4    0.18    0.08
   2   2  -4    0.26    0.10
   2   2  -4    0.27    0.13
  -2   2   4    0.30    0.12
   1  -2  -4   92.90    2.70
  -1  -2   4   92.98    3.11
   1  -2  -4   91.58    2.85
  -1  -2   4   96.45    2.83
   1   2  -4   89.57    3.15
  -1   2   4   95.68    2.72
  -1   2   4   95.26    2.78
  -1   2   4   96.35    3.22
  -1   2   4   94.42    3.03
  -1   2   4   95.26    2.98
   1   2  -4   94.79    3.03
   1   2  -4   93.92    3.12
   0  -2  -4   15.82    0.55
   0  -2  -4   15.71    0.66
   0  -2   4   16.44    0.59
   0  -2   4   15.46    0.57
   0  -2  -4   16.21    0.63
   0  -2  -4   16.23    0.56
   0  -2  -4   15.59    0.50
   0   2   4   15.93    0.50
   0   2  -4   16.47    0.60
   0   2  -4   15.81    0.48
   0   2  -4   15.83    0.71
   0   2  -4   16.18    0.57
   0   2   4   17.54    0.56
   0   2   4   16.59    0.63
   0   2   4   16.19    0.65
   0   2  -4   15.62    0.58
   0   2   4   17.38    0.59
  -1  -2  -4  178.92    5.65
   1  -2   4  178.82    5.33
  -1  -2  -4  180.10    5.27
  -1  -2  -4  179.18    6.08
   1  -2   4  173.64    6.04
   1   2   4  183.94    5.15
  -1   2  -4  185.21    5.85
   1   2   4  188.59    6.10
   1   2   4  184.69    5.79
  -1   2  -4  176.75    5.56
  -1   2  -4  181.72    6.03
  -1   2  -4  185.98    5.35
  -2  -2  -4    0.26    0.12
   2  -2   4    0.41    0.14
  -2  -2  -4    0.32    0.14
   2  -2   4    0.30    0.13
  -2  -2  -4    0.22    0.09
   2   2   4    0.21    0.14
   2   2   4    0.27    0.08
   2   2   4    0.42    0.07
  -2   2  -4    0.43    0.12
  -2   2  -4    0.51    0.14
  -2   2  -4    0.37    0.16
   2   2   4    0.58    0.16
  -3  -2  -4   10.80    0.60
   3  -2   4    9.63    0.49
  -3  -2  -4    9.41    0.51
  -3  -2  -4    9.64    0.47
   3  -2   4    9.62    0.56
  -3   2  -4   10.34    0.55
  -3   2  -4   11.45    0.37
  -3   2  -4    9.37    0.64
   3   2   4    9.53    0.55
  -3   2  -4   10.97    0.35
   3   2   4   10.40    0.36
   3   2   4    9.61    0.37
  -3   2  -4   10.49    0.55
  -3   2  -4   10.32    0.48
   4  -2   4    2.36    0.35
   4  -2   4    2.10    0.26
  -4  -2  -4    2.17    0.26
  -4  -2  -4    2.60    0.34
  -4  -2  -4    2.20    0.36
  -4   2  -4    2.63    0.23
  -4   2  -4    2.44    0.18
   4   2   4    2.33    0.34
  -4   2  -4    2.03    0.39
  -5  -2  -4   15.66    0.75
  -5  -2  -4   14.76    0.92
   5  -2   4   16.57    0.90
  -5  -2  -4   14.99    0.81
  -5   2  -4   13.07    0.97
   5   2   4   13.62    0.82
  -5   2  -4   15.57    0.61
  -6  -2  -4    4.15    0.54
  -6  -2  -4    3.38    0.44
  -6   2  -4    4.27    0.37
   6   2   4    4.71    0.55
  -7  -2  -4    7.48    0.69
  -7   2  -4    6.65    0.56
  -8  -2  -4   -0.08    0.43
  -8   2  -4   -0.18    0.32
  -8  -3   4   -0.28    0.45
   8   3  -4   -0.02    0.28
  -8   3   4   -0.02    0.37
  -7  -3   4   24.22    1.16
   7  -3  -4   25.42    0.91
  -7  -3   4   22.27    1.28
  -7   3   4   23.26    1.16
   7   3  -4   24.27    1.13
   7   3  -4   23.03    1.01
   6  -3  -4    0.44    0.19
  -6  -3   4    0.71    0.31
  -6  -3   4    0.26    0.27
  -6  -3   4    1.01    0.36
   6   3  -4    0.42    0.28
  -6   3   4    0.53    0.28
   6   3  -4    0.40    0.24
  -5  -3   4   18.67    0.93
  -5  -3   4   17.04    0.92
   5  -3  -4   17.74    0.72
  -5  -3   4   17.48    0.80
   5  -3  -4   18.41    0.92
   5   3  -4   17.54    0.78
  -5   3   4   17.74    0.82
   5   3  -4   18.78    0.88
   4  -3  -4    0.64    0.17
   4  -3  -4    0.52    0.21
  -4  -3   4    0.65    0.20
  -4  -3   4    0.59    0.18
  -4  -3   4    0.56    0.21
  -4  -3   4    0.71    0.16
   4   3  -4    0.66    0.21
   4   3  -4    0.60    0.19
  -4   3   4    0.76    0.19
   4   3  -4    0.58    0.24
   3  -3  -4   29.80    1.00
  -3  -3   4   27.52    0.93
  -3  -3   4   28.49    1.12
   3  -3  -4   30.19    1.15
  -3  -3   4   28.92    1.06
   3  -3  -4   29.07    1.14
  -3  -3   4   28.73    1.11
  -3   3   4   28.19    0.96
   3   3  -4   27.45    1.11
  -3   3   4   28.04    1.05
   3   3  -4   28.97    1.03
   3   3  -4   29.43    1.18
   2  -3  -4    0.90    0.16
   2  -3  -4    0.53    0.12
  -2  -3   4    1.17    0.18
   2  -3  -4    0.50    0.15
   2  -3  -4    0.58    0.17
  -2  -3   4    0.91    0.10
  -2  -3   4    0.54    0.13
  -2  -3   4    0.79    0.13
  -2   3   4    0.57    0.11
  -2   3   4    0.43    0.12
   2   3  -4    0.44    0.14
   2   3  -4    0.67    0.22
   2   3  -4    0.91    0.13
   2   3  -4    0.63    0.15
  -2   3   4    0.63    0.17
  -2   3   4    0.52    0.12
  -1  -3   4   11.18    0.35
   1  -3  -4   10.76    0.44
   1  -3  -4   11.38    0.54
  -1  -3   4   10.02    0.45
  -1  -3   4   10.58    0.44
   1  -3  -4   10.35    0.44
   1  -3  -4   10.38    0.51
   1   3  -4   11.16    0.49
   1   3  -4   10.49    0.60
  -1   3   4   12.32    0.48
   1   3  -4   11.12    0.36
  -1   3   4   10.80    0.46
  -1   3   4   12.59    0.56
  -1   3   4   10.41    0.41
   1   3  -4   11.09    0.44
   1   3  -4   10.35    0.45
   0  -3  -4   41.94    1.42
   0  -3  -4   39.02    1.28
   0  -3   4   39.72    1.30
   0  -3  -4   40.34    1.49
   0  -3   4   39.61    1.40
   0  -3  -4   39.55    1.22
   0  -3  -4   41.28    1.27
   0   3   4   39.46    1.23
   0   3   4   41.44    1.35
   0   3  -4   38.84    1.50
   0   3   4   41.87    1.49
   0   3  -4   36.44    1.33
   0   3  -4   40.61    1.30
   0   3  -4   41.50    1.17
   0   3   4   41.43    1.40
   1  -3   4   87.61    2.98
  -1  -3  -4   85.77    2.65
  -1  -3  -4   85.66    2.56
  -1  -3  -4   87.90    2.84
  -1  -3  -4   85.05    3.03
   1  -3   4   86.30    2.66
  -1  -3  -4   85.65    2.58
  -1   3  -4   86.21    2.95
  -1   3  -4   81.43    2.72
   1   3   4   90.09    2.77
   1   3   4   88.91    2.89
   1   3   4   88.05    3.04
  -1   3  -4   93.11    2.77
  -1   3  -4   86.85    2.49
  -1   3  -4   87.48    2.67
  -1   3  -4   86.84    2.96
  -2  -3  -4   48.46    1.86
  -2  -3  -4   49.50    1.56
  -2  -3  -4   49.66    1.58
  -2  -3  -4   49.68    1.59
   2  -3   4   47.18    1.83
  -2  -3  -4   49.92    1.73
  -2   3  -4   50.33    1.59
   2   3   4   52.22    1.89
  -2   3  -4   49.47    1.81
  -2   3  -4   52.17    1.65
  -2   3  -4   51.65    1.64
   2   3   4   51.89    1.80
  -2   3  -4   51.94    1.80
  -3  -3  -4   80.85    3.02
  -3  -3  -4   80.52    2.57
  -3  -3  -4   82.45    2.78
  -3  -3  -4   85.93    2.59
   3  -3   4   86.49    3.00
  -3  -3  -4   85.88    2.58
  -3   3  -4   82.48    2.83
  -3   3  -4   87.39    2.71
   3   3   4   80.08    2.55
  -3   3  -4   86.62    2.63
  -3   3  -4   85.77    2.64
   3   3   4   82.73    2.57
   3   3   4   82.90    2.89
   4  -3   4   11.98    0.71
  -4  -3  -4   11.33    0.61
  -4  -3  -4   10.28    0.70
  -4  -3  -4   11.73    0.62
   4   3   4   10.94    0.46
  -4   3  -4   10.93    0.46
  -4   3  -4   11.30    0.60
   4   3   4   11.55    0.70
  -4   3  -4   12.49    0.60
  -5  -3  -4   36.51    1.39
  -5  -3  -4   33.26    1.39
   5  -3   4   36.38    1.54
  -5  -3  -4   34.88    1.59
  -5   3  -4   30.26    1.63
  -5   3  -4   33.75    1.31
   5   3   4   34.35    1.50
   5   3   4   35.41    1.10
  -5   3  -4   34.28    1.20
  -6  -3  -4    3.94    0.55
  -6  -3  -4    3.42    0.48
   6   3   4    3.58    0.55
  -6   3  -4    3.65    0.35
  -7  -3  -4    0.28    0.40
   7   3   4    0.53    0.44
  -7   3  -4    1.08    0.31
  -7  -4   4    0.02    0.41
   7  -4  -4    0.24    0.19
  -7   4   4    0.22    0.35
   7   4  -4    0.05    0.35
   7   4  -4   -0.02    0.28
  -6  -4   4    0.75    0.31
  -6  -4   4    0.81    0.39
   6  -4  -4    0.19    0.20
   6   4  -4    0.27    0.32
   6   4  -4    0.35    0.27
  -6   4   4    0.14    0.26
  -5  -4   4    8.89    0.70
  -5  -4   4    9.86    0.65
   5  -4  -4   11.47    0.72
  -5  -4   4    8.83    0.56
   5  -4  -4    9.69    0.52
  -5   4   4    9.86    0.60
   5   4  -4    9.73    0.58
   5   4  -4   11.09    0.71
   4  -4  -4   17.58    0.71
  -4  -4   4   18.06    0.82
   4  -4  -4   16.78    0.85
  -4  -4   4   18.63    0.71
  -4  -4   4   16.62    0.75
  -4  -4   4   17.00    0.86
   4   4  -4   15.97    0.81
   4   4  -4   18.41    0.83
   4   4  -4   16.83    0.75
   4   4  -4   18.61    0.89
  -4   4   4   16.48    0.76
  -4   4   4   15.78    0.74
   3  -4  -4    1.28    0.24
  -3  -4   4    1.33    0.25
  -3  -4   4    1.39    0.18
   3  -4  -4    1.47    0.21
  -3  -4   4    1.16    0.19
   3   4  -4    0.87    0.22
  -3   4   4    1.01    0.19
  -3   4   4    0.74    0.19
   3   4  -4    1.04    0.29
  -3   4   4    0.93    0.14
   3   4  -4    1.56    0.22
   3   4  -4    1.35    0.22
  -2  -4   4   82.83    2.40
  -2  -4   4   85.32    2.87
   2  -4  -4   82.99    2.59
  -2  -4   4   85.43    2.78
   2  -4  -4   85.23    2.83
   2  -4  -4   83.98    2.94
   2  -4  -4   82.89    2.48
   2   4  -4   84.84    2.92
  -2   4   4   81.32    2.71
  -2   4   4   81.14    2.55
   2   4  -4   83.12    2.76
  -2   4   4   81.61    2.71
   2   4  -4   82.57    2.87
   2   4  -4   82.58    2.59
   2   4  -4   83.60    2.41
   1  -4  -4    0.37    0.13
   1  -4  -4    0.54    0.17
  -1  -4   4    0.33    0.11
   1  -4  -4    0.25    0.13
  -1  -4   4    0.40    0.09
   1  -4  -4    0.68    0.19
   1   4  -4    0.12    0.22
   1   4  -4    0.39    0.11
  -1   4   4    0.31    0.12
  -1   4   4    0.46    0.11
  -1   4   4    0.39    0.19
   1   4  -4    0.46    0.15
  -1   4   4    0.23    0.12
   1   4  -4    0.51    0.09
   1   4  -4    0.37    0.13
   0  -4  -4  113.63    3.77
   0  -4   4  116.32    3.29
   0  -4  -4  111.51    3.99
   0  -4  -4  114.56    3.44
   0  -4  -4  114.57    3.38
   0  -4  -4  110.84    3.52
   0  -4   4  116.55    3.91
   0   4   4  117.11    3.69
   0   4   4  112.75    3.77
   0   4   4  115.56    3.44
   0   4  -4  116.00    3.29
   0   4  -4  117.30    3.67
   0   4  -4  117.60    3.52
   0   4  -4  114.36    3.90
   0   4   4  122.04    4.01
   0   4  -4  123.04    3.93
   1  -4   4    0.23    0.14
  -1  -4  -4    0.18    0.15
  -1  -4  -4    0.26    0.12
  -1  -4  -4    0.25    0.18
  -1  -4  -4    0.22    0.09
  -1  -4  -4    0.08    0.14
  -1   4  -4    0.11    0.09
   1   4   4    0.15    0.15
   1   4   4    0.07    0.14
  -1   4  -4    0.15    0.10
  -1   4  -4    0.20    0.12
  -1   4  -4    0.27    0.13
   1   4   4    0.11    0.09
  -1   4  -4    0.31    0.21
   1   4   4    0.17    0.11
  -2  -4  -4   23.33    0.83
  -2  -4  -4   24.68    0.89
  -2  -4  -4   23.78    1.04
   2  -4   4   23.06    1.00
  -2  -4  -4   23.36    0.86
  -2  -4  -4   24.68    0.99
  -2   4  -4   23.54    0.98
   2   4   4   24.39    0.90
  -2   4  -4   25.59    1.03
  -2   4  -4   23.00    0.91
   2   4   4   24.78    1.02
  -2   4  -4   25.23    0.85
  -2   4  -4   24.25    0.91
  -3  -4  -4    1.08    0.18
  -3  -4  -4    1.05    0.24
  -3  -4  -4    1.06    0.26
   3  -4   4    1.57    0.29
  -3  -4  -4    1.35    0.25
  -3  -4  -4    1.19    0.20
  -3   4  -4    1.37    0.24
   3   4   4    1.04    0.19
  -3   4  -4    1.21    0.15
   3   4   4    1.20    0.30
  -3   4  -4    1.34    0.25
   4  -4   4   13.15    0.75
  -4  -4  -4   10.89    0.73
  -4  -4  -4   10.44    0.62
  -4  -4  -4   10.99    0.68
   4   4   4   10.83    0.73
  -4   4  -4   11.88    0.64
  -4   4  -4   11.75    0.50
   4   4   4   11.75    0.53
  -5  -4  -4    0.25    0.27
  -5  -4  -4    0.11    0.27
  -5   4  -4    0.15    0.16
   5   4   4    0.26    0.34
   5   4   4    0.26    0.17
  -6  -4  -4    7.49    0.70
  -6  -4  -4    8.14    0.76
   6   4   4    6.64    0.37
   6   4   4    5.45    0.70
  -6   4  -4    7.19    0.50
  -7  -4  -4    0.73    0.49
  -7   4  -4    1.25    0.33
   7   4   4    0.31    0.47
  -7   5   4    0.74    0.40
   7   5  -4    1.04    0.44
   7   5  -4    0.81    0.36
   6  -5  -4    5.88    0.44
   6   5  -4    5.45    0.51
   6   5  -4    6.49    0.65
  -6   5   4    6.90    0.60
   5  -5  -4    2.28    0.28
   5   5  -4    2.04    0.34
  -5   5   4    2.17    0.35
  -5   5   4    1.61    0.32
   5   5  -4    2.68    0.45
  -4  -5   4    3.01    0.30
   4  -5  -4    3.29    0.32
  -4  -5   4    3.36    0.36
   4  -5  -4    3.55    0.42
  -4   5   4    2.75    0.33
  -4   5   4    3.94    0.39
   4   5  -4    3.55    0.47
   4   5  -4    3.26    0.38
   3  -5  -4    1.25    0.28
   3  -5  -4    0.67    0.22
   3  -5  -4    1.09    0.21
  -3  -5   4    0.96    0.23
  -3  -5   4    0.75    0.16
   3   5  -4    0.81    0.20
   3   5  -4    1.03    0.32
  -3   5   4    1.13    0.22
   3   5  -4    1.34    0.28
  -3   5   4    0.90    0.21
   3   5  -4    0.51    0.21
  -2  -5   4    2.17    0.21
  -2  -5   4    2.10    0.27
   2  -5  -4    2.03    0.27
   2  -5  -4    2.23    0.25
   2  -5  -4    1.98    0.30
   2   5  -4    1.91    0.28
   2   5  -4    2.20    0.39
   2   5  -4    2.39    0.27
  -2   5   4    1.46    0.23
   2   5  -4    2.02    0.24
  -2   5   4    1.61    0.21
  -2   5   4    1.95    0.23
   2   5  -4    1.74    0.18
  -1  -5   4    0.37    0.15
   1  -5  -4    0.36    0.15
   1  -5  -4    0.26    0.11
   1  -5  -4    0.43    0.20
   1  -5  -4    0.58    0.18
  -1  -5   4    0.32    0.12
   1  -5  -4    0.65    0.22
   1   5  -4    0.64    0.15
   1   5  -4    0.48    0.17
  -1   5   4    0.35    0.16
  -1   5   4    0.42    0.16
   1   5  -4    0.38    0.27
   1   5  -4    0.31    0.16
   1   5  -4    0.71    0.12
  -1   5   4    0.43    0.14
   0  -5   4   43.14    1.61
   0  -5  -4   44.72    1.65
   0  -5  -4   43.79    1.44
   0  -5  -4   44.87    1.41
   0  -5  -4   44.74    1.70
   0  -5  -4   43.58    1.47
   0  -5   4   43.54    1.34
   0   5   4   44.54    1.54
   0   5  -4   45.68    1.71
   0   5  -4   44.91    1.62
   0   5   4   43.41    1.41
   0   5  -4   41.99    1.52
   0   5   4   44.26    1.59
   0   5  -4   42.79    1.49
   0   5  -4   45.27    1.35
   1  -5   4    5.19    0.38
  -1  -5  -4    4.79    0.45
  -1  -5  -4    4.63    0.39
  -1  -5  -4    4.58    0.44
  -1  -5  -4    4.57    0.34
  -1  -5  -4    4.27    0.28
   1   5   4    4.72    0.34
  -1   5  -4    4.69    0.37
   1   5   4    5.43    0.42
  -1   5  -4    4.24    0.36
  -1   5  -4    5.27    0.47
  -1   5  -4    4.88    0.32
   1   5   4    4.59    0.30
  -2  -5  -4   21.05    1.02
  -2  -5  -4   22.04    0.84
  -2  -5  -4   20.69    0.97
  -2  -5  -4   22.07    0.80
  -2  -5  -4   20.71    0.85
   2  -5   4   21.59    0.96
  -2   5  -4   23.04    0.98
  -2   5  -4   21.64    0.89
  -2   5  -4   22.61    0.82
   2   5   4   22.03    1.00
  -3  -5  -4    0.98    0.25
  -3  -5  -4    1.30    0.29
  -3  -5  -4    0.85    0.26
   3  -5   4    0.48    0.26
  -3   5  -4    0.64    0.23
  -3   5  -4    0.64    0.17
   3   5   4    0.87    0.31
  -3   5  -4    0.74    0.24
   4  -5   4   38.76    1.60
  -4  -5  -4   34.70    1.59
  -4  -5  -4   36.16    1.53
  -4  -5  -4   37.54    1.38
   4   5   4   36.12    1.30
  -4   5  -4   37.97    1.42
   4   5   4   35.79    1.58
  -4   5  -4   36.94    1.30
  -5  -5  -4    4.90    0.52
  -5  -5  -4    4.27    0.56
  -5   5  -4    4.27    0.37
   5   5   4    4.77    0.64
   5   5   4    4.40    0.36
  -6  -5  -4    2.87    0.56
   6   5   4    2.99    0.31
  -6   5  -4    2.48    0.35
   6   5   4    2.00    0.57
  -7  -5  -4    0.13    0.49
   7   5   4   -0.20    0.50
  -7   5  -4    0.36    0.32
   6  -6  -4    0.80    0.25
   6   6  -4    0.73    0.35
  -6   6   4    0.50    0.34
   6   6  -4    1.09    0.44
   5  -6  -4    3.89    0.38
   5   6  -4    4.98    0.60
   5   6  -4    3.89    0.46
  -5   6   4    3.82    0.46
   4  -6  -4    0.16    0.20
   4   6  -4    0.20    0.34
  -4   6   4    0.36    0.24
   4   6  -4    0.35    0.26
  -4   6   4    0.00    0.22
  -3  -6   4   15.22    0.81
   3  -6  -4   15.68    0.74
   3  -6  -4   18.26    0.75
   3  -6  -4   17.18    0.89
   3   6  -4   15.64    0.83
   3   6  -4   15.87    0.78
   3   6  -4   16.88    0.96
  -3   6   4   16.87    0.80
  -3   6   4   15.99    0.74
  -2  -6   4    5.33    0.35
  -2  -6   4    5.23    0.44
   2  -6  -4    5.90    0.51
   2  -6  -4    5.05    0.40
   2  -6  -4    4.41    0.40
   2   6  -4    4.45    0.40
   2   6  -4    5.44    0.57
  -2   6   4    5.04    0.39
  -2   6   4    5.34    0.40
  -2   6   4    5.63    0.45
   2   6  -4    5.81    0.47
   1  -6  -4   46.56    1.55
  -1  -6   4   47.28    1.45
   1  -6  -4   50.11    1.61
  -1  -6   4   46.42    1.74
   1  -6  -4   46.78    1.83
  -1   6   4   46.29    1.69
  -1   6   4   46.44    1.56
   1   6  -4   46.93    1.75
   1   6  -4   46.84    1.84
   1   6  -4   47.83    1.62
   1   6  -4   45.22    1.67
  -1   6   4   47.71    1.68
   0  -6   4    9.76    0.45
   0  -6   4    9.65    0.54
   0  -6  -4    8.92    0.52
   0  -6  -4    9.13    0.50
   0  -6  -4    8.86    0.62
   0   6   4    8.82    0.45
   0   6  -4    8.39    0.50
   0   6  -4    9.99    0.69
   0   6  -4    9.34    0.53
   0   6  -4    9.40    0.53
   0   6   4    8.50    0.52
   0   6   4    8.76    0.55
  -1  -6  -4   21.09    0.88
   1  -6   4   21.59    0.93
  -1  -6  -4   20.43    0.84
  -1  -6  -4   20.20    0.99
  -1  -6  -4   19.05    1.01
  -1   6  -4   21.06    0.88
   1   6   4   21.39    0.96
   1   6   4   19.68    0.78
  -1   6  -4   20.25    0.84
  -1   6  -4   21.76    0.99
  -2  -6  -4    0.17    0.27
  -2  -6  -4    0.12    0.19
  -2  -6  -4    0.12    0.23
   2  -6   4    0.46    0.24
  -2  -6  -4    0.02    0.23
  -2   6  -4   -0.28    0.22
   2   6   4    0.11    0.27
  -2   6  -4    0.35    0.22
  -2   6  -4    0.12    0.17
  -3  -6  -4    0.83    0.30
  -3  -6  -4    0.81    0.30
  -3  -6  -4    1.25    0.30
   3  -6   4    1.05    0.31
  -3   6  -4    0.84    0.22
   3   6   4    0.88    0.36
  -3   6  -4    1.10    0.29
  -4  -6  -4    1.20    0.31
  -4  -6  -4    1.35    0.39
  -4   6  -4    1.03    0.23
   4   6   4    1.11    0.28
   4   6   4    0.97    0.41
  -5  -6  -4    8.67    0.81
  -5  -6  -4    9.46    0.73
   5   6   4    9.16    0.58
   5   6   4    8.23    0.83
  -5   6  -4    9.16    0.58
  -6  -6  -4   -0.28    0.39
   6   6   4    0.56    0.51
   6   6   4    0.23    0.25
  -6   6  -4    0.25    0.29
   6  -7  -4    2.13    0.29
   6   7  -4    2.24    0.56
   6   7  -4    2.64    0.50
  -6   7   4    2.32    0.48
   5  -7  -4    2.43    0.35
   5   7  -4    2.01    0.55
   5   7  -4    1.90    0.42
  -5   7   4    2.15    0.43
   4  -7  -4    0.30    0.25
   4   7  -4   -0.17    0.37
   4   7  -4    0.12    0.29
  -4   7   4    0.05    0.29
   3  -7  -4    2.29    0.34
   3  -7  -4    2.43    0.36
  -3   7   4    2.89    0.39
  -3   7   4    2.50    0.34
   3   7  -4    1.99    0.38
   3   7  -4    2.47    0.49
   2  -7  -4    0.06    0.24
   2  -7  -4    0.39    0.24
  -2   7   4    0.08    0.22
   2   7  -4    0.12    0.26
   2   7  -4    0.61    0.37
  -2   7   4    0.37    0.21
   1  -7  -4    3.44    0.39
   1  -7  -4    3.46    0.38
  -1  -7   4    3.66    0.39
  -1   7   4    3.14    0.38
   1   7  -4    2.48    0.36
  -1   7   4    3.48    0.34
  -1   7   4    3.57    0.38
   1   7  -4    3.52    0.38
   1   7  -4    2.89    0.47
   0  -7   4    0.86    0.27
   0  -7   4    1.07    0.23
   0  -7  -4    1.10    0.28
   0  -7  -4    1.29    0.32
   0  -7  -4    0.87    0.25
   0   7   4    0.57    0.19
   0   7  -4    0.68    0.24
   0   7   4    1.15    0.29
   0   7  -4    1.00    0.32
   0   7   4    1.11    0.28
   0   7  -4    1.29    0.27
  -1  -7  -4   16.28    0.76
  -1  -7  -4   14.84    0.75
   1  -7   4   15.01    0.81
  -1   7  -4   15.12    0.82
  -1   7  -4   15.39    0.80
   1   7   4   15.00    0.68
   1   7   4   15.81    0.85
  -1   7  -4   15.43    0.75
  -2  -7  -4    0.13    0.28
  -2  -7  -4    0.12    0.28
   2  -7   4    0.05    0.26
  -2  -7  -4   -0.12    0.23
   2   7   4    0.23    0.31
  -2   7  -4   -0.16    0.22
  -2   7  -4   -0.30    0.20
  -3  -7  -4    5.77    0.55
  -3  -7  -4    5.52    0.62
  -3   7  -4    6.08    0.50
   3   7   4    6.04    0.66
  -4  -7  -4    0.48    0.39
  -4  -7  -4    0.54    0.31
   4   7   4    0.66    0.31
   4   7   4    0.62    0.44
  -4   7  -4    0.22    0.26
  -5  -7  -4    4.12    0.66
  -5   7  -4    3.98    0.45
   5   7   4    3.69    0.45
   5   7   4    4.41    0.72
   5  -8  -4    0.09    0.27
   5   8  -4    0.01    0.48
   5   8  -4   -0.05    0.38
  -5   8   4    0.09    0.37
   4  -8  -4    4.70    0.47
   4   8  -4    5.04    0.57
  -4   8   4    5.00    0.55
   4   8  -4    5.96    0.76
   3  -8  -4    1.35    0.33
  -3   8   4    1.64    0.39
   3   8  -4    1.41    0.50
   2  -8  -4   14.32    0.77
   2  -8  -4   16.09    0.82
  -2   8   4   14.77    0.84
   2   8  -4   13.99    0.98
   2   8  -4   15.69    0.88
  -2   8   4   14.76    0.83
   1  -8  -4   13.49    0.72
   1  -8  -4   14.94    0.79
   1   8  -4   12.71    0.78
  -1   8   4   12.10    0.75
   1   8  -4   13.76    0.91
   0  -8  -4    6.92    0.56
   0  -8  -4    6.70    0.54
   0   8  -4    6.37    0.54
   0   8  -4    6.05    0.61
   0   8   4    6.21    0.58
  -1  -8  -4    8.45    0.63
  -1  -8  -4    6.41    0.55
  -1   8  -4    6.72    0.59
   1   8   4    8.36    0.70
  -1   8  -4    6.59    0.55
  -2  -8  -4    0.55    0.33
  -2  -8  -4   -0.25    0.32
   2   8   4    0.84    0.39
  -2   8  -4    0.13    0.28
  -3  -8  -4    4.71    0.55
  -3   8  -4    4.42    0.48
   3   8   4    5.86    0.70
   4   8   4    4.05    0.69
  -4   8  -4    4.18    0.50
   4   8   4    4.91    0.55
   3  -9  -4    1.17    0.37
   3   9  -4    0.84    0.53
  -3   9   4    1.18    0.41
   2  -9  -4    0.13    0.33
   2   9  -4    0.06    0.42
   1  -9  -4    0.56    0.36
   1   9  -4    0.68    0.37
   1   9  -4    0.34    0.42
   0  -9  -4    3.78    0.52
   0   9  -4    4.34    0.56
   0   9   4    3.83    0.54
   0   9  -4    3.96    0.51
  -1  -9  -4   -0.07    0.36
   1   9   4   -0.24    0.36
  -1   9  -4    0.28    0.34
  -1   9  -4   -0.04    0.31
  -2  -9  -4    7.85    0.70
   2   9   4    8.14    0.82
  -2   9  -4    8.77    0.72
  -3   9  -4   -0.11    0.32
   3   9   4   -0.22    0.45
  -8   0   5   -0.41    0.35
   8   0  -5   -0.18    0.23
  -7   0   5    0.65    0.33
   7   0  -5    0.77    0.24
  -6   0   5    0.52    0.31
  -6   0   5    0.25    0.26
   6   0  -5   -0.04    0.24
   6   0  -5   -0.10    0.19
   5   0  -5   54.64    2.02
   5   0  -5   55.03    1.84
   5   0  -5   54.91    1.78
  -5   0   5   50.81    2.11
  -5   0   5   52.11    1.93
   4   0  -5    0.04    0.13
   4   0  -5    0.15    0.16
   4   0  -5   -0.14    0.14
  -4   0   5    0.03    0.13
   4   0  -5    0.08    0.14
  -4   0   5   -0.08    0.13
   3   0  -5  349.13   10.85
  -3   0   5  341.29    9.71
   3   0  -5  345.35   10.31
   3   0  -5  367.07   11.51
  -3   0   5  344.72   10.77
   3   0  -5  344.59   10.97
  -3   0   5  340.11   11.49
  -2   0   5    0.01    0.07
   2   0  -5   -0.02    0.10
   2   0  -5   -0.02    0.06
  -2   0   5   -0.08    0.07
   2   0  -5    0.03    0.08
  -2   0   5   -0.04    0.06
   2   0  -5    0.05    0.11
  -1   0   5  159.29    5.10
   1   0  -5  172.73    5.29
  -1   0   5  158.09    4.67
  -1   0   5  157.25    5.30
   1   0  -5  155.43    5.01
   1   0  -5  158.33    5.15
   1   0  -5  161.24    4.47
  -1   0   5  156.07    4.48
   0   0  -5   -0.38    0.04
   0   0  -5   -0.37    0.05
   0   0   5   -0.39    0.05
   0   0   5   -0.39    0.04
   0   0  -5   -0.29    0.05
   0   0  -5   -0.42    0.03
   0   0  -5   -0.37    0.04
   0   0   5   -0.36    0.04
   0   0   5   -0.31    0.08
   1   0   5    3.44    0.24
   1   0   5    3.82    0.21
  -1   0  -5    3.74    0.24
  -1   0  -5    3.94    0.18
   1   0   5    3.74    0.27
  -1   0  -5    3.69    0.21
   2   0   5    0.03    0.11
  -2   0  -5    0.17    0.10
  -2   0  -5    0.03    0.09
   2   0   5   -0.07    0.11
  -2   0  -5    0.01    0.11
  -3   0  -5   85.15    2.92
   3   0   5   79.26    2.80
  -3   0  -5   84.65    2.56
  -3   0  -5   79.48    2.58
   3   0   5   84.98    3.01
  -3   0  -5   82.83    3.02
  -3   0  -5   85.84    2.57
  -4   0  -5    0.06    0.20
   4   0   5    0.33    0.19
  -4   0  -5   -0.08    0.08
  -4   0  -5    0.06    0.10
  -4   0  -5    0.13    0.22
   5   0   5   62.57    2.31
  -5   0  -5   65.48    2.62
  -5   0  -5   64.98    2.15
  -6   0  -5    0.12    0.22
  -6   0  -5    0.18    0.35
  -7   0  -5    1.44    0.36
  -8   0  -5   -0.01    0.36
   8  -1  -5    0.26    0.23
  -8  -1   5   -0.10    0.36
  -8   1   5    0.05    0.37
   8   1  -5    0.05    0.25
   7  -1  -5    3.21    0.35
  -7  -1   5    3.17    0.48
   7   1  -5    3.19    0.37
  -7   1   5    2.94    0.47
  -6  -1   5    1.84    0.40
  -6  -1   5    1.87    0.37
   6  -1  -5    2.85    0.41
   6  -1  -5    3.54    0.34
  -6   1   5    3.04    0.40
   6   1  -5    2.71    0.33
  -6   1   5    2.72    0.47
   6   1  -5    2.38    0.31
   6   1  -5    2.46    0.38
   5  -1  -5    8.46    0.47
   5  -1  -5    7.68    0.54
  -5  -1   5    8.23    0.57
  -5  -1   5    8.21    0.60
   5   1  -5    7.52    0.47
  -5   1   5    8.35    0.54
   5   1  -5    8.63    0.54
   5   1  -5    8.46    0.50
   4  -1  -5    0.70    0.16
   4  -1  -5    0.66    0.21
   4  -1  -5    0.77    0.17
   4  -1  -5    0.89    0.20
  -4  -1   5    0.65    0.19
  -4  -1   5    0.98    0.18
  -4  -1   5    0.59    0.20
  -4   1   5    0.63    0.18
   4   1  -5    0.68    0.17
   4   1  -5    0.90    0.19
   4   1  -5    0.73    0.22
  -4   1   5    1.16    0.23
   4   1  -5    0.75    0.23
  -3  -1   5  105.21    3.50
   3  -1  -5  100.44    3.41
   3  -1  -5  105.03    3.18
  -3  -1   5  104.37    3.36
   3  -1  -5  102.51    3.35
   3  -1  -5  103.18    3.53
  -3  -1   5  100.61    3.56
   3   1  -5  105.12    3.51
  -3   1   5  101.09    3.55
  -3   1   5  102.73    3.34
   3   1  -5  103.00    3.44
   3   1  -5  105.16    3.42
   3   1  -5  104.55    3.19
   2  -1  -5  119.41    3.80
  -2  -1   5  115.57    3.51
  -2  -1   5  121.46    3.31
  -2  -1   5  113.83    3.94
  -2  -1   5  113.15    3.91
   2  -1  -5  116.18    3.95
  -2  -1   5  120.90    3.73
   2  -1  -5  111.18    3.81
   2  -1  -5  117.21    3.34
   2  -1  -5  108.56    3.55
   2   1  -5  123.84    3.57
  -2   1   5  123.04    3.36
   2   1  -5  117.58    3.91
  -2   1   5  117.39    3.77
  -2   1   5  118.73    3.74
   2   1  -5  121.45    3.82
   2   1  -5  118.57    3.88
  -2   1   5  119.33    3.97
   1  -1  -5  209.76    7.00
  -1  -1   5  210.45    6.18
   1  -1  -5  206.34    6.27
   1  -1  -5  217.91    6.61
  -1  -1   5  216.49    5.87
   1  -1  -5  215.73    5.92
   1   1  -5  206.35    6.78
  -1   1   5  207.09    5.93
   1   1  -5  213.57    6.18
  -1   1   5  209.35    6.55
  -1   1   5  210.61    7.03
   1   1  -5  211.36    6.60
  -1   1   5  214.53    6.70
   0  -1  -5   57.31    1.70
   0  -1   5   59.22    1.96
   0  -1  -5   56.84    1.88
   0  -1   5   57.13    1.76
   0  -1  -5   59.83    2.01
   0   1  -5   56.78    1.95
   0   1  -5   58.89    1.85
   0   1  -5   57.96    2.03
   0   1   5   59.07    2.02
   0   1   5   57.70    1.95
   0   1  -5   59.01    1.76
   0   1  -5   57.60    1.65
   0   1  -5   58.22    1.95
   0   1  -5   60.22    1.83
   0   1   5   58.40    1.71
  -1  -1  -5  103.58    3.26
   1  -1   5  104.31    3.41
   1  -1   5  104.00    3.09
   1  -1   5   99.31    3.50
  -1  -1  -5  104.92    3.01
  -1  -1  -5  108.76    3.24
  -1  -1  -5  104.96    3.55
   1   1   5  105.28    3.01
   1   1   5  102.62    3.41
  -1   1  -5  104.81    3.55
  -1   1  -5  106.33    3.10
  -1   1  -5  102.88    3.51
  -1   1  -5  104.22    2.99
   1   1   5  105.18    3.56
   2  -1   5   77.46    2.78
  -2  -1  -5   79.62    2.53
   2  -1   5   81.49    2.69
  -2  -1  -5   78.91    2.83
  -2  -1  -5   80.82    2.51
  -2  -1  -5   81.32    2.41
   2   1   5   81.69    2.71
  -2   1  -5   80.49    2.86
   2   1   5   81.34    2.85
  -2   1  -5   84.69    2.45
  -2   1  -5   79.03    2.78
  -3  -1  -5   45.98    1.54
   3  -1   5   47.68    1.75
   3  -1   5   46.00    1.67
  -3  -1  -5   48.59    1.51
  -3  -1  -5   46.75    1.81
  -3  -1  -5   47.09    1.74
  -3  -1  -5   44.71    1.53
  -3   1  -5   46.62    1.74
   3   1   5   46.89    1.70
  -3   1  -5   47.10    1.85
   3   1   5   46.92    1.81
   4  -1   5    3.08    0.37
  -4  -1  -5    3.02    0.41
  -4  -1  -5    3.66    0.40
   4  -1   5    3.19    0.35
  -4  -1  -5    3.53    0.28
  -4   1  -5    2.92    0.43
  -4   1  -5    3.23    0.19
  -4   1  -5    2.91    0.18
   4   1   5    3.44    0.39
   5  -1   5    1.84    0.36
   5  -1   5    1.99    0.33
  -5  -1  -5    1.54    0.35
  -5  -1  -5    2.33    0.44
  -5  -1  -5    2.00    0.27
   5   1   5    2.54    0.40
  -5   1  -5    2.16    0.22
  -5   1  -5    1.82    0.42
  -6  -1  -5    3.41    0.51
  -6  -1  -5    4.33    0.43
   6   1   5    3.52    0.49
  -6   1  -5    5.18    0.40
  -7  -1  -5    0.97    0.35
  -7   1  -5    1.23    0.32
  -8  -1  -5    0.39    0.42
  -8   1  -5    0.33    0.37
   8  -2  -5   -0.25    0.22
  -8  -2   5   -0.35    0.39
   8   2  -5   -0.15    0.26
  -8   2   5   -0.07    0.36
   7  -2  -5    2.50    0.31
  -7  -2   5    2.92    0.47
  -7  -2   5    2.12    0.47
  -7   2   5    2.66    0.44
   7   2  -5    2.20    0.34
   6  -2  -5    4.69    0.50
  -6  -2   5    5.22    0.57
  -6  -2   5    5.03    0.53
   6  -2  -5    5.19    0.41
  -6  -2   5    4.36    0.48
  -6   2   5    5.37    0.51
   6   2  -5    5.79    0.48
   6   2  -5    5.51    0.44
   5  -2  -5   15.41    0.69
  -5  -2   5   17.13    0.86
   5  -2  -5   17.22    0.85
  -5  -2   5   15.43    0.86
  -5   2   5   15.93    0.79
   5   2  -5   17.50    0.76
   5   2  -5   18.43    0.81
  -4  -2   5   79.05    2.70
   4  -2  -5   78.37    2.74
   4  -2  -5   79.57    2.50
  -4  -2   5   77.38    2.79
   4  -2  -5   75.43    2.76
  -4  -2   5   78.34    2.66
   4  -2  -5   75.47    2.45
   4   2  -5   78.84    2.69
  -4   2   5   76.34    2.60
   4   2  -5   78.05    2.48
  -3  -2   5   12.32    0.56
   3  -2  -5   13.20    0.52
   3  -2  -5   11.65    0.52
  -3  -2   5   12.64    0.59
   3  -2  -5   12.04    0.63
   3  -2  -5   12.46    0.59
  -3  -2   5   11.97    0.51
   3   2  -5   12.65    0.54
   3   2  -5   11.94    0.62
  -3   2   5   11.76    0.55
  -3   2   5   13.86    0.63
   3   2  -5   11.84    0.66
   2  -2  -5  170.43    4.78
   2  -2  -5  167.58    5.66
  -2  -2   5  165.21    5.57
   2  -2  -5  170.59    5.06
  -2  -2   5  165.83    5.30
  -2  -2   5  167.20    4.72
  -2  -2   5  164.07    5.58
  -2  -2   5  175.88    5.01
   2  -2  -5  170.79    5.38
   2   2  -5  166.56    5.06
   2   2  -5  169.95    5.51
  -2   2   5  170.51    5.35
   2   2  -5  165.62    5.36
  -2   2   5  172.29    5.29
   1  -2  -5    5.79    0.28
  -1  -2   5    5.46    0.28
   1  -2  -5    5.59    0.27
   1  -2  -5    5.44    0.34
   1  -2  -5    5.60    0.31
   1   2  -5    5.83    0.42
   1   2  -5    6.02    0.35
  -1   2   5    5.51    0.29
  -1   2   5    5.60    0.31
   1   2  -5    5.68    0.28
  -1   2   5    6.41    0.35
  -1   2   5    5.24    0.28
   0  -2   5   37.09    1.15
   0  -2   5   34.88    1.22
   0  -2  -5   35.99    1.12
   0  -2  -5   35.46    1.13
   0  -2  -5   36.02    1.32
   0  -2  -5   35.19    1.24
   0   2  -5   35.05    1.17
   0   2   5   34.01    1.26
   0   2  -5   34.86    1.22
   0   2   5   37.23    1.12
   0   2  -5   36.65    1.14
   0   2  -5   35.61    1.35
   0   2   5   35.00    1.31
   0   2  -5   35.63    1.21
   1  -2   5    9.84    0.41
  -1  -2  -5    9.42    0.43
  -1  -2  -5   10.09    0.49
  -1  -2  -5    9.92    0.42
   1  -2   5   10.01    0.44
  -1  -2  -5    9.63    0.33
  -1   2  -5   10.11    0.55
  -1   2  -5    9.99    0.43
   1   2   5   10.58    0.50
   1   2   5   10.07    0.50
  -1   2  -5   10.16    0.42
   2  -2   5   39.55    1.48
   2  -2   5   40.86    1.44
  -2  -2  -5   39.89    1.37
  -2  -2  -5   41.04    1.53
  -2  -2  -5   40.43    1.30
   2   2   5   38.83    1.23
   2   2   5   39.78    1.47
   2   2   5   40.79    1.24
   2   2   5   42.20    1.55
  -2   2  -5   41.06    1.32
  -2   2  -5   37.94    1.47
  -2   2  -5   40.98    1.51
  -2   2  -5   39.64    1.57
  -3  -2  -5    0.87    0.20
  -3  -2  -5    0.81    0.15
  -3  -2  -5    0.95    0.23
   3  -2   5    0.65    0.19
   3  -2   5    0.70    0.20
  -3   2  -5    0.69    0.17
  -3   2  -5    0.98    0.20
  -3   2  -5    0.30    0.22
   3   2   5    0.85    0.24
  -3   2  -5    0.70    0.22
  -4  -2  -5   68.26    2.20
  -4  -2  -5   67.47    2.58
  -4  -2  -5   65.42    2.27
   4  -2   5   66.41    2.32
   4  -2   5   67.96    2.52
  -4   2  -5   68.90    2.19
  -4   2  -5   64.23    2.64
  -4   2  -5   66.94    2.11
   4   2   5   66.51    2.43
  -4   2  -5   70.29    2.15
  -5  -2  -5    1.13    0.33
  -5  -2  -5    0.66    0.31
  -5  -2  -5    0.62    0.22
   5  -2   5    0.65    0.31
   5   2   5    0.57    0.30
  -5   2  -5    0.94    0.25
  -5   2  -5    0.84    0.16
  -5   2  -5    0.69    0.36
  -6  -2  -5   21.49    1.02
  -6  -2  -5   18.22    1.05
   6   2   5   19.40    1.11
  -6   2  -5   20.55    0.84
  -7  -2  -5    0.01    0.34
  -7   2  -5    0.27    0.26
  -8  -2  -5   -0.11    0.44
  -8   2  -5   -0.04    0.32
   8  -3  -5    6.68    0.45
   8   3  -5    6.40    0.55
  -8   3   5    6.70    0.70
  -7  -3   5   -0.02    0.37
   7  -3  -5    0.43    0.23
  -7   3   5    0.35    0.32
   7   3  -5    0.55    0.33
   7   3  -5    0.27    0.27
  -6  -3   5    0.26    0.26
  -6  -3   5    0.67    0.34
  -6  -3   5    0.19    0.27
   6  -3  -5    0.48    0.21
   6   3  -5    0.20    0.24
  -6   3   5    0.39    0.28
   6   3  -5    0.20    0.27
  -5  -3   5   19.41    0.98
   5  -3  -5   21.90    1.01
  -5  -3   5   18.85    0.84
   5  -3  -5   20.56    0.82
  -5  -3   5   19.85    1.01
  -5   3   5   20.42    0.92
   5   3  -5   20.51    0.95
   5   3  -5   20.60    0.87
   4  -3  -5   28.19    1.19
  -4  -3   5   27.16    1.08
  -4  -3   5   27.68    1.17
  -4  -3   5   29.76    1.17
  -4  -3   5   28.03    1.00
   4  -3  -5   27.80    1.03
   4   3  -5   30.68    1.08
   4   3  -5   30.80    1.23
  -4   3   5   28.37    1.10
   4   3  -5   27.64    1.15
  -3  -3   5    0.46    0.11
   3  -3  -5    0.81    0.21
  -3  -3   5    0.42    0.13
   3  -3  -5    0.25    0.14
   3  -3  -5    0.40    0.18
  -3  -3   5    0.60    0.13
  -3  -3   5    0.78    0.19
   3   3  -5    0.68    0.16
   3   3  -5    1.06    0.17
  -3   3   5    0.48    0.15
  -3   3   5    0.23    0.10
   3   3  -5    0.52    0.26
   3   3  -5    0.56    0.19
   2  -3  -5   51.72    1.79
  -2  -3   5   52.32    1.72
   2  -3  -5   49.00    1.61
  -2  -3   5   50.35    1.44
  -2  -3   5   48.36    1.70
   2  -3  -5   47.94    1.53
   2  -3  -5   48.27    1.80
  -2  -3   5   48.61    1.62
  -2  -3   5   50.56    1.71
   2   3  -5   50.00    1.62
   2   3  -5   51.15    1.73
  -2   3   5   49.70    1.68
   2   3  -5   46.96    1.73
  -2   3   5   52.35    1.68
   2   3  -5   48.49    1.60
   2   3  -5   50.52    1.87
  -2   3   5   50.35    1.56
  -2   3   5   49.71    1.83
   2   3  -5   49.88    1.75
   1  -3  -5   10.43    0.45
   1  -3  -5   11.48    0.54
   1  -3  -5   10.96    0.46
  -1  -3   5   10.32    0.42
  -1  -3   5   11.03    0.48
   1  -3  -5   11.97    0.57
   1   3  -5   11.34    0.47
   1   3  -5   11.66    0.43
   1   3  -5   11.33    0.52
   1   3  -5   11.46    0.65
   1   3  -5   11.88    0.53
  -1   3   5   10.61    0.41
  -1   3   5   12.70    0.51
  -1   3   5   10.68    0.48
  -1   3   5   11.74    0.57
   0  -3  -5   92.29    2.85
   0  -3  -5   96.48    3.07
   0  -3   5   93.57    3.15
   0  -3  -5   92.29    3.25
   0  -3   5   96.37    2.85
   0  -3  -5   93.91    2.75
   0  -3  -5   95.25    2.75
   0   3   5   93.62    2.75
   0   3  -5   94.75    2.63
   0   3  -5   92.68    2.85
   0   3  -5   81.88    2.98
   0   3   5   97.74    3.25
   0   3  -5   94.49    3.20
   0   3  -5   92.15    3.14
   0   3  -5   94.73    2.99
   0   3   5   95.51    2.98
   0   3   5   93.36    3.08
  -1  -3  -5   18.29    0.74
  -1  -3  -5   18.03    0.78
   1  -3   5   17.27    0.73
  -1  -3  -5   17.39    0.63
   1  -3   5   16.83    0.66
  -1  -3  -5   17.66    0.58
  -1  -3  -5   17.99    0.66
  -1   3  -5   17.64    0.64
  -1   3  -5   17.77    0.68
  -1   3  -5   16.86    0.58
  -1   3  -5   20.33    0.65
  -1   3  -5   16.87    0.64
  -1   3  -5   16.79    0.82
   1   3   5   18.97    0.80
  -1   3  -5   17.27    0.70
   1   3   5   18.74    0.76
  -2  -3  -5   39.34    1.41
   2  -3   5   39.28    1.49
  -2  -3  -5   39.15    1.52
  -2  -3  -5   38.52    1.27
  -2  -3  -5   39.06    1.30
  -2  -3  -5   41.06    1.24
  -2   3  -5   39.52    1.46
  -2   3  -5   39.62    1.25
  -2   3  -5   39.91    1.33
   2   3   5   39.03    1.47
  -2   3  -5   39.12    1.29
  -2   3  -5   38.51    1.49
  -3  -3  -5   24.32    0.96
  -3  -3  -5   23.15    0.84
  -3  -3  -5   23.51    1.06
  -3  -3  -5   24.27    0.93
   3  -3   5   23.46    1.04
   3   3   5   25.37    1.06
  -3   3  -5   25.63    1.03
  -3   3  -5   25.60    0.86
  -3   3  -5   22.22    0.90
   3   3   5   22.03    0.79
   3   3   5   23.84    0.81
  -3   3  -5   23.45    0.78
   4  -3   5    1.23    0.30
  -4  -3  -5    1.11    0.24
  -4  -3  -5    1.37    0.29
  -4  -3  -5    1.58    0.33
  -4   3  -5    1.01    0.24
  -4   3  -5    1.26    0.14
  -4   3  -5    1.05    0.34
   4   3   5    1.33    0.15
   4   3   5    1.09    0.13
  -4   3  -5    1.33    0.21
   4   3   5    0.73    0.29
  -4   3  -5    0.96    0.26
   5  -3   5   -0.10    0.27
  -5  -3  -5    0.11    0.30
  -5  -3  -5   -0.05    0.25
  -5  -3  -5    0.26    0.24
  -5   3  -5    0.15    0.13
  -5   3  -5    0.36    0.23
  -5   3  -5    0.21    0.32
   5   3   5   -0.10    0.29
  -6  -3  -5    3.02    0.51
  -6  -3  -5    3.22    0.47
   6   3   5    2.73    0.54
  -6   3  -5    3.20    0.32
  -7  -3  -5    0.57    0.42
  -7   3  -5    0.86    0.30
   7   3   5    0.80    0.49
   7  -4  -5    0.48    0.24
   7   4  -5    0.70    0.33
   7   4  -5    0.97    0.38
  -7   4   5    1.27    0.40
   6  -4  -5    3.22    0.35
   6   4  -5    3.10    0.41
   6   4  -5    4.35    0.51
  -6   4   5    3.52    0.45
   5  -4  -5    7.31    0.48
  -5  -4   5    7.07    0.56
  -5  -4   5    8.84    0.52
  -5  -4   5    8.20    0.66
   5   4  -5    8.49    0.64
  -5   4   5    8.25    0.56
   5   4  -5    7.98    0.54
   4  -4  -5   29.35    1.23
  -4  -4   5   27.86    1.21
  -4  -4   5   27.77    1.10
   4  -4  -5   29.36    1.05
  -4  -4   5   27.82    1.15
  -4  -4   5   28.07    0.99
  -4   4   5   29.11    1.13
   4   4  -5   27.17    1.18
   4   4  -5   30.82    1.26
  -4   4   5   28.35    1.08
   4   4  -5   28.27    1.09
   3  -4  -5   14.35    0.69
  -3  -4   5   12.68    0.49
  -3  -4   5   12.51    0.58
   3  -4  -5   12.90    0.57
  -3  -4   5   12.51    0.66
  -3  -4   5   12.65    0.55
   3  -4  -5   12.77    0.58
   3   4  -5   13.30    0.78
  -3   4   5   13.51    0.58
   3   4  -5   12.85    0.66
   3   4  -5   12.36    0.60
  -3   4   5   12.88    0.53
  -3   4   5   12.61    0.61
   3   4  -5   12.44    0.60
   2  -4  -5   11.77    0.67
   2  -4  -5   13.80    0.66
   2  -4  -5   12.11    0.55
   2  -4  -5   13.33    0.56
  -2  -4   5   13.86    0.63
  -2  -4   5   12.19    0.56
  -2  -4   5   14.02    0.46
  -2   4   5   12.59    0.56
  -2   4   5   12.46    0.53
  -2   4   5   13.11    0.59
   2   4  -5   13.69    0.59
   2   4  -5   13.04    0.63
   2   4  -5   13.47    0.56
   2   4  -5   13.34    0.78
   1  -4  -5   60.85    2.24
   1  -4  -5   66.94    2.34
  -1  -4   5   64.54    1.85
   1  -4  -5   66.67    2.06
   1  -4  -5   63.46    1.97
  -1  -4   5   67.34    2.22
   1   4  -5   62.98    2.16
   1   4  -5   61.84    2.35
   1   4  -5   65.94    2.05
  -1   4   5   64.28    2.18
  -1   4   5   65.42    2.15
  -1   4   5   64.29    1.98
   1   4  -5   65.53    2.22
   1   4  -5   64.78    1.86
   0  -4  -5   13.10    0.54
   0  -4  -5   13.17    0.48
   0  -4  -5   12.78    0.67
   0  -4   5   13.79    0.57
   0  -4  -5   13.30    0.58
   0   4   5   13.46    0.57
   0   4   5   13.66    0.62
   0   4  -5   13.02    0.75
   0   4   5   13.12    0.48
   0   4  -5   14.50    0.47
   0   4  -5   14.75    0.57
   0   4  -5   11.31    0.55
   0   4  -5   13.33    0.58
  -1  -4  -5   24.04    1.05
  -1  -4  -5   24.03    0.80
  -1  -4  -5   24.40    0.87
   1  -4   5   24.37    0.97
  -1  -4  -5   23.71    1.00
  -1  -4  -5   23.45    0.88
  -1   4  -5   24.84    0.95
  -1   4  -5   25.52    0.91
  -1   4  -5   24.40    0.91
   1   4   5   24.90    0.81
  -1   4  -5   24.24    1.09
   1   4   5   25.09    1.00
   1   4   5   24.22    0.91
  -1   4  -5   24.98    0.87
  -1   4  -5   24.56    0.79
  -2  -4  -5    5.95    0.34
  -2  -4  -5    6.09    0.43
  -2  -4  -5    5.18    0.38
   2  -4   5    5.39    0.43
  -2  -4  -5    5.75    0.44
  -2  -4  -5    5.95    0.30
  -2   4  -5    5.46    0.39
  -2   4  -5    4.51    0.32
  -2   4  -5    6.33    0.40
   2   4   5    5.06    0.43
  -2   4  -5    6.32    0.51
  -2   4  -5    5.90    0.29
  -3  -4  -5   39.91    1.70
  -3  -4  -5   43.05    1.40
   3  -4   5   44.60    1.70
  -3  -4  -5   41.63    1.46
  -3  -4  -5   42.85    1.60
  -3   4  -5   43.09    1.50
   3   4   5   42.96    1.68
  -3   4  -5   43.00    1.41
   3   4   5   42.97    1.42
  -3   4  -5   42.78    1.61
  -4  -4  -5    4.07    0.45
  -4  -4  -5    4.38    0.50
   4  -4   5    4.39    0.47
  -4  -4  -5    5.21    0.48
  -4   4  -5    4.56    0.29
  -4   4  -5    4.35    0.41
   4   4   5    4.01    0.51
   4   4   5    4.43    0.32
  -5  -4  -5   19.01    1.01
  -5  -4  -5   20.30    0.98
  -5   4  -5   21.41    0.79
   5   4   5   19.06    0.72
   5   4   5   19.46    1.14
  -6  -4  -5    1.41    0.41
  -6  -4  -5    2.06    0.48
   6   4   5    2.33    0.54
  -6   4  -5    2.27    0.30
  -7  -4  -5    5.19    0.72
   7   4   5    4.05    0.73
  -7   4  -5    4.67    0.47
   7  -5  -5    4.73    0.38
  -7   5   5    3.67    0.55
   7   5  -5    4.31    0.54
   7   5  -5    4.30    0.60
   6  -5  -5    0.21    0.24
   6   5  -5   -0.11    0.27
  -6   5   5    0.24    0.30
   6   5  -5    0.36    0.35
   5  -5  -5    0.32    0.22
  -5   5   5    0.20    0.26
   5   5  -5    0.54    0.27
   5   5  -5    0.19    0.33
  -5   5   5    0.27    0.24
   4  -5  -5    2.23    0.30
   4  -5  -5    2.44    0.38
  -4   5   5    2.78    0.34
  -4   5   5    2.54    0.33
   4   5  -5    2.19    0.36
   4   5  -5    2.01    0.31
   4   5  -5    2.57    0.42
  -3  -5   5   10.33    0.55
   3  -5  -5    9.95    0.53
   3  -5  -5   10.61    0.55
   3  -5  -5    9.31    0.62
  -3  -5   5   10.04    0.43
  -3   5   5   10.33    0.57
   3   5  -5    9.66    0.72
   3   5  -5    9.78    0.61
   3   5  -5   10.17    0.57
   3   5  -5    9.89    0.56
  -3   5   5    8.35    0.50
  -2  -5   5    7.83    0.41
   2  -5  -5    6.02    0.57
  -2  -5   5    6.36    0.32
   2  -5  -5    5.88    0.49
   2  -5  -5    6.09    0.41
   2  -5  -5    5.86    0.41
   2   5  -5    5.66    0.45
  -2   5   5    6.51    0.40
  -2   5   5    5.71    0.41
   2   5  -5    6.47    0.60
   2   5  -5    6.97    0.39
  -2   5   5    5.54    0.36
   2   5  -5    6.43    0.43
   1  -5  -5   55.24    2.00
  -1  -5   5   54.89    1.93
  -1  -5   5   53.71    1.60
   1  -5  -5   55.11    1.78
   1  -5  -5   54.03    1.72
  -1   5   5   53.12    1.86
  -1   5   5   53.10    1.72
  -1   5   5   56.30    1.90
   1   5  -5   53.42    1.88
   1   5  -5   55.07    1.93
   1   5  -5   56.21    1.80
   1   5  -5   53.08    2.07
   1   5  -5   54.00    1.61
   0  -5  -5    1.30    0.16
   0  -5  -5    0.82    0.23
   0  -5  -5    1.68    0.28
   0  -5  -5    1.19    0.19
   0  -5   5    1.16    0.19
   0  -5  -5    2.11    0.32
   0   5  -5    1.06    0.19
   0   5  -5    0.93    0.20
   0   5  -5    1.52    0.17
   0   5   5    1.79    0.26
   0   5   5    1.29    0.21
   0   5  -5    1.31    0.21
   0   5  -5    1.39    0.36
   0   5   5    1.25    0.16
   1  -5   5   56.68    2.00
  -1  -5  -5   54.29    1.99
  -1  -5  -5   52.97    1.78
  -1  -5  -5   52.42    1.76
  -1  -5  -5   56.60    2.10
  -1  -5  -5   54.78    1.71
   1   5   5   54.02    1.71
  -1   5  -5   57.70    1.83
   1   5   5   54.52    1.87
  -1   5  -5   53.49    2.05
  -1   5  -5   51.75    1.97
   1   5   5   56.90    1.98
  -1   5  -5   54.68    1.83
  -2  -5  -5   15.36    0.66
   2  -5   5   14.97    0.76
  -2  -5  -5   16.34    0.71
  -2  -5  -5   15.76    0.80
  -2  -5  -5   15.35    0.83
  -2  -5  -5   14.75    0.60
  -2   5  -5   16.72    0.84
  -2   5  -5   15.81    0.73
  -2   5  -5   14.80    0.63
   2   5   5   16.17    0.81
  -3  -5  -5    8.68    0.61
   3  -5   5    9.35    0.62
  -3  -5  -5    8.11    0.54
  -3  -5  -5    7.64    0.61
  -3   5  -5    8.63    0.58
  -3   5  -5    8.43    0.43
  -3   5  -5    8.36    0.55
   3   5   5    8.39    0.67
  -4  -5  -5    2.57    0.38
   4  -5   5    2.53    0.43
  -4  -5  -5    2.62    0.41
   4   5   5    3.34    0.32
  -4   5  -5    2.30    0.26
   4   5   5    3.27    0.50
  -5  -5  -5    0.65    0.36
  -5  -5  -5    0.84    0.33
   5   5   5    0.36    0.42
   5   5   5    0.95    0.21
  -5   5  -5    0.94    0.23
  -6  -5  -5    1.50    0.49
  -6   5  -5    0.68    0.27
   6   5   5    0.83    0.51
   6   5   5    0.78    0.20
  -7  -5  -5    4.50    0.73
  -7   5  -5    3.69    0.45
   7   5   5    3.88    0.73
   6  -6  -5    6.56    0.51
   6   6  -5    6.92    0.73
   6   6  -5    6.47    0.60
  -6   6   5    6.49    0.64
   5  -6  -5    2.76    0.35
   5   6  -5    3.45    0.55
   5   6  -5    3.12    0.42
  -5   6   5    3.62    0.47
   4  -6  -5    0.67    0.25
  -4   6   5    0.79    0.29
   4   6  -5    0.42    0.27
   4   6  -5    0.40    0.37
  -4   6   5    0.38    0.24
   3  -6  -5   27.84    1.04
   3  -6  -5   25.53    1.01
   3   6  -5   24.95    1.06
   3   6  -5   27.35    1.27
  -3   6   5   25.06    1.09
  -3   6   5   26.60    1.03
   3   6  -5   27.13    1.16
   2  -6  -5   16.20    0.88
   2  -6  -5   18.03    0.76
   2  -6  -5   17.46    0.75
  -2  -6   5   16.34    0.76
   2   6  -5   17.41    0.97
  -2   6   5   16.88    0.72
  -2   6   5   16.29    0.78
  -2   6   5   16.89    0.76
   2   6  -5   17.08    0.82
   2   6  -5   16.77    0.78
   1  -6  -5   14.07    0.68
  -1  -6   5   15.23    0.57
   1  -6  -5   15.17    0.80
   1  -6  -5   15.49    0.69
  -1  -6   5   15.54    0.70
  -1   6   5   14.70    0.72
  -1   6   5   14.97    0.71
   1   6  -5   14.61    0.70
  -1   6   5   14.37    0.62
   1   6  -5   15.27    0.73
   1   6  -5   13.62    0.88
   0  -6  -5    0.31    0.23
   0  -6  -5    0.27    0.25
   0  -6  -5    0.51    0.14
   0  -6   5    0.52    0.20
   0  -6  -5    0.57    0.20
   0  -6  -5    0.50    0.28
   0   6  -5    0.53    0.20
   0   6   5    0.86    0.25
   0   6  -5    1.02    0.22
   0   6   5    0.41    0.15
   0   6   5    0.64    0.22
   0   6  -5    0.83    0.34
   0   6  -5    0.71    0.21
  -1  -6  -5    0.33    0.20
  -1  -6  -5    0.83    0.28
  -1  -6  -5    0.89    0.29
  -1  -6  -5    0.72    0.31
   1  -6   5    1.45    0.27
   1   6   5    1.22    0.29
  -1   6  -5    0.85    0.24
  -1   6  -5    1.10    0.21
   1   6   5    0.98    0.18
  -1   6  -5    1.47    0.36
  -2  -6  -5   38.27    1.42
  -2  -6  -5   40.06    1.69
  -2  -6  -5   38.61    1.41
   2  -6   5   40.56    1.61
  -2  -6  -5   39.69    1.63
  -2   6  -5   38.66    1.41
   2   6   5   42.61    1.65
  -2   6  -5   41.88    1.59
  -2   6  -5   41.28    1.48
  -3  -6  -5   18.10    0.85
  -3  -6  -5   17.00    0.97
   3  -6   5   17.15    0.96
  -3   6  -5   19.04    0.79
   3   6   5   20.50    1.05
  -4  -6  -5   10.66    0.69
  -4  -6  -5   10.50    0.82
   4   6   5    9.84    0.60
  -4   6  -5    9.88    0.57
   4   6   5   13.15    0.92
  -5  -6  -5    3.53    0.57
   5   6   5    3.93    0.66
  -5   6  -5    3.02    0.36
   5   6   5    3.17    0.36
  -6  -6  -5    3.36    0.65
   6   6   5    3.27    0.71
   6   6   5    3.15    0.35
  -6   6  -5    2.68    0.38
   6  -7  -5    2.44    0.34
   6   7  -5    2.04    0.58
   6   7  -5    1.67    0.46
  -6   7   5    2.96    0.53
   5  -7  -5   -0.14    0.26
  -5   7   5    0.01    0.34
   5   7  -5   -0.20    0.31
   5   7  -5    0.00    0.42
   4  -7  -5    0.16    0.25
   4   7  -5   -0.09    0.38
  -4   7   5    0.24    0.30
   4   7  -5    0.08    0.30
   3  -7  -5    3.54    0.41
   3  -7  -5    2.96    0.39
  -3   7   5    2.56    0.36
   3   7  -5    3.20    0.52
   3   7  -5    3.68    0.48
  -3   7   5    2.62    0.36
   2  -7  -5   34.05    1.27
   2  -7  -5   33.53    1.23
   2   7  -5   32.95    1.49
  -2   7   5   34.25    1.33
   2   7  -5   29.16    1.32
  -2   7   5   32.28    1.21
   1  -7  -5    0.45    0.24
   1  -7  -5    0.23    0.23
  -1   7   5    0.10    0.23
   1   7  -5    0.10    0.23
   1   7  -5   -0.09    0.33
  -1   7   5    0.24    0.22
  -1   7   5    0.21    0.19
   0  -7  -5   39.75    1.41
   0  -7   5   40.11    1.57
   0  -7  -5   40.97    1.45
   0   7   5   39.69    1.57
   0   7   5   39.42    1.36
   0   7  -5   40.17    1.66
   0   7  -5   38.38    1.49
  -1  -7  -5    1.22    0.32
  -1  -7  -5    1.22    0.28
   1  -7   5    1.30    0.31
  -1   7  -5    1.09    0.25
  -1   7  -5    1.40    0.37
   1   7   5    1.19    0.33
  -2  -7  -5   21.96    1.13
  -2  -7  -5   20.04    0.95
   2  -7   5   20.73    1.03
  -2  -7  -5   21.17    0.93
   2   7   5   21.13    1.11
  -2   7  -5   20.24    0.99
  -2   7  -5   19.60    0.90
  -3  -7  -5   -0.03    0.30
  -3  -7  -5   -0.38    0.26
  -3   7  -5   -0.07    0.22
   3   7   5    0.21    0.36
  -4  -7  -5    0.85    0.34
  -4  -7  -5    0.44    0.37
   4   7   5    0.48    0.30
  -4   7  -5    0.31    0.26
   4   7   5    0.13    0.42
  -5  -7  -5    0.72    0.48
   5   7   5    0.00    0.49
   5   7   5    0.67    0.31
  -5   7  -5    0.42    0.31
   5   8  -5    4.50    0.73
  -5   8   5    4.65    0.61
   4  -8  -5    4.09    0.47
  -4   8   5    4.16    0.55
   4   8  -5    4.17    0.64
   3  -8  -5    0.75    0.34
   3   8  -5    0.14    0.43
  -3   8   5    0.64    0.31
   2  -8  -5   16.65    0.86
   2  -8  -5   16.15    0.82
   2   8  -5   15.41    1.05
   2   8  -5   15.06    0.91
   1  -8  -5    0.57    0.31
   1  -8  -5    0.28    0.29
   1   8  -5   -0.14    0.37
   1   8  -5    0.67    0.32
  -1   8   5    0.46    0.28
   0  -8  -5    0.52    0.30
   0  -8  -5    0.85    0.32
   0   8  -5    0.80    0.30
   0   8  -5    0.80    0.39
   0   8   5    0.37    0.31
  -1  -8  -5   16.38    0.86
  -1  -8  -5   17.36    0.89
  -1   8  -5   17.37    0.88
   1   8   5   16.28    0.99
  -1   8  -5   17.55    0.96
  -2  -8  -5   10.20    0.72
  -2  -8  -5   11.14    0.75
   2   8   5   10.42    0.85
  -2   8  -5    9.26    0.67
   3   8   5    7.82    0.84
  -3   8  -5    6.81    0.57
   4   8   5    5.84    0.59
   4   8   5    5.50    0.77
  -4   8  -5    5.84    0.54
   3  -9  -5    4.82    0.54
   3   9  -5    4.53    0.71
   2  -9  -5    0.14    0.35
   2   9  -5   -0.12    0.44
   1  -9  -5   14.76    0.91
   1   9  -5   13.72    0.89
   1   9  -5   14.16    1.04
   0  -9  -5    0.32    0.37
   0   9  -5    0.34    0.33
   0   9   5    0.20    0.36
   0   9  -5   -0.05    0.41
  -1  -9  -5   10.74    0.82
  -1   9  -5    9.46    0.78
   1   9   5    9.21    0.82
  -1   9  -5   10.08    0.76
  -2  -9  -5    0.20    0.39
   2   9   5    0.09    0.44
  -2   9  -5   -0.15    0.30
   3   9   5    1.68    0.57
  -3   9  -5    1.65    0.43
  -8   0   6    2.05    0.50
   8   0  -6    2.77    0.37
   7   0  -6    0.07    0.23
  -7   0   6   -0.07    0.31
   6   0  -6    1.19    0.26
  -6   0   6    1.17    0.31
  -6   0   6    1.55    0.38
   6   0  -6    1.27    0.30
   5   0  -6    0.19    0.19
   5   0  -6    0.00    0.16
   5   0  -6    0.23    0.19
  -5   0   6    0.15    0.19
  -5   0   6   -0.07    0.21
   4   0  -6   15.09    0.64
   4   0  -6   15.42    0.76
  -4   0   6   12.70    0.68
  -4   0   6   15.33    0.68
   4   0  -6   14.69    0.68
   4   0  -6   14.83    0.68
  -3   0   6    0.13    0.13
   3   0  -6   -0.04    0.14
  -3   0   6    0.03    0.11
   3   0  -6    0.13    0.11
  -3   0   6    0.15    0.10
   3   0  -6    0.05    0.15
   3   0  -6    0.18    0.11
  -2   0   6   40.85    1.21
  -2   0   6   39.97    1.40
   2   0  -6   39.23    1.47
   2   0  -6   41.51    1.47
   2   0  -6   41.97    1.42
   2   0  -6   40.38    1.34
   1   0  -6   -0.10    0.05
  -1   0   6   -0.06    0.05
  -1   0   6   -0.11    0.05
  -1   0   6   -0.16    0.09
   1   0  -6   -0.09    0.11
   1   0  -6   -0.08    0.06
  -1   0   6   -0.05    0.06
   1   0  -6    0.20    0.11
   0   0  -6  152.18    4.57
   0   0   6  146.15    4.91
   0   0  -6  143.67    4.29
   0   0  -6  148.58    4.59
   0   0   6  142.14    4.30
   0   0  -6  144.33    4.90
   0   0   6  146.69    4.75
   0   0   6  158.61    4.16
   0   0  -6  145.31    4.14
   1   0   6    0.06    0.12
   1   0   6   -0.08    0.07
  -1   0  -6   -0.07    0.07
  -1   0  -6   -0.02    0.05
  -1   0  -6   -0.01    0.08
   1   0   6   -0.04    0.08
  -2   0  -6  264.51    8.95
   2   0   6  272.54    8.53
  -2   0  -6  264.25    7.56
  -2   0  -6  268.49    8.90
   2   0   6  267.69    8.96
  -2   0  -6  266.17    7.81
   3   0   6    0.06    0.15
  -3   0  -6    0.00    0.15
  -3   0  -6   -0.01    0.16
   3   0   6   -0.02    0.15
  -3   0  -6    0.02    0.12
  -4   0  -6   65.83    2.16
  -4   0  -6   65.68    2.55
  -4   0  -6   68.96    2.07
  -4   0  -6   63.17    2.10
   4   0   6   63.20    2.33
  -5   0  -6   -0.11    0.28
  -5   0  -6    0.39    0.28
  -5   0  -6    0.04    0.16
   5   0   6    0.00    0.24
  -6   0  -6    0.13    0.22
  -6   0  -6   -0.24    0.33
  -7   0  -6    0.10    0.29
  -8   0  -6    2.27    0.47
   8  -1  -6    0.70    0.27
  -8  -1   6    0.28    0.40
  -8   1   6    0.65    0.42
   8   1  -6    0.80    0.30
  -7  -1   6    0.95    0.38
   7  -1  -6    1.20    0.29
  -7   1   6    1.22    0.37
   7   1  -6    1.02    0.28
   6  -1  -6    9.88    0.57
   6  -1  -6    9.76    0.66
  -6  -1   6    9.38    0.69
  -6  -1   6   10.08    0.73
   6   1  -6    8.83    0.64
   6   1  -6    9.41    0.56
   6   1  -6    9.69    0.56
  -6   1   6    8.92    0.64
   5  -1  -6   13.09    0.70
  -5  -1   6   12.88    0.73
   5  -1  -6   12.70    0.61
  -5  -1   6   12.50    0.75
   5   1  -6   13.72    0.64
   5   1  -6   12.98    0.67
   5   1  -6   11.37    0.65
  -5   1   6   12.09    0.68
  -4  -1   6    7.11    0.41
   4  -1  -6    6.78    0.41
   4  -1  -6    7.11    0.52
   4  -1  -6    8.22    0.48
   4  -1  -6    7.30    0.42
  -4  -1   6    7.19    0.49
  -4  -1   6    6.95    0.48
   4   1  -6    7.43    0.43
   4   1  -6    6.55    0.50
  -4   1   6    6.91    0.46
   4   1  -6    7.61    0.44
   4   1  -6    7.35    0.51
  -4   1   6    7.28    0.47
  -3  -1   6    0.86    0.17
   3  -1  -6    1.47    0.24
   3  -1  -6    1.37    0.19
  -3  -1   6    0.93    0.18
  -3  -1   6    1.13    0.14
   3  -1  -6    1.58    0.21
   3  -1  -6    1.33    0.19
  -3  -1   6    1.14    0.19
  -3  -1   6    1.10    0.15
   3   1  -6    1.02    0.23
   3   1  -6    1.36    0.20
  -3   1   6    0.98    0.18
   3   1  -6    1.51    0.26
  -3   1   6    1.18    0.19
   3   1  -6    1.51    0.17
   2  -1  -6    1.39    0.22
   2  -1  -6    1.64    0.22
   2  -1  -6    1.41    0.17
  -2  -1   6    1.36    0.11
  -2  -1   6    1.34    0.16
  -2  -1   6    1.47    0.16
   2  -1  -6    1.46    0.14
   2  -1  -6    1.24    0.15
  -2  -1   6    1.48    0.12
  -2   1   6    1.78    0.18
   2   1  -6    2.17    0.28
  -2   1   6    1.20    0.17
  -2   1   6    1.20    0.16
  -2   1   6    1.01    0.14
   2   1  -6    1.25    0.15
   2   1  -6    1.55    0.13
   2   1  -6    1.81    0.25
   1  -1  -6  124.89    3.56
   1  -1  -6  122.60    3.78
  -1  -1   6  125.13    3.50
   1  -1  -6  138.42    4.21
   1  -1  -6  123.14    4.00
  -1  -1   6  127.54    3.72
  -1   1   6  125.93    3.57
   1   1  -6  120.77    3.99
   1   1  -6  125.68    3.49
  -1   1   6  123.66    4.22
   1   1  -6  124.91    3.71
   1   1  -6  121.85    4.14
  -1   1   6  126.47    4.06
   0  -1   6   45.83    1.39
   0  -1   6   45.04    1.58
   0  -1  -6   44.95    1.50
   0  -1  -6   44.80    1.59
   0  -1   6   44.52    1.55
   0  -1  -6   45.25    1.35
   0   1   6   46.71    1.36
   0   1  -6   45.08    1.53
   0   1  -6   45.10    1.43
   0   1   6   44.84    1.60
   0   1  -6   47.70    1.39
   0   1  -6   44.57    1.53
   0   1  -6   43.79    1.65
   0   1  -6   43.20    1.46
   0   1  -6   44.57    1.30
   0   1   6   45.13    1.58
  -1  -1  -6    0.56    0.11
   1  -1   6    0.86    0.11
  -1  -1  -6    0.58    0.06
   1  -1   6    0.89    0.17
  -1  -1  -6    0.62    0.09
  -1  -1  -6    0.44    0.12
  -1  -1  -6    0.70    0.08
  -1   1  -6    0.69    0.13
  -1   1  -6    0.76    0.11
  -1   1  -6    0.45    0.10
   1   1   6    0.72    0.16
   1   1   6    0.60    0.13
  -1   1  -6    0.60    0.10
   1   1   6    0.74    0.12
   2  -1   6   13.06    0.60
  -2  -1  -6   14.55    0.49
  -2  -1  -6   12.96    0.65
   2  -1   6   14.29    0.65
  -2  -1  -6   13.11    0.57
  -2  -1  -6   14.09    0.51
   2   1   6   13.59    0.66
  -2   1  -6   14.88    0.58
   2   1   6   14.44    0.66
  -2   1  -6   14.35    0.54
  -2   1  -6   13.82    0.61
  -2   1  -6   14.25    0.68
  -3  -1  -6    5.89    0.40
  -3  -1  -6    6.03    0.47
   3  -1   6    6.90    0.44
  -3  -1  -6    6.00    0.30
  -3  -1  -6    6.25    0.27
   3  -1   6    6.09    0.44
  -3   1  -6    5.46    0.48
  -3   1  -6    5.72    0.39
  -3   1  -6    5.77    0.34
   3   1   6    5.48    0.44
  -4  -1  -6   11.25    0.74
   4  -1   6   12.00    0.66
  -4  -1  -6   11.20    0.52
   4  -1   6   11.20    0.68
  -4  -1  -6   11.37    0.64
  -4   1  -6   10.73    0.76
  -4   1  -6   12.83    0.42
   4   1   6   13.15    0.71
  -4   1  -6   11.11    0.41
  -5  -1  -6    9.22    0.67
  -5  -1  -6    9.45    0.53
  -5  -1  -6   11.11    0.81
   5  -1   6    9.37    0.63
   5   1   6   11.00    0.72
  -5   1  -6    9.61    0.45
  -5   1  -6    9.37    0.80
  -6  -1  -6   18.99    1.04
  -6  -1  -6   18.20    0.88
  -6   1  -6   15.86    1.04
   6   1   6   18.01    1.02
  -6   1  -6   17.89    0.78
  -7  -1  -6    5.31    0.57
  -7   1  -6    5.85    0.52
  -8  -1  -6    2.89    0.54
  -8   1  -6    1.94    0.45
   8  -2  -6    0.10    0.25
   8   2  -6    0.35    0.29
  -8   2   6   -0.17    0.37
  -7  -2   6    1.44    0.37
  -7  -2   6    1.47    0.43
   7  -2  -6    1.52    0.29
  -7   2   6    1.02    0.36
   7   2  -6    1.07    0.30
  -6  -2   6    0.58    0.29
   6  -2  -6    0.69    0.29
   6  -2  -6    0.54    0.23
  -6  -2   6    0.12    0.27
   6   2  -6    0.34    0.25
  -6   2   6    0.21    0.26
   6   2  -6    0.23    0.22
   5  -2  -6    6.77    0.44
  -5  -2   6    5.68    0.51
   5  -2  -6    7.52    0.53
  -5  -2   6    6.34    0.57
   5   2  -6    6.69    0.53
   5   2  -6    6.30    0.47
  -5   2   6    6.14    0.49
   4  -2  -6    0.40    0.14
  -4  -2   6    0.33    0.16
  -4  -2   6    0.46    0.17
   4  -2  -6    0.19    0.16
   4  -2  -6    0.31    0.20
   4  -2  -6    0.25    0.17
  -4  -2   6    0.34    0.14
   4   2  -6    0.44    0.18
  -4   2   6    0.44    0.18
   4   2  -6    0.24    0.19
   4   2  -6    0.10    0.24
   4   2  -6    0.71    0.25
   3  -2  -6    5.14    0.45
  -3  -2   6    4.66    0.25
   3  -2  -6    4.52    0.33
  -3  -2   6    4.14    0.33
   3  -2  -6    3.12    0.29
  -3  -2   6    4.04    0.28
   3  -2  -6    3.91    0.30
  -3   2   6    3.32    0.33
  -3   2   6    4.08    0.26
   3   2  -6    4.15    0.31
  -3   2   6    4.04    0.31
   3   2  -6    4.52    0.44
   3   2  -6    3.63    0.35
   2  -2  -6   38.25    1.39
   2  -2  -6   37.81    1.37
   2  -2  -6   37.04    1.24
  -2  -2   6   37.50    1.23
  -2  -2   6   36.55    1.08
  -2  -2   6   37.25    1.30
  -2  -2   6   36.38    1.26
  -2  -2   6   35.86    1.06
   2  -2  -6   37.75    1.16
   2   2  -6   35.32    1.23
  -2   2   6   37.92    1.30
   2   2  -6   37.91    1.22
   2   2  -6   37.41    1.39
   2   2  -6   37.52    1.46
  -2   2   6   37.75    1.30
  -2   2   6   36.74    1.38
   1  -2  -6  129.57    4.13
  -1  -2   6  127.54    3.84
   1  -2  -6  125.78    3.88
   1  -2  -6  129.80    3.68
   1  -2  -6  132.18    4.34
  -1   2   6  128.54    4.05
  -1   2   6  126.01    4.36
   1   2  -6  122.74    4.12
   1   2  -6  128.52    3.82
   1   2  -6  133.73    4.29
  -1   2   6  129.85    4.16
   0  -2  -6    9.07    0.38
   0  -2   6   10.14    0.37
   0  -2   6    9.67    0.41
   0  -2  -6    9.86    0.41
   0  -2  -6    9.87    0.46
   0  -2  -6    8.86    0.47
   0   2  -6   10.03    0.39
   0   2   6   10.09    0.48
   0   2  -6    9.10    0.32
   0   2  -6    9.93    0.44
   0   2  -6   10.28    0.40
   0   2  -6    9.94    0.37
   0   2  -6    9.46    0.40
   0   2  -6   10.27    0.57
   0   2   6   10.29    0.48
   1  -2   6  152.11    4.57
  -1  -2  -6  150.41    4.84
  -1  -2  -6  150.08    4.41
   1  -2   6  158.80    5.00
  -1  -2  -6  152.64    5.22
   1  -2   6  151.08    5.15
  -1   2  -6  161.47    5.21
  -1   2  -6  151.11    5.15
  -1   2  -6  156.39    4.58
   1   2   6  155.42    5.00
   1   2   6  160.69    5.25
   1   2   6  147.52    4.58
  -1   2  -6  156.58    5.08
  -2  -2  -6   22.44    0.96
   2  -2   6   23.16    0.93
  -2  -2  -6   22.19    0.84
  -2  -2  -6   21.84    0.82
   2  -2   6   22.65    0.91
  -2   2  -6   22.97    1.01
   2   2   6   23.03    0.99
   2   2   6   22.26    0.70
   2   2   6   23.03    0.95
  -2   2  -6   24.20    1.01
  -2   2  -6   23.59    0.82
  -2   2  -6   21.66    0.90
   2   2   6   21.68    0.70
  -3  -2  -6  142.86    4.49
  -3  -2  -6  142.01    4.94
   3  -2   6  143.91    4.88
  -3  -2  -6  141.45    4.18
   3  -2   6  144.38    4.65
  -3   2  -6  139.81    5.00
  -3   2  -6  145.06    4.29
  -3   2  -6  130.52    4.71
   3   2   6  145.68    4.72
  -4  -2  -6    4.31    0.36
  -4  -2  -6    3.99    0.47
   4  -2   6    4.03    0.44
   4  -2   6    4.51    0.42
  -4  -2  -6    4.88    0.46
   4   2   6    4.51    0.50
  -4   2  -6    4.24    0.37
  -4   2  -6    3.43    0.49
  -5  -2  -6    4.80    0.44
   5  -2   6    5.41    0.57
  -5  -2  -6    5.13    0.61
  -5  -2  -6    5.73    0.56
  -5   2  -6    5.29    0.30
  -5   2  -6    4.29    0.61
   5   2   6    4.88    0.57
  -5   2  -6    4.62    0.43
  -6  -2  -6    0.25    0.28
  -6  -2  -6    0.60    0.37
   6   2   6   -0.26    0.33
  -6   2  -6    0.13    0.18
  -7  -2  -6    0.75    0.40
  -7   2  -6    1.05    0.30
   8  -3  -6   -0.26    0.24
  -8   3   6    0.04    0.38
   8   3  -6    0.37    0.30
   7  -3  -6    0.59    0.25
   7   3  -6    0.37    0.28
  -7   3   6    0.42    0.36
   6  -3  -6    2.18    0.31
  -6  -3   6    2.61    0.48
   6   3  -6    2.23    0.35
   6   3  -6    2.70    0.40
  -6   3   6    2.30    0.39
   5  -3  -6   37.14    1.35
  -5  -3   6   40.17    1.59
  -5  -3   6   36.52    1.54
   5  -3  -6   39.45    1.57
  -5  -3   6   37.02    1.32
  -5   3   6   37.84    1.47
   5   3  -6   37.45    1.51
   5   3  -6   38.72    1.39
  -4  -3   6   13.77    0.72
   4  -3  -6   12.53    0.70
  -4  -3   6   13.66    0.65
   4  -3  -6   12.54    0.61
  -4  -3   6   14.25    0.58
  -4  -3   6   13.04    0.59
   4   3  -6   14.10    0.65
   4   3  -6   13.21    0.78
   4   3  -6   13.42    0.73
  -4   3   6   14.12    0.67
   3  -3  -6   28.19    1.11
   3  -3  -6   26.90    0.98
  -3  -3   6   28.72    1.02
  -3  -3   6   26.19    0.98
   3  -3  -6   26.83    0.94
   3  -3  -6   26.81    1.14
  -3  -3   6   25.92    0.86
  -3  -3   6   28.40    1.08
  -3   3   6   27.99    0.98
   3   3  -6   26.38    0.99
   3   3  -6   25.44    1.10
  -3   3   6   27.11    1.04
   3   3  -6   25.43    1.10
   3   3  -6   29.29    1.22
  -2  -3   6   45.42    1.58
  -2  -3   6   43.18    1.59
   2  -3  -6   46.37    1.53
   2  -3  -6   48.11    1.72
  -2  -3   6   48.53    1.63
   2  -3  -6   48.43    1.72
   2  -3  -6   47.69    1.46
   2   3  -6   46.93    1.68
   2   3  -6   47.27    1.52
  -2   3   6   47.41    1.47
  -2   3   6   47.25    1.60
  -2   3   6   48.06    1.61
   2   3  -6   47.13    1.61
   2   3  -6   46.31    1.79
   2   3  -6   45.94    1.53
   2   3  -6   43.82    1.66
  -2   3   6   46.50    1.75
  -1  -3   6   57.96    1.81
   1  -3  -6   56.04    1.80
   1  -3  -6   55.30    1.98
   1  -3  -6   54.24    1.72
   1   3  -6   56.79    2.10
  -1   3   6   55.48    1.93
  -1   3   6   59.26    1.71
  -1   3   6   56.73    1.88
   1   3  -6   57.65    1.94
   1   3  -6   56.53    1.79
  -1   3   6   57.50    2.07
   0  -3   6   19.93    0.76
   0  -3  -6   19.59    0.72
   0  -3  -6   20.48    0.85
   0  -3  -6   21.72    0.89
   0  -3  -6   21.20    0.75
   0  -3   6   21.30    0.76
   0   3  -6   19.62    0.74
   0   3  -6   21.89    0.76
   0   3   6   21.06    0.64
   0   3   6   20.72    0.87
   0   3  -6   20.85    0.62
   0   3   6   20.24    0.84
   0   3   6   20.35    0.77
   0   3  -6   19.36    0.75
   0   3  -6   20.05    0.95
   0   3  -6   21.92    0.80
   1  -3   6    8.28    0.40
  -1  -3  -6    8.00    0.41
  -1  -3  -6    7.92    0.45
   1  -3   6    8.51    0.42
  -1  -3  -6    8.46    0.30
  -1  -3  -6    8.45    0.37
  -1  -3  -6    7.68    0.47
  -1   3  -6    9.16    0.42
  -1   3  -6    7.66    0.35
   1   3   6    9.59    0.50
  -1   3  -6    8.46    0.56
  -1   3  -6    8.25    0.37
   1   3   6    8.71    0.49
  -1   3  -6    8.43    0.40
  -2  -3  -6    3.79    0.22
  -2  -3  -6    3.53    0.37
   2  -3   6    3.83    0.33
  -2  -3  -6    3.68    0.32
  -2  -3  -6    3.91    0.34
   2   3   6    3.47    0.22
   2   3   6    4.35    0.41
  -2   3  -6    3.90    0.19
  -2   3  -6    4.46    0.44
  -2   3  -6    4.00    0.21
  -2   3  -6    3.75    0.30
  -2   3  -6    4.31    0.32
  -3  -3  -6    6.56    0.50
  -3  -3  -6    6.58    0.42
   3  -3   6    6.28    0.47
  -3  -3  -6    6.01    0.43
  -3  -3  -6    5.98    0.35
  -3   3  -6    6.21    0.42
   3   3   6    6.45    0.52
  -3   3  -6    5.99    0.51
   3   3   6    6.38    0.29
  -3   3  -6    6.32    0.56
   3   3   6    6.20    0.29
  -4  -3  -6    1.29    0.25
  -4  -3  -6    1.50    0.34
  -4  -3  -6    1.31    0.28
   4  -3   6    1.09    0.30
  -4   3  -6    1.41    0.26
  -4   3  -6    0.89    0.33
  -4   3  -6    1.31    0.19
  -4   3  -6    1.14    0.13
  -4   3  -6    0.96    0.30
   4   3   6    0.82    0.32
   5  -3   6   20.35    1.08
  -5  -3  -6   19.31    0.98
  -5  -3  -6   20.63    0.96
  -5   3  -6   20.67    0.73
  -5   3  -6   20.43    0.92
  -5   3  -6   17.10    1.17
   5   3   6   17.32    1.08
  -6  -3  -6    3.32    0.52
  -6  -3  -6    3.24    0.48
   6   3   6    4.08    0.63
  -6   3  -6    2.70    0.29
  -7  -3  -6    6.16    0.71
   7   3   6    6.66    0.83
  -7   3  -6    6.44    0.51
   7  -4  -6   -0.04    0.25
   7   4  -6    0.30    0.32
  -7   4   6   -0.37    0.32
   7   4  -6    0.00    0.35
   6  -4  -6    7.70    0.53
   6   4  -6    7.85    0.61
   6   4  -6    7.89    0.66
  -6   4   6    7.33    0.63
   5  -4  -6    8.16    0.52
  -5   4   6    6.61    0.55
   5   4  -6    8.03    0.54
   5   4  -6    7.04    0.62
  -4  -4   6   20.09    0.89
  -4  -4   6   20.69    0.76
   4  -4  -6   21.88    0.86
   4  -4  -6   21.69    0.99
   4   4  -6   21.72    0.89
   4   4  -6   20.80    0.97
  -4   4   6   20.25    0.91
   4   4  -6   21.38    1.07
  -4   4   6   21.03    0.86
   3  -4  -6   -0.03    0.16
  -3  -4   6    0.11    0.10
   3  -4  -6   -0.06    0.15
   3  -4  -6    0.35    0.20
  -3  -4   6    0.23    0.13
  -3  -4   6    0.18    0.10
  -3   4   6    0.01    0.15
  -3   4   6   -0.09    0.12
  -3   4   6    0.10    0.14
   3   4  -6    0.16    0.15
   3   4  -6    0.08    0.12
   3   4  -6    0.32    0.29
   3   4  -6   -0.13    0.17
   2  -4  -6   15.40    0.76
   2  -4  -6   13.88    0.70
  -2  -4   6   14.40    0.46
   2  -4  -6   13.16    0.60
   2  -4  -6   12.86    0.59
  -2   4   6   14.84    0.62
   2   4  -6   13.15    0.61
  -2   4   6   14.55    0.64
   2   4  -6   13.32    0.67
   2   4  -6   15.10    0.58
  -2   4   6   13.49    0.55
   2   4  -6   13.34    0.82
   1  -4  -6    4.40    0.31
  -1  -4   6    4.25    0.25
   1  -4  -6    4.15    0.32
   1  -4  -6    4.90    0.38
   1  -4  -6    5.29    0.43
   1   4  -6    4.37    0.35
  -1   4   6    4.65    0.25
  -1   4   6    4.80    0.33
   1   4  -6    4.54    0.50
   1   4  -6    4.31    0.31
   1   4  -6    4.27    0.18
  -1   4   6    5.23    0.36
   1   4  -6    4.28    0.24
   0  -4  -6   90.22    2.75
   0  -4  -6   88.92    2.84
   0  -4  -6   90.29    3.25
   0  -4   6   92.33    3.13
   0  -4  -6   91.15    3.08
   0  -4  -6   91.36    2.73
   0   4  -6   89.46    2.84
   0   4   6   89.50    2.73
   0   4  -6   89.42    3.22
   0   4   6   92.80    2.97
   0   4  -6   99.72    2.98
   0   4   6   94.28    3.09
   0   4  -6   92.85    3.12
   0   4  -6   94.42    2.61
  -1  -4  -6   14.81    0.59
  -1  -4  -6   14.97    0.64
  -1  -4  -6   14.68    0.75
  -1  -4  -6   14.99    0.51
  -1  -4  -6   13.93    0.71
   1  -4   6   13.64    0.65
  -1   4  -6   14.68    0.62
  -1   4  -6   14.57    0.58
  -1   4  -6   14.08    0.60
  -1   4  -6   14.85    0.52
   1   4   6   14.69    0.71
  -1   4  -6   14.94    0.64
  -1   4  -6   13.49    0.79
   1   4   6   15.49    0.62
  -2  -4  -6   85.95    2.70
   2  -4   6   86.41    3.07
  -2  -4  -6   88.94    3.13
  -2  -4  -6   84.27    2.64
  -2  -4  -6   86.58    2.93
  -2  -4  -6   86.05    2.61
  -2   4  -6   83.75    2.79
  -2   4  -6   89.96    2.75
  -2   4  -6   90.10    2.75
  -2   4  -6   89.16    3.03
  -2   4  -6   82.49    3.02
  -3  -4  -6   47.65    1.61
  -3  -4  -6   46.75    1.51
  -3  -4  -6   45.69    1.86
  -3  -4  -6   46.57    1.74
   3  -4   6   44.53    1.82
  -3   4  -6   49.08    1.80
   3   4   6   47.42    1.83
   3   4   6   45.45    1.52
  -3   4  -6   48.34    1.63
  -3   4  -6   47.39    1.52
  -4  -4  -6   19.23    1.03
  -4  -4  -6   18.93    0.93
  -4  -4  -6   19.81    0.90
   4  -4   6   19.16    0.99
   4   4   6   19.53    0.70
  -4   4  -6   17.49    0.85
  -4   4  -6   18.93    0.70
   4   4   6   20.47    1.07
  -5  -4  -6    0.21    0.28
  -5  -4  -6    0.33    0.30
   5   4   6    0.39    0.39
  -5   4  -6    0.44    0.16
  -6  -4  -6   -0.38    0.33
  -6   4  -6   -0.08    0.20
   6   4   6   -0.32    0.43
  -7  -4  -6    0.67    0.48
  -7   4  -6    0.38    0.28
   7   4   6    1.30    0.61
   7  -5  -6    0.13    0.25
   7   5  -6    0.00    0.36
  -7   5   6   -0.09    0.37
   7   5  -6    0.30    0.40
   6  -5  -6    0.33    0.26
   6   5  -6    0.60    0.33
  -6   5   6    0.23    0.32
   6   5  -6    0.44    0.36
   5  -5  -6    0.82    0.27
  -5   5   6    0.85    0.30
  -5   5   6    0.82    0.29
   5   5  -6    0.97    0.39
   5   5  -6    1.26    0.32
   4  -5  -6   51.02    1.72
   4   5  -6   47.85    1.87
  -4   5   6   48.78    1.81
   4   5  -6   49.22    1.75
  -4   5   6   49.30    1.71
   4   5  -6   51.12    1.98
   3  -5  -6   11.60    0.60
   3  -5  -6   11.73    0.68
   3  -5  -6   11.59    0.58
   3   5  -6   12.01    0.81
   3   5  -6   10.38    0.60
  -3   5   6   11.43    0.61
   3   5  -6   10.36    0.60
   3   5  -6   11.16    0.68
  -3   5   6   11.08    0.55
  -2  -5   6   63.79    2.17
   2  -5  -6   62.34    1.95
   2  -5  -6   59.26    2.30
  -2  -5   6   61.86    1.80
   2  -5  -6   59.92    2.26
   2  -5  -6   63.88    2.04
   2   5  -6   63.87    2.04
   2   5  -6   60.36    2.36
   2   5  -6   63.06    2.18
  -2   5   6   62.29    2.13
  -2   5   6   61.35    1.96
  -2   5   6   61.50    2.12
   1  -5  -6    0.59    0.19
  -1  -5   6    0.82    0.16
   1  -5  -6    0.67    0.23
   1  -5  -6    0.23    0.21
   1  -5  -6    0.63    0.21
  -1   5   6    0.98    0.23
   1   5  -6    0.46    0.19
  -1   5   6    0.80    0.19
   1   5  -6    0.40    0.18
   1   5  -6    0.62    0.14
   1   5  -6    0.77    0.35
  -1   5   6    0.43    0.13
   0  -5   6   39.09    1.47
   0  -5  -6   40.60    1.37
   0  -5  -6   38.19    1.56
   0  -5  -6   41.17    1.28
   0  -5  -6   41.55    1.38
   0   5   6   39.10    1.51
   0   5  -6   38.61    1.65
   0   5  -6   40.88    1.40
   0   5   6   40.20    1.43
   0   5  -6   43.97    1.49
   0   5   6   38.93    1.27
   0   5  -6   39.22    1.42
   1  -5   6    0.57    0.19
  -1  -5  -6    0.32    0.25
  -1  -5  -6    0.31    0.20
  -1  -5  -6    0.42    0.17
  -1  -5  -6    0.19    0.11
  -1  -5  -6    0.34    0.22
  -1   5  -6    0.13    0.16
   1   5   6    0.37    0.14
   1   5   6    0.31    0.20
  -1   5  -6    0.41    0.15
  -1   5  -6    0.36    0.19
  -1   5  -6    0.64    0.32
  -2  -5  -6    0.47    0.23
   2  -5   6    0.12    0.20
  -2  -5  -6    0.33    0.22
  -2  -5  -6    0.27    0.24
   2   5   6    0.05    0.23
  -2   5  -6    0.02    0.13
  -2   5  -6   -0.08    0.28
  -2   5  -6    0.43    0.20
  -3  -5  -6    2.35    0.37
  -3  -5  -6    2.57    0.39
  -3  -5  -6    2.66    0.35
   3  -5   6    2.62    0.39
  -3   5  -6    2.92    0.35
   3   5   6    3.03    0.46
  -3   5  -6    3.05    0.42
  -3   5  -6    2.72    0.24
  -4  -5  -6   16.19    0.83
   4  -5   6   16.91    0.94
  -4  -5  -6   15.78    0.92
   4   5   6   15.41    1.01
  -4   5  -6   16.10    0.67
   4   5   6   15.43    0.67
  -5  -5  -6    0.35    0.32
  -5  -5  -6    0.11    0.32
  -5   5  -6    0.14    0.20
   5   5   6    0.34    0.42
   5   5   6    0.14    0.17
  -6  -5  -6   12.90    1.02
  -6   5  -6   13.29    0.69
   6   5   6   13.49    1.14
   6  -6  -6    1.87    0.34
   6   6  -6    0.96    0.39
  -6   6   6    1.56    0.42
   6   6  -6    1.55    0.48
   5  -6  -6   10.51    0.64
  -5   6   6    9.71    0.73
   5   6  -6   10.64    0.90
   5   6  -6    9.67    0.70
   4  -6  -6   16.84    0.79
  -4   6   6   15.11    0.83
   4   6  -6   15.55    0.81
   4   6  -6   14.72    0.99
  -4   6   6   14.45    0.75
   3  -6  -6    2.23    0.33
   3  -6  -6    3.30    0.37
   3   6  -6    2.45    0.38
  -3   6   6    2.42    0.37
   3   6  -6    2.08    0.46
  -3   6   6    2.66    0.31
   2  -6  -6    1.33    0.32
   2  -6  -6    1.50    0.29
   2  -6  -6    1.29    0.27
  -2   6   6    1.64    0.24
  -2   6   6    1.19    0.25
   2   6  -6    1.35    0.30
   2   6  -6    1.00    0.39
   2   6  -6    1.64    0.29
  -2   6   6    1.01    0.24
   1  -6  -6   19.14    0.81
   1  -6  -6   19.06    0.81
  -1  -6   6   20.63    0.83
   1  -6  -6   18.49    0.95
   1   6  -6   17.67    0.85
  -1   6   6   18.93    0.85
  -1   6   6   18.30    0.73
   1   6  -6   19.07    0.83
  -1   6   6   20.64    0.89
   1   6  -6   19.65    1.09
   0  -6  -6   19.45    1.00
   0  -6   6   18.48    0.85
   0  -6  -6   20.28    1.01
   0  -6  -6   19.86    0.85
   0  -6  -6   20.55    0.83
   0   6   6   19.66    0.92
   0   6  -6   18.70    1.07
   0   6   6   19.23    0.72
   0   6  -6   20.08    0.85
   0   6  -6   19.25    0.84
  -1  -6  -6   39.40    1.39
  -1  -6  -6   37.74    1.64
   1  -6   6   38.29    1.53
  -1  -6  -6   39.39    1.40
  -1   6  -6   40.19    1.44
  -1   6  -6   40.07    1.64
   1   6   6   38.62    1.29
  -1   6  -6   37.92    1.40
   1   6   6   41.65    1.59
  -2  -6  -6   44.52    1.83
  -2  -6  -6   47.64    1.63
   2  -6   6   44.10    1.81
  -2  -6  -6   45.09    1.90
  -2   6  -6   47.36    1.67
  -2   6  -6   49.24    1.84
   2   6   6   45.94    1.84
  -2   6  -6   46.59    1.61
   3  -6   6   20.43    1.05
  -3  -6  -6   20.56    0.92
  -3  -6  -6   19.67    1.07
  -3   6  -6   20.25    0.84
   3   6   6   20.33    1.11
  -4  -6  -6    5.86    0.55
  -4  -6  -6    5.35    0.62
   4   6   6    5.12    0.43
   4   6   6    6.70    0.73
  -4   6  -6    5.67    0.45
  -5  -6  -6    0.86    0.45
   5   6   6    0.88    0.25
   5   6   6    0.63    0.48
  -5   6  -6    0.66    0.27
  -6  -6  -6    0.52    0.48
   6   6   6   -0.07    0.53
   6   6   6    0.02    0.20
  -6   6  -6   -0.13    0.27
   5  -7  -6    2.66    0.39
   5   7  -6    1.96    0.42
   5   7  -6    1.33    0.49
  -5   7   6    1.54    0.41
   4  -7  -6    1.22    0.33
   4   7  -6    0.38    0.32
   4   7  -6    1.01    0.45
  -4   7   6    1.13    0.35
   3  -7  -6   32.01    1.24
   3  -7  -6   35.35    1.30
  -3   7   6   31.66    1.35
   3   7  -6   33.75    1.55
   3   7  -6   29.33    1.38
   2  -7  -6    1.23    0.30
   2  -7  -6    1.03    0.31
   2   7  -6    1.29    0.34
   2   7  -6    1.31    0.46
  -2   7   6    0.65    0.25
   1  -7  -6   24.37    1.00
   1  -7  -6   23.29    0.98
   1   7  -6   23.22    1.03
  -1   7   6   23.22    1.05
   1   7  -6   22.20    1.22
   0  -7  -6    0.41    0.24
   0  -7  -6    0.50    0.27
   0   7  -6    0.62    0.24
   0   7  -6    0.12    0.36
   0   7   6    0.08    0.26
  -1  -7  -6    2.72    0.41
  -1  -7  -6    2.44    0.45
  -1  -7  -6    3.15    0.38
   1   7   6    2.28    0.41
  -1   7  -6    2.97    0.49
  -1   7  -6    3.09    0.35
  -2  -7  -6    0.02    0.29
  -2  -7  -6   -0.20    0.27
   2  -7   6   -0.10    0.26
   2   7   6    0.20    0.33
  -2   7  -6   -0.12    0.30
  -2   7  -6   -0.07    0.20
  -3  -7  -6    5.72    0.63
  -3  -7  -6    6.81    0.60
  -3   7  -6    5.72    0.47
   3   7   6    8.35    0.81
  -4  -7  -6    0.22    0.38
  -4   7  -6    0.19    0.27
   4   7   6    0.04    0.27
   4   7   6    0.39    0.45
  -5  -7  -6   10.64    1.00
   5   7   6   11.76    0.69
  -5   7  -6   11.85    0.73
   5   7   6   11.89    1.10
   4  -8  -6    2.00    0.41
   4   8  -6    1.13    0.49
   3  -8  -6   12.80    0.80
   3   8  -6   11.66    1.00
   2  -8  -6    0.10    0.30
   2   8  -6   -0.50    0.30
   2   8  -6   -0.22    0.43
   1  -8  -6    1.38    0.37
   1  -8  -6    1.80    0.38
   1   8  -6    1.49    0.47
   1   8  -6    2.19    0.39
  -1   8   6    1.68    0.37
   0  -8  -6    8.31    0.63
   0  -8  -6    9.96    0.69
   0   8  -6    8.93    0.77
   0   8   6    9.48    0.72
   0   8  -6    8.00    0.64
  -1  -8  -6   27.70    1.16
  -1  -8  -6   25.84    1.13
  -1   8  -6   24.81    1.13
  -1   8  -6   26.20    1.25
   1   8   6   25.48    1.28
   2   8   6    8.27    0.79
  -2   8  -6    6.34    0.55
   3   8   6    4.83    0.70
  -3   8  -6    5.38    0.50
   4   8   6    4.74    0.78
  -4   8  -6    3.47    0.46
   4   8   6    3.53    0.49
   3  -9  -6    1.54    0.42
   3   9  -6    0.88    0.52
   2  -9  -6    8.39    0.71
   2   9  -6    7.86    0.72
   2   9  -6    7.63    0.82
   1  -9  -6    0.07    0.36
   1   9  -6   -0.43    0.42
   1   9  -6    0.16    0.35
   0  -9  -6    3.81    0.54
   0   9   6    3.24    0.53
   0   9  -6    2.47    0.55
   0   9  -6    3.84    0.52
  -1  -9  -6    0.76    0.41
  -1   9  -6    1.51    0.40
  -1   9  -6    0.14    0.39
   1   9   6    1.13    0.45
  -2   9  -6    0.12    0.32
   2   9   6    0.09    0.42
   8   0  -7   -0.05    0.27
  -8   0   7   -0.18    0.36
   7   0  -7    7.82    0.57
  -7   0   7    6.47    0.65
   6   0  -7    0.14    0.23
  -6   0   7    0.10    0.27
  -6   0   7   -0.05    0.26
   6   0  -7    0.00    0.21
   5   0  -7    0.23    0.19
   5   0  -7    0.23    0.21
   5   0  -7    0.24    0.18
  -5   0   7    0.31    0.22
   4   0  -7   -0.13    0.18
   4   0  -7   -0.11    0.17
  -4   0   7    0.12    0.16
  -4   0   7   -0.01    0.14
   4   0  -7    0.28    0.16
   4   0  -7   -0.14    0.13
  -3   0   7   35.50    1.30
   3   0  -7   34.67    1.38
   3   0  -7   34.18    1.22
  -3   0   7   35.36    1.30
   3   0  -7   37.47    1.30
   3   0  -7   35.13    1.35
   2   0  -7    0.03    0.13
   2   0  -7   -0.02    0.07
  -2   0   7    0.24    0.09
  -2   0   7    0.02    0.09
  -2   0   7    0.04    0.09
   2   0  -7    0.09    0.11
   2   0  -7    0.09    0.07
  -2   0   7    0.05    0.09
   2   0  -7    0.06    0.14
  -1   0   7  110.08    3.73
   1   0  -7  113.18    3.15
  -1   0   7  110.68    3.29
   1   0  -7  114.97    3.72
   1   0  -7  109.85    3.73
  -1   0   7  113.77    3.66
   1   0  -7  107.62    3.58
  -1   0   7  112.50    3.16
   0   0  -7    0.18    0.08
   0   0   7    0.08    0.12
   0   0  -7    0.05    0.07
   0   0  -7    0.12    0.05
   0   0   7    0.05    0.07
   0   0   7    0.10    0.07
   0   0   7    0.05    0.05
   0   0  -7    0.10    0.07
   0   0  -7    0.09    0.06
   1   0   7  671.59   21.28
  -1   0  -7  670.85   19.91
  -1   0  -7  658.37   21.24
   1   0   7  672.20   20.25
   1   0   7  631.29   17.93
  -1   0  -7  599.23   18.74
  -1   0  -7  606.08   20.00
  -1   0  -7  632.55   19.12
   2   0   7    0.03    0.12
  -2   0  -7    0.08    0.08
  -2   0  -7    0.04    0.11
   2   0   7    0.07    0.15
  -2   0  -7    0.03    0.12
  -2   0  -7    0.03    0.10
  -3   0  -7    8.69    0.50
  -3   0  -7    9.25    0.59
   3   0   7    8.26    0.54
  -4   0  -7    0.11    0.10
  -4   0  -7   -0.05    0.20
  -4   0  -7   -0.04    0.22
  -4   0  -7   -0.02    0.07
   4   0   7   -0.01    0.22
  -5   0  -7   29.84    1.26
   5   0   7   29.09    1.29
  -5   0  -7   27.86    1.46
  -5   0  -7   28.79    1.07
  -6   0  -7    0.31    0.35
  -6   0  -7   -0.11    0.21
   6   0   7    0.11    0.32
  -7   0  -7   11.26    0.75
   8  -1  -7    0.41    0.28
   8   1  -7    0.68    0.31
  -8   1   7    0.64    0.42
  -7  -1   7    5.03    0.58
   7  -1  -7    5.18    0.47
  -7   1   7    4.52    0.54
   7   1  -7    5.13    0.48
  -6  -1   7    8.95    0.70
   6  -1  -7    9.72    0.57
  -6  -1   7    9.16    0.69
   6  -1  -7   10.15    0.66
  -6   1   7    9.60    0.67
   6   1  -7    9.02    0.58
   6   1  -7    9.68    0.59
   6   1  -7    9.49    0.64
  -5  -1   7    8.26    0.60
  -5  -1   7    7.81    0.58
   5  -1  -7    8.38    0.51
   5  -1  -7    8.44    0.56
  -5   1   7    9.11    0.58
   5   1  -7    8.61    0.52
   5   1  -7    9.68    0.53
   5   1  -7    8.03    0.58
   4  -1  -7    2.57    0.28
  -4  -1   7    2.56    0.32
   4  -1  -7    2.47    0.29
  -4  -1   7    2.07    0.29
  -4  -1   7    3.02    0.28
   4  -1  -7    2.83    0.38
   4  -1  -7    2.81    0.30
   4   1  -7    2.61    0.28
   4   1  -7    2.95    0.37
  -4   1   7    2.31    0.29
   4   1  -7    2.25    0.34
  -4   1   7    2.50    0.31
   4   1  -7    2.38    0.26
   3  -1  -7   12.54    0.55
  -3  -1   7   11.77    0.56
  -3  -1   7   12.00    0.44
  -3  -1   7   11.54    0.58
   3  -1  -7   13.22    0.56
   3  -1  -7   11.02    0.58
  -3  -1   7   12.48    0.52
   3  -1  -7   10.88    0.64
  -3  -1   7   12.53    0.55
  -3   1   7   11.06    0.57
   3   1  -7   12.31    0.66
   3   1  -7   11.99    0.66
  -3   1   7   11.92    0.57
   3   1  -7   12.45    0.51
   3   1  -7   12.10    0.54
  -2  -1   7    0.28    0.07
   2  -1  -7    0.30    0.11
   2  -1  -7    0.39    0.17
  -2  -1   7    0.29    0.10
   2  -1  -7    0.55    0.16
   2  -1  -7    0.45    0.10
   2  -1  -7    0.10    0.11
  -2  -1   7    0.39    0.08
  -2  -1   7    0.48    0.12
  -2   1   7    0.36    0.12
   2   1  -7    0.17    0.15
   2   1  -7    0.50    0.08
  -2   1   7    0.22    0.13
   2   1  -7    0.43    0.12
   2   1  -7    0.38    0.19
  -1  -1   7   12.16    0.38
   1  -1  -7   11.76    0.44
   1  -1  -7   11.16    0.55
   1  -1  -7   12.05    0.51
   1  -1  -7   10.92    0.47
  -1  -1   7   13.41    0.47
   1   1  -7   12.34    0.55
   1   1  -7   12.57    0.45
   1   1  -7   11.04    0.63
  -1   1   7   10.57    0.54
  -1   1   7   12.21    0.41
  -1   1   7   11.14    0.44
  -1   1   7   12.03    0.52
   1   1  -7   12.85    0.37
   0  -1   7   11.92    0.56
   0  -1  -7   11.20    0.48
   0  -1  -7   10.56    0.49
   0  -1   7   12.00    0.47
   0  -1   7    9.59    0.41
   0  -1  -7   10.57    0.42
   0   1  -7   10.52    0.43
   0   1   7   10.49    0.49
   0   1   7   10.37    0.43
   0   1  -7    9.78    0.41
   0   1  -7   11.96    0.46
   0   1  -7   12.36    0.42
   0   1   7   11.29    0.55
   0   1   7   11.05    0.40
   0   1  -7   11.57    0.38
   0   1  -7   11.91    0.44
   0   1  -7   11.29    0.62
  -1  -1  -7   67.13    2.01
   1  -1   7   64.79    2.07
  -1  -1  -7   67.87    2.40
  -1  -1  -7   66.13    2.03
  -1  -1  -7   69.44    2.19
   1  -1   7   68.89    2.35
   1  -1   7   68.30    2.41
  -1  -1  -7   71.23    2.17
   1   1   7   69.68    2.36
   1   1   7   72.28    2.43
  -1   1  -7   75.24    2.02
  -1   1  -7   67.66    2.38
  -1   1  -7   66.29    2.08
  -1   1  -7   63.67    2.35
  -2  -1  -7   71.11    2.17
  -2  -1  -7   69.03    2.26
   2  -1   7   71.43    2.46
  -2  -1  -7   70.25    2.55
  -2  -1  -7   72.81    2.24
   2   1   7   70.65    2.47
   2   1   7   72.84    2.58
  -2   1  -7   72.08    2.56
  -2   1  -7   68.73    2.49
  -2   1  -7   71.52    2.16
  -2   1  -7   72.92    2.20
  -3  -1  -7   60.29    1.83
  -3  -1  -7   56.14    1.86
   3  -1   7   56.73    2.06
  -3  -1  -7   57.21    2.18
  -3  -1  -7   54.78    1.85
  -3   1  -7   59.95    1.88
  -3   1  -7   55.67    2.20
  -3   1  -7   56.76    1.83
   3   1   7   58.59    2.09
  -4  -1  -7   40.39    1.70
   4  -1   7   38.99    1.56
  -4  -1  -7   39.99    1.38
  -4  -1  -7   39.78    1.45
  -4   1  -7   40.52    1.74
  -4   1  -7   38.59    1.37
  -4   1  -7   40.24    1.48
   4   1   7   40.30    1.60
  -5  -1  -7   26.21    1.02
  -5  -1  -7   24.96    1.14
   5  -1   7   25.39    1.16
  -5  -1  -7   26.25    1.35
  -5   1  -7   26.09    1.20
   5   1   7   25.57    1.22
  -5   1  -7   25.20    0.91
  -5   1  -7   25.75    1.38
  -6  -1  -7    3.63    0.42
  -6  -1  -7    3.14    0.53
  -6   1  -7    4.12    0.36
  -6   1  -7    3.04    0.54
   6   1   7    3.32    0.53
  -7  -1  -7    0.12    0.33
  -7   1  -7   -0.07    0.27
   8  -2  -7    1.57    0.33
  -8   2   7    1.22    0.45
   8   2  -7    2.34    0.41
   7  -2  -7    0.60    0.26
   7   2  -7    0.04    0.27
  -7   2   7    0.33    0.31
   6  -2  -7    3.96    0.46
   6  -2  -7    3.83    0.39
  -6  -2   7    3.71    0.51
   6   2  -7    2.59    0.39
   6   2  -7    3.40    0.40
  -6   2   7    3.50    0.43
   5  -2  -7   11.42    0.59
  -5  -2   7   11.17    0.67
  -5  -2   7   10.60    0.70
   5  -2  -7   10.80    0.66
  -5   2   7   10.99    0.66
   5   2  -7   12.49    0.64
   5   2  -7   11.28    0.69
   4  -2  -7   15.82    0.81
   4  -2  -7   14.37    0.65
  -4  -2   7   14.68    0.64
   4  -2  -7   16.36    0.68
  -4  -2   7   14.83    0.75
   4  -2  -7   14.19    0.71
  -4  -2   7   14.44    0.70
   4   2  -7   15.93    0.83
  -4   2   7   15.06    0.72
   4   2  -7   14.46    0.78
   4   2  -7   15.22    0.68
   3  -2  -7    0.15    0.15
  -3  -2   7    0.13    0.13
   3  -2  -7    0.31    0.15
  -3  -2   7    0.40    0.10
   3  -2  -7    0.34    0.19
  -3  -2   7    0.07    0.10
   3  -2  -7   -0.01    0.13
  -3   2   7    0.10    0.12
   3   2  -7    0.00    0.16
   3   2  -7    0.19    0.13
   3   2  -7    0.30    0.23
  -3   2   7    0.33    0.14
  -3   2   7    0.20    0.16
   2  -2  -7   72.94    2.38
   2  -2  -7   75.61    2.63
   2  -2  -7   76.20    2.59
   2  -2  -7   76.31    2.23
  -2  -2   7   75.71    2.35
   2   2  -7   79.19    2.38
  -2   2   7   75.82    2.67
   2   2  -7   71.74    2.58
  -2   2   7   77.39    2.50
   2   2  -7   75.72    2.34
  -2   2   7   77.85    2.53
   2   2  -7   74.99    2.68
   1  -2  -7   12.68    0.61
  -1  -2   7   12.49    0.51
   1  -2  -7   12.58    0.50
   1  -2  -7   12.95    0.52
   1  -2  -7   12.35    0.57
  -1   2   7   13.10    0.54
   1   2  -7   13.30    0.70
   1   2  -7   12.81    0.61
  -1   2   7   12.73    0.59
  -1   2   7   13.27    0.59
   1   2  -7   12.73    0.50
   0  -2  -7  252.42    9.01
   0  -2  -7  290.88    9.66
   0  -2   7  302.06    8.50
   0  -2  -7  291.41    8.16
   0   2  -7  295.87    8.06
   0   2  -7  289.60    8.99
   0   2  -7  293.78    9.54
   0   2  -7  289.91    9.33
   0   2  -7  298.25    8.49
   0   2   7  287.91    9.22
   0   2   7  296.30    9.67
   0   2  -7  291.13    9.57
   0   2  -7  292.04    8.93
   1  -2   7   17.89    0.79
   1  -2   7   17.24    0.70
   1  -2   7   18.00    0.66
  -1  -2  -7   17.51    0.71
  -1  -2  -7   18.38    0.67
  -1  -2  -7   18.14    0.78
  -1   2  -7   18.81    0.75
  -1   2  -7   17.75    0.67
   1   2   7   18.49    0.61
  -1   2  -7   18.11    0.63
   1   2   7   18.03    0.80
  -1   2  -7   18.53    0.89
   1   2   7   17.68    0.79
  -1   2  -7   17.82    0.71
   2  -2   7   99.04    3.37
  -2  -2  -7   99.26    3.52
   2  -2   7   97.24    3.45
  -2  -2  -7  100.15    3.22
  -2  -2  -7  101.73    3.17
  -2  -2  -7   98.83    2.98
  -2   2  -7   96.98    3.45
   2   2   7   99.49    3.40
  -2   2  -7  107.01    3.50
  -2   2  -7  103.56    3.07
  -2   2  -7  101.08    3.54
  -3  -2  -7    7.53    0.53
   3  -2   7    8.63    0.51
   3  -2   7    7.16    0.51
  -3  -2  -7    7.06    0.47
  -3  -2  -7    6.73    0.40
   3   2   7    7.67    0.55
  -3   2  -7    7.20    0.58
  -3   2  -7    7.32    0.42
  -3   2  -7    6.86    0.61
   4  -2   7   14.97    0.82
  -4  -2  -7   14.19    0.86
   4  -2   7   14.18    0.77
  -4  -2  -7   13.85    0.76
  -4  -2  -7   15.59    0.69
  -4   2  -7   16.02    0.94
  -4   2  -7   16.28    0.71
   4   2   7   14.70    0.87
   5  -2   7    2.06    0.42
  -5  -2  -7    2.13    0.40
  -5  -2  -7    2.33    0.33
  -5   2  -7    2.19    0.19
   5   2   7    2.50    0.47
  -5   2  -7    2.64    0.35
  -5   2  -7    1.64    0.44
  -6  -2  -7   15.71    0.86
  -6  -2  -7   14.43    0.95
   6   2   7   14.24    1.00
  -6   2  -7   15.03    0.66
  -7  -2  -7    0.00    0.34
  -7   2  -7    0.06    0.25
  -8   3   7    0.93    0.44
   7  -3  -7    1.87    0.34
  -7   3   7    2.41    0.45
   7   3  -7    1.70    0.36
   6  -3  -7    2.60    0.35
   6   3  -7    2.85    0.43
  -6   3   7    3.01    0.44
   6   3  -7    2.92    0.39
   5  -3  -7    8.17    0.58
   5  -3  -7    7.90    0.52
   5   3  -7    9.05    0.67
  -5   3   7    7.53    0.57
   5   3  -7    8.15    0.55
   4  -3  -7    9.41    0.55
  -4  -3   7    8.13    0.48
   4  -3  -7    9.21    0.51
  -4  -3   7    8.22    0.57
  -4  -3   7    8.68    0.43
  -4   3   7    8.96    0.54
   4   3  -7    8.74    0.51
   4   3  -7    8.18    0.61
   4   3  -7   10.37    0.65
   4   3  -7    9.94    0.70
   3  -3  -7    2.15    0.24
  -3  -3   7    1.77    0.15
   3  -3  -7    2.03    0.27
  -3  -3   7    1.95    0.26
  -3  -3   7    1.94    0.17
   3  -3  -7    1.89    0.31
  -3  -3   7    1.89    0.18
   3  -3  -7    2.35    0.28
   3   3  -7    1.94    0.33
  -3   3   7    1.88    0.25
   3   3  -7    1.99    0.26
  -3   3   7    2.09    0.23
   3   3  -7    2.37    0.39
   3   3  -7    1.42    0.27
   2  -3  -7    7.79    0.54
   2  -3  -7    8.52    0.43
   2  -3  -7    8.79    0.48
   2  -3  -7    8.18    0.41
   2   3  -7    9.57    0.45
  -2   3   7    8.60    0.46
  -2   3   7    7.56    0.44
   2   3  -7    8.38    0.65
  -2   3   7    9.18    0.37
   2   3  -7    8.38    0.43
   2   3  -7    8.62    0.53
   1  -3  -7   36.94    1.37
   1  -3  -7   33.24    1.35
   1  -3  -7   35.74    1.20
   1  -3  -7   35.58    1.16
  -1  -3   7   35.52    1.21
   1   3  -7   36.67    1.48
  -1   3   7   37.59    1.32
  -1   3   7   36.66    1.39
  -1   3   7   34.27    1.09
  -1   3   7   37.55    1.27
   1   3  -7   34.62    1.31
   1   3  -7   34.97    1.19
   0  -3  -7   79.71    2.53
   0  -3  -7   72.71    2.31
   0  -3  -7   72.47    2.65
   0  -3   7   75.67    2.32
   0  -3   7   73.05    2.50
   0  -3  -7   74.66    2.25
   0   3  -7   72.40    2.50
   0   3   7   77.60    2.66
   0   3   7   77.28    2.55
   0   3  -7   73.67    2.31
   0   3  -7   71.86    2.45
   0   3  -7   74.23    2.09
   0   3  -7   73.81    2.67
   0   3  -7   73.98    2.40
  -1  -3  -7   18.55    0.87
   1  -3   7   20.09    0.80
  -1  -3  -7   20.30    0.76
  -1  -3  -7   19.88    0.72
  -1  -3  -7   20.43    0.85
  -1   3  -7   20.08    0.78
   1   3   7   21.14    0.90
  -1   3  -7   20.46    0.98
  -1   3  -7   22.29    0.72
  -1   3  -7   19.57    0.74
  -1   3  -7   19.97    0.77
  -2  -3  -7   51.90    1.70
  -2  -3  -7   51.43    2.00
  -2  -3  -7   53.30    1.61
   2  -3   7   53.13    1.94
  -2  -3  -7   52.79    1.85
  -2   3  -7   51.64    2.03
  -2   3  -7   55.53    2.03
   2   3   7   54.75    1.97
   2   3   7   51.48    1.65
  -2   3  -7   55.46    1.75
  -2   3  -7   53.89    1.92
   3  -3   7   32.32    1.31
  -3  -3  -7   31.75    1.05
  -3  -3  -7   30.16    1.20
  -3  -3  -7   32.09    1.36
  -3  -3  -7   30.56    1.15
   3   3   7   32.98    1.36
  -3   3  -7   31.96    1.16
  -3   3  -7   30.93    1.41
   3   3   7   31.64    0.97
  -3   3  -7   29.76    1.34
  -4  -3  -7   43.36    1.67
   4  -3   7   46.31    1.84
  -4  -3  -7   46.11    1.63
  -4  -3  -7   44.14    1.88
  -4   3  -7   48.79    1.82
  -4   3  -7   39.58    1.92
  -4   3  -7   44.54    1.60
   4   3   7   43.02    1.85
  -4   3  -7   50.30    1.51
  -5  -3  -7    5.36    0.50
  -5  -3  -7    5.74    0.59
  -5   3  -7    4.92    0.29
   5   3   7    4.93    0.65
  -5   3  -7    3.98    0.45
  -6  -3  -7    8.01    0.69
  -6   3  -7    6.21    0.43
   6   3   7    6.43    0.78
  -7  -3  -7    1.00    0.45
   7   3   7    0.55    0.52
  -7   3  -7    0.31    0.27
   7  -4  -7    0.95    0.31
  -7   4   7    0.78    0.39
   7   4  -7    0.80    0.36
   7   4  -7    0.90    0.40
   6  -4  -7    1.58    0.32
  -6   4   7    1.37    0.36
   6   4  -7    1.56    0.35
   6   4  -7    1.67    0.41
   5  -4  -7    0.09    0.23
   5   4  -7    0.62    0.35
  -5   4   7    0.26    0.25
   5   4  -7    0.64    0.25
   4  -4  -7    7.89    0.51
   4  -4  -7    8.44    0.57
   4   4  -7    9.05    0.54
   4   4  -7    8.99    0.75
   4   4  -7    7.67    0.60
  -4   4   7    8.20    0.54
  -3  -4   7   42.86    1.54
   3  -4  -7   43.70    1.51
   3  -4  -7   44.99    1.44
   3  -4  -7   44.38    1.69
   3  -4  -7   43.27    1.71
   3   4  -7   44.87    1.52
   3   4  -7   40.01    1.63
  -3   4   7   41.88    1.44
   3   4  -7   45.16    1.80
  -3   4   7   43.54    1.58
  -3   4   7   44.49    1.53
   2  -4  -7   12.35    0.56
  -2  -4   7   11.34    0.45
   2  -4  -7   12.24    0.70
   2  -4  -7   12.58    0.65
   2  -4  -7   11.72    0.56
  -2  -4   7   12.50    0.47
  -2   4   7   12.76    0.59
   2   4  -7   12.59    0.67
   2   4  -7   11.82    0.80
  -2   4   7   12.63    0.50
   2   4  -7   11.80    0.56
   2   4  -7   11.51    0.48
   2   4  -7   10.99    0.64
  -2   4   7   11.96    0.58
   1  -4  -7  134.41    4.52
  -1  -4   7  133.64    4.58
   1  -4  -7  136.83    4.21
   1  -4  -7  139.48    4.01
   1   4  -7  141.34    4.45
  -1   4   7  137.59    4.51
   1   4  -7  137.97    4.58
  -1   4   7  135.91    4.06
   1   4  -7  139.10    4.18
   1   4  -7  139.55    4.71
   1   4  -7  139.89    4.44
  -1   4   7  139.79    4.39
   0  -4  -7    9.85    0.47
   0  -4  -7    9.62    0.59
   0  -4  -7    9.65    0.51
   0  -4  -7    8.77    0.57
   0  -4   7    9.78    0.45
   0   4  -7   10.09    0.36
   0   4  -7   10.47    0.51
   0   4   7    9.48    0.56
   0   4  -7   10.61    0.73
   0   4  -7   10.22    0.50
   0   4  -7   10.34    0.45
   0   4   7   10.12    0.36
   0   4  -7   11.18    0.52
   0   4   7   10.27    0.49
  -1  -4  -7   43.49    1.52
  -1  -4  -7   44.88    1.79
  -1  -4  -7   46.12    1.41
  -1  -4  -7   44.57    1.70
  -1  -4  -7   46.61    1.52
   1  -4   7   45.96    1.69
  -1   4  -7   46.61    1.39
  -1   4  -7   48.27    1.57
  -1   4  -7   47.48    1.56
  -1   4  -7   44.15    1.57
  -1   4  -7   47.73    1.85
   1   4   7   47.02    1.74
  -1   4  -7   50.72    1.67
  -2  -4  -7   24.52    1.06
  -2  -4  -7   24.87    0.96
  -2  -4  -7   25.09    1.12
   2  -4   7   25.15    1.07
  -2  -4  -7   25.47    0.84
  -2   4  -7   26.15    0.89
   2   4   7   25.57    1.14
  -2   4  -7   27.41    1.01
  -2   4  -7   25.96    1.04
  -2   4  -7   24.95    1.17
  -3  -4  -7    0.99    0.28
  -3  -4  -7    0.77    0.24
  -3  -4  -7    1.03    0.25
   3  -4   7    1.25    0.28
   3   4   7    1.47    0.34
  -3   4  -7    1.19    0.14
  -3   4  -7    1.12    0.25
  -3   4  -7    1.23    0.34
   3   4   7    1.21    0.18
   4  -4   7    0.79    0.32
  -4  -4  -7    0.83    0.28
  -4  -4  -7    1.63    0.33
  -4   4  -7    0.47    0.24
  -4   4  -7    0.95    0.15
  -4   4  -7    0.65    0.34
   4   4   7    1.39    0.42
   4   4   7    0.99    0.14
  -5  -4  -7    4.68    0.55
  -5  -4  -7    5.66    0.57
  -5   4  -7    6.55    0.37
   5   4   7    5.02    0.69
  -6  -4  -7    2.96    0.54
  -6   4  -7    3.62    0.33
   6   4   7    2.76    0.64
  -7  -4  -7    6.14    0.75
   7   4   7    4.06    0.78
  -7   4  -7    5.39    0.47
   7  -5  -7    0.50    0.31
   7   5  -7    0.79    0.41
   7   5  -7    0.88    0.45
  -7   5   7    1.20    0.43
   6  -5  -7    1.25    0.33
   6   5  -7    1.18    0.36
   6   5  -7    1.42    0.43
  -6   5   7    1.81    0.42
   5  -5  -7    5.86    0.49
  -5   5   7    5.10    0.48
   5   5  -7    4.77    0.48
   5   5  -7    4.95    0.61
  -5   5   7    5.29    0.54
   4  -5  -7   19.21    0.83
   4   5  -7   18.39    0.85
  -4   5   7   17.29    0.86
  -4   5   7   18.47    0.80
   4   5  -7   14.83    0.91
   3  -5  -7   13.04    0.64
   3  -5  -7   13.57    0.66
   3  -5  -7   12.78    0.74
   3   5  -7   12.02    0.65
  -3   5   7   12.26    0.66
  -3   5   7   12.87    0.59
   3   5  -7   12.44    0.67
   3   5  -7   11.74    0.72
   2  -5  -7    0.05    0.18
   2  -5  -7    0.35    0.22
   2  -5  -7    0.19    0.22
   2  -5  -7    0.25    0.20
   2   5  -7    0.34    0.21
   2   5  -7    0.31    0.37
  -2   5   7    0.10    0.13
  -2   5   7    0.35    0.19
   2   5  -7    0.27    0.19
  -2   5   7    0.17    0.18
   1  -5  -7   13.94    0.74
   1  -5  -7   13.00    0.77
   1  -5  -7   13.73    0.63
   1  -5  -7   13.66    0.63
  -1  -5   7   13.35    0.58
  -1   5   7   13.18    0.53
   1   5  -7   14.98    0.94
   1   5  -7   12.70    0.66
   1   5  -7   13.84    0.64
  -1   5   7   13.58    0.65
  -1   5   7   15.34    0.70
   0  -5   7    8.73    0.46
   0  -5  -7    8.62    0.53
   0  -5  -7    8.84    0.49
   0  -5  -7    8.27    0.61
   0   5  -7    8.64    0.50
   0   5  -7    9.27    0.46
   0   5  -7    9.85    0.76
   0   5  -7    8.46    0.48
   0   5   7   10.51    0.60
   0   5   7    8.95    0.37
  -1  -5  -7   29.57    1.10
  -1  -5  -7   30.96    1.29
   1  -5   7   30.24    1.22
  -1  -5  -7   30.42    1.34
  -1  -5  -7   30.18    1.14
   1   5   7   32.02    1.29
  -1   5  -7   35.02    1.19
  -1   5  -7   29.74    1.11
  -1   5  -7   30.32    1.15
  -1   5  -7   28.27    1.38
  -2  -5  -7    0.48    0.27
  -2  -5  -7    0.81    0.26
  -2  -5  -7    0.16    0.21
   2  -5   7    1.16    0.27
  -2   5  -7    0.76    0.23
   2   5   7    0.88    0.30
  -2   5  -7    0.62    0.34
  -2   5  -7    0.62    0.16
  -3  -5  -7   23.92    1.21
   3  -5   7   22.71    1.11
  -3  -5  -7   24.58    1.13
  -3  -5  -7   23.64    0.99
  -3   5  -7   25.42    1.16
  -3   5  -7   24.48    0.88
  -3   5  -7   23.29    1.01
   3   5   7   23.03    1.18
   3   5   7   22.59    0.90
  -4  -5  -7    3.05    0.43
  -4  -5  -7    3.00    0.45
   4  -5   7    3.17    0.47
  -4   5  -7    2.35    0.25
   4   5   7    2.98    0.53
   4   5   7    2.59    0.27
  -5  -5  -7   18.76    1.10
  -5   5  -7   19.56    0.79
   5   5   7   18.15    0.67
   5   5   7   19.01    1.23
  -6  -5  -7    0.28    0.43
   6   5   7    0.01    0.50
  -6   5  -7    0.39    0.24
   6  -6  -7    0.56    0.31
   6   6  -7    0.09    0.41
   6   6  -7    0.42    0.35
  -6   6   7    0.45    0.38
   5  -6  -7    1.60    0.34
  -5   6   7    0.88    0.35
   5   6  -7    2.00    0.39
   5   6  -7    2.15    0.52
   4  -6  -7    4.72    0.47
  -4   6   7    4.69    0.50
   4   6  -7    5.93    0.55
   4   6  -7    6.80    0.73
  -4   6   7    5.15    0.46
   3  -6  -7    0.38    0.26
   3  -6  -7    0.92    0.28
  -3   6   7    0.73    0.22
  -3   6   7    0.76    0.27
   3   6  -7    0.93    0.31
   3   6  -7    0.36    0.39
   2  -6  -7   31.09    1.16
   2  -6  -7   30.47    1.12
  -2   6   7   30.11    1.20
  -2   6   7   29.22    1.20
   2   6  -7   28.95    1.24
   2   6  -7   29.21    1.44
   2   6  -7   28.93    1.16
  -2   6   7   29.20    1.06
   1  -6  -7   11.60    0.62
   1  -6  -7   11.57    0.78
   1  -6  -7   13.43    0.64
   1   6  -7   12.45    0.93
  -1   6   7   10.99    0.66
   1   6  -7   11.81    0.63
   1   6  -7   12.28    0.67
   0  -6  -7   43.46    1.53
   0  -6  -7   45.35    1.53
   0  -6  -7   44.20    1.76
   0  -6  -7   44.85    1.79
   0   6   7   45.59    1.70
   0   6  -7   44.05    1.56
   0   6  -7   42.99    1.58
   0   6  -7   39.30    1.81
  -1  -6  -7   15.09    0.78
  -1  -6  -7   15.73    0.90
  -1  -6  -7   14.19    0.89
  -1  -6  -7   16.29    0.73
   1  -6   7   14.85    0.77
  -1   6  -7   17.73    0.80
  -1   6  -7   15.54    0.71
   1   6   7   15.52    0.86
  -1   6  -7   16.01    0.98
  -2  -6  -7    0.54    0.28
   2  -6   7    0.23    0.25
  -2  -6  -7    0.36    0.28
  -2   6  -7    0.21    0.18
   2   6   7    0.19    0.28
  -2   6  -7    0.40    0.34
   3  -6   7    0.62    0.32
  -3  -6  -7    0.73    0.31
  -3  -6  -7    0.84    0.30
   3   6   7    0.50    0.35
  -3   6  -7    0.56    0.20
  -4  -6  -7    0.12    0.33
  -4  -6  -7    0.12    0.28
   4   6   7    0.36    0.24
   4   6   7   -0.16    0.41
  -4   6  -7    0.16    0.21
  -5  -6  -7    3.04    0.58
   5   6   7    2.20    0.63
   5   6   7    3.61    0.33
  -5   6  -7    3.08    0.36
  -6  -6  -7    1.54    0.56
   6   6   7    1.05    0.66
  -6   6  -7    1.97    0.36
   5  -7  -7    0.22    0.32
   5   7  -7   -0.02    0.32
  -5   7   7    0.32    0.36
   5   7  -7   -0.68    0.41
   4  -7  -7   11.68    0.75
   4   7  -7   11.79    0.99
  -4   7   7   10.87    0.78
   3  -7  -7    7.52    0.59
   3  -7  -7    8.42    0.64
   3   7  -7    6.94    0.74
   3   7  -7    7.10    0.66
   2  -7  -7    0.78    0.30
   2  -7  -7    1.97    0.35
   2   7  -7    0.75    0.46
   2   7  -7    1.29    0.35
   1  -7  -7    0.36    0.28
   1  -7  -7    0.39    0.28
   1   7  -7    0.30    0.42
   1   7  -7    0.50    0.27
  -1   7   7    0.54    0.28
   0  -7  -7    2.24    0.35
   0  -7  -7    1.42    0.33
   0   7   7    1.87    0.37
   0   7  -7    1.33    0.30
   0   7  -7    1.83    0.50
  -1  -7  -7    0.69    0.26
  -1  -7  -7    0.89    0.34
  -1  -7  -7    0.12    0.31
   1   7   7    0.65    0.34
  -1   7  -7    0.63    0.24
  -1   7  -7    0.42    0.41
  -2  -7  -7    4.65    0.57
  -2  -7  -7    4.57    0.52
   2   7   7    5.00    0.61
  -2   7  -7    4.04    0.39
  -2   7  -7    5.49    0.60
  -3  -7  -7    0.39    0.34
  -3  -7  -7    0.10    0.34
  -3   7  -7    0.04    0.23
   3   7   7   -0.17    0.37
  -4  -7  -7   13.76    1.03
   4   7   7   14.18    0.76
  -4   7  -7   13.47    0.74
   4   7   7   14.18    1.13
  -5  -7  -7    0.59    0.48
   5   7   7    0.44    0.27
   5   7   7    0.02    0.57
  -5   7  -7    0.15    0.28
   4  -8  -7    0.35    0.35
   4   8  -7   -0.02    0.49
   3  -8  -7    0.42    0.35
   3   8  -7    0.73    0.40
   3   8  -7    0.99    0.51
   2  -8  -7    6.26    0.60
   2   8  -7    5.30    0.59
   2   8  -7    5.96    0.73
   1  -8  -7    7.35    0.62
   1   8  -7    6.09    0.58
   1   8  -7    5.94    0.72
  -1   8   7    6.15    0.60
   0  -8  -7   15.54    0.86
   0   8  -7   15.11    0.85
   0   8   7   15.39    0.93
   0   8  -7   14.31    1.01
  -1  -8  -7    4.75    0.52
   1   8   7    5.32    0.63
  -1   8  -7    5.66    0.66
  -1   8  -7    6.16    0.53
   2   8   7    1.04    0.46
  -2   8  -7    0.57    0.30
  -3   8  -7    0.35    0.31
   3   8   7    0.25    0.46
   4   8   7    1.38    0.38
  -4   8  -7    0.97    0.35
   4   8   7    0.91    0.57
   2  -9  -7    0.29    0.40
   2   9  -7    0.54    0.53
   2   9  -7    0.19    0.38
   1  -9  -7    0.74    0.40
   1   9  -7    0.59    0.38
   1   9  -7    0.08    0.47
   0  -9  -7    1.17    0.42
   0   9  -7   -0.32    0.46
   0   9  -7    0.13    0.34
   0   9   7    0.37    0.39
  -1  -9  -7    0.42    0.38
  -1   9  -7   -0.24    0.39
  -1   9  -7   -0.10    0.31
   1   9   7   -0.07    0.39
   2   9   7    0.60    0.48
  -2   9  -7    0.43    0.35
   8   0  -8    0.42    0.31
  -7   0   8    0.67    0.36
   7   0  -8    0.15    0.27
  -6   0   8    5.36    0.56
   6   0  -8    5.53    0.48
   6   0  -8    6.24    0.52
  -6   0   8    4.34    0.54
   5   0  -8   -0.03    0.18
   5   0  -8    0.25    0.20
   5   0  -8    0.28    0.22
  -5   0   8    0.06    0.21
   4   0  -8   50.06    2.02
   4   0  -8   57.17    1.84
  -4   0   8   55.41    1.96
  -4   0   8   52.31    1.97
   4   0  -8   54.85    1.98
   4   0  -8   56.80    1.97
   3   0  -8    0.03    0.17
   3   0  -8    0.04    0.10
   3   0  -8    0.05    0.17
  -3   0   8    0.09    0.13
  -3   0   8    0.11    0.12
  -3   0   8   -0.12    0.13
   3   0  -8   -0.13    0.11
   2   0  -8  177.67    4.91
  -2   0   8  173.48    5.63
   2   0  -8  171.36    5.60
  -2   0   8  166.10    5.50
  -2   0   8  178.71    5.16
   2   0  -8  177.55    5.80
   2   0  -8  168.47    5.28
   2   0  -8  177.33    5.73
  -2   0   8  174.57    4.93
  -2   0   8  182.32    5.83
  -1   0   8    0.07    0.07
  -1   0   8    0.04    0.13
   1   0  -8    0.14    0.11
   1   0  -8    0.33    0.18
  -1   0   8    0.04    0.06
   1   0  -8    0.08    0.07
   1   0  -8    0.04    0.07
  -1   0   8    0.08    0.07
   0   0   8    0.93    0.14
   0   0   8    1.32    0.11
   0   0  -8    1.14    0.13
   0   0   8    0.93    0.13
   0   0  -8    0.76    0.14
   0   0  -8    0.87    0.13
   0   0  -8    1.11    0.14
   0   0   8    1.05    0.21
   0   0  -8    1.43    0.12
  -1   0  -8   -0.03    0.07
   1   0   8   -0.15    0.09
  -1   0  -8   -0.05    0.06
  -1   0  -8   -0.04    0.09
   1   0   8   -0.09    0.15
  -1   0  -8   -0.04    0.06
  -1   0  -8    0.02    0.10
  -2   0  -8   32.35    1.25
   2   0   8   33.93    1.33
  -2   0  -8   31.80    1.06
  -2   0  -8   33.51    1.11
  -2   0  -8   32.89    1.30
   2   0   8   32.34    1.30
  -3   0  -8    0.16    0.19
  -3   0  -8    0.02    0.11
   3   0   8    0.02    0.20
  -3   0  -8    0.24    0.18
  -4   0  -8  200.44    7.22
  -4   0  -8  219.26    6.39
  -4   0  -8  203.97    6.42
   4   0   8  205.53    6.83
  -4   0  -8  208.79    6.11
  -5   0  -8   -0.10    0.15
  -5   0  -8    0.24    0.29
   5   0   8    0.12    0.30
  -6   0  -8   26.94    1.10
  -6   0  -8   28.81    1.34
   6   0   8   25.94    1.38
  -7   0  -8   -0.12    0.29
   8  -1  -8    0.14    0.29
   8   1  -8   -0.25    0.29
   7  -1  -8    0.98    0.31
   7   1  -8    0.80    0.31
  -7   1   8    0.59    0.36
   6  -1  -8    4.18    0.46
   6  -1  -8    4.06    0.42
  -6  -1   8    3.59    0.48
  -6   1   8    4.11    0.48
   6   1  -8    4.54    0.43
   6   1  -8    4.08    0.45
  -5  -1   8    9.05    0.64
  -5  -1   8   10.81    0.68
   5  -1  -8   11.61    0.64
   5  -1  -8   11.33    0.60
  -5   1   8   10.62    0.66
   5   1  -8   11.54    0.60
   5   1  -8    9.66    0.65
   5   1  -8   11.74    0.61
   4  -1  -8    1.07    0.28
  -4  -1   8    1.43    0.21
   4  -1  -8    1.07    0.22
  -4  -1   8    0.68    0.22
   4  -1  -8    1.36    0.26
  -4  -1   8    0.96    0.22
   4  -1  -8    1.25    0.23
  -4   1   8    0.86    0.22
   4   1  -8    1.09    0.30
   4   1  -8    1.14    0.29
  -4   1   8    1.51    0.26
   4   1  -8    0.96    0.22
   4   1  -8    1.47    0.21
  -3  -1   8    9.85    0.50
  -3  -1   8    8.61    0.41
   3  -1  -8    8.55    0.53
  -3  -1   8    9.64    0.37
   3  -1  -8    8.21    0.56
   3  -1  -8    8.08    0.45
   3  -1  -8    8.82    0.47
   3   1  -8    9.29    0.48
  -3   1   8    9.22    0.50
   3   1  -8    9.56    0.42
   3   1  -8    9.35    0.60
   3   1  -8    9.48    0.60
   2  -1  -8    4.28    0.28
  -2  -1   8    4.12    0.20
  -2  -1   8    3.93    0.21
  -2  -1   8    3.65    0.26
   2  -1  -8    4.80    0.39
   2  -1  -8    3.60    0.38
   2  -1  -8    4.45    0.25
   2   1  -8    4.74    0.39
   2   1  -8    4.15    0.43
   2   1  -8    4.19    0.21
  -2   1   8    4.44    0.31
  -2   1   8    4.83    0.34
   2   1  -8    4.02    0.28
  -2   1   8    5.23    0.32
   1  -1  -8    6.44    0.37
  -1  -1   8    8.39    0.47
  -1  -1   8    7.22    0.34
  -1  -1   8    8.53    0.29
   1  -1  -8    7.80    0.34
   1  -1  -8    8.75    0.46
  -1   1   8    7.76    0.29
   1   1  -8    7.48    0.34
  -1   1   8    8.26    0.40
   1   1  -8    7.34    0.52
  -1   1   8    7.70    0.34
  -1   1   8    8.48    0.46
   1   1  -8    7.85    0.44
   1   1  -8    8.04    0.27
   0  -1   8  119.81    3.93
   0  -1  -8  115.71    3.73
   0  -1   8  115.42    3.87
   0  -1  -8  114.66    3.35
   0  -1  -8  117.31    3.96
   0  -1   8  115.43    3.47
   0   1  -8  118.18    3.65
   0   1  -8  116.32    3.69
   0   1  -8  113.77    3.96
   0   1   8  117.22    3.48
   0   1  -8  116.68    3.90
   0   1   8  118.93    3.87
   0   1  -8  117.61    3.30
   0   1  -8  116.35    3.89
   0   1   8  119.65    3.98
   0   1  -8  115.34    3.46
   1  -1   8   34.23    1.27
  -1  -1  -8   33.06    1.08
  -1  -1  -8   33.96    1.11
  -1  -1  -8   32.91    1.14
  -1  -1  -8   33.84    1.00
  -1  -1  -8   32.29    1.26
   1  -1   8   32.43    1.06
   1  -1   8   32.09    1.28
  -1   1  -8   32.55    1.04
  -1   1  -8   32.89    1.07
   1   1   8   33.66    1.29
  -1   1  -8   32.21    1.21
   1   1   8   32.83    1.28
  -1   1  -8   34.11    1.24
  -2  -1  -8   71.67    2.64
  -2  -1  -8   77.00    2.32
  -2  -1  -8   72.56    2.35
   2  -1   8   76.09    2.58
  -2  -1  -8   73.42    2.25
  -2  -1  -8   74.46    2.21
   2   1   8   72.70    2.58
  -2   1  -8   71.58    2.64
   2   1   8   71.84    2.67
  -2   1  -8   72.17    2.58
  -2   1  -8   76.47    2.28
  -2   1  -8   73.25    2.23
   3  -1   8   37.48    1.47
  -3  -1  -8   36.01    1.24
  -3  -1  -8   37.47    1.21
  -3  -1  -8   36.17    1.51
  -3  -1  -8   37.13    1.31
  -3   1  -8   35.51    1.25
  -3   1  -8   39.07    1.55
   3   1   8   38.58    1.50
  -3   1  -8   35.68    1.30
  -4  -1  -8    6.55    0.62
  -4  -1  -8    7.45    0.58
   4  -1   8    6.88    0.58
  -4  -1  -8    6.29    0.38
   4   1   8    6.19    0.60
  -4   1  -8    6.71    0.44
  -4   1  -8    7.13    0.63
  -4   1  -8    8.03    0.62
   5  -1   8    1.66    0.39
  -5  -1  -8    2.00    0.39
  -5  -1  -8    2.48    0.29
  -5   1  -8    1.64    0.47
  -5   1  -8    1.81    0.19
  -5   1  -8    1.86    0.30
  -5   1  -8    1.43    0.39
   5   1   8    1.64    0.42
  -6  -1  -8    0.53    0.37
  -6  -1  -8    0.28    0.26
  -6   1  -8    0.57    0.22
   6   1   8    0.40    0.39
  -6   1  -8    0.27    0.38
  -7  -1  -8    1.56    0.40
  -7   1  -8    1.87    0.35
   8  -2  -8    0.21    0.28
   8   2  -8    0.30    0.34
  -8   2   8    0.51    0.41
   7  -2  -8    0.99    0.30
   7   2  -8    0.91    0.33
  -7   2   8    1.21    0.38
   6  -2  -8    1.64    0.35
   6  -2  -8    1.36    0.31
   6   2  -8    1.68    0.35
  -6   2   8    2.04    0.38
   6   2  -8    1.67    0.34
   5  -2  -8    7.89    0.53
  -5  -2   8    7.98    0.64
   5  -2  -8    7.39    0.55
   5   2  -8    7.87    0.64
  -5   2   8    7.29    0.57
   5   2  -8    8.58    0.55
   4  -2  -8    0.41    0.19
   4  -2  -8    0.36    0.19
  -4  -2   8    0.13    0.12
   4  -2  -8    0.62    0.20
  -4  -2   8    0.47    0.17
   4  -2  -8    0.15    0.22
  -4  -2   8    0.51    0.21
  -4   2   8    0.64    0.21
   4   2  -8    0.63    0.20
   4   2  -8    0.40    0.23
   4   2  -8    0.08    0.27
  -3  -2   8  111.63    3.53
  -3  -2   8  107.41    3.04
   3  -2  -8  107.93    3.69
   3  -2  -8  108.01    3.35
   3  -2  -8  107.66    3.63
   3  -2  -8  105.55    3.13
  -3  -2   8  104.42    3.61
  -3  -2   8  103.13    3.58
   3  -2  -8  104.70    3.58
  -3   2   8  103.48    3.50
   3   2  -8  107.58    3.70
   3   2  -8  107.20    3.33
  -3   2   8  110.15    3.74
  -3   2   8  111.11    3.52
   3   2  -8  109.42    3.62
  -2  -2   8   17.12    0.67
   2  -2  -8   16.57    0.72
   2  -2  -8   17.51    0.69
   2  -2  -8   17.17    0.63
   2  -2  -8   16.06    0.80
   2   2  -8   17.29    0.66
   2   2  -8   17.76    0.67
  -2   2   8   17.41    0.77
  -2   2   8   17.22    0.72
   2   2  -8   17.19    0.82
   2   2  -8   16.04    0.86
  -2   2   8   17.05    0.74
   1  -2  -8   68.55    2.10
   1  -2  -8   66.50    2.34
   1  -2  -8   66.65    1.99
   1  -2  -8   65.80    2.28
  -1  -2   8   67.10    2.07
  -1   2   8   65.24    2.35
   1   2  -8   66.54    2.05
  -1   2   8   65.42    2.29
   1   2  -8   65.30    2.27
   1   2  -8   66.33    2.42
   0  -2   8    3.67    0.24
   0  -2  -8    2.48    0.27
   0  -2  -8    3.22    0.27
   0  -2  -8    3.33    0.30
   0   2  -8    3.36    0.41
   0   2  -8    3.03    0.23
   0   2  -8    3.15    0.25
   0   2  -8    3.01    0.19
   0   2   8    3.27    0.33
   0   2  -8    2.68    0.15
   0   2   8    3.01    0.29
   0   2  -8    2.94    0.18
   0   2  -8    3.05    0.17
  -1  -2  -8    1.51    0.20
  -1  -2  -8    1.95    0.23
  -1  -2  -8    1.25    0.21
   1  -2   8    1.25    0.17
   1  -2   8    1.69    0.27
  -1   2  -8    1.75    0.12
  -1   2  -8    1.75    0.21
  -1   2  -8    2.04    0.34
   1   2   8    1.97    0.26
   1   2   8    1.40    0.13
  -1   2  -8    1.47    0.17
  -1   2  -8    2.41    0.19
  -1   2  -8    1.06    0.17
   1   2   8    2.33    0.31
  -2  -2  -8   45.96    1.50
   2  -2   8   43.19    1.70
  -2  -2  -8   47.28    1.58
  -2  -2  -8   46.17    1.75
   2  -2   8   44.00    1.66
  -2  -2  -8   47.12    1.52
  -2   2  -8   43.15    1.74
  -2   2  -8   44.62    1.68
  -2   2  -8   47.39    1.51
   2   2   8   47.98    1.74
  -2   2  -8   46.74    1.48
  -2   2  -8   45.35    1.81
  -3  -2  -8   83.00    3.06
   3  -2   8   83.45    2.98
   3  -2   8   82.61    2.91
  -3  -2  -8   78.93    2.60
  -3  -2  -8   82.24    2.74
   3   2   8   84.75    2.97
  -3   2  -8   93.72    3.08
  -3   2  -8   82.96    3.10
  -3   2  -8   83.06    2.63
  -4  -2  -8   27.20    1.09
   4  -2   8   28.00    1.25
  -4  -2  -8   29.60    1.35
   4  -2   8   27.91    1.23
  -4  -2  -8   29.39    1.16
  -4   2  -8   28.38    1.08
   4   2   8   30.70    1.34
  -4   2  -8   27.47    1.38
   5  -2   8   69.24    2.56
  -5  -2  -8   72.28    2.42
  -5  -2  -8   69.18    2.43
  -5   2  -8   68.92    2.45
  -5   2  -8   69.87    2.35
  -5   2  -8   71.84    2.22
   5   2   8   71.00    2.71
  -6  -2  -8    0.15    0.28
   6   2   8   -0.37    0.37
  -6   2  -8   -0.02    0.35
  -6   2  -8    0.01    0.18
  -7  -2  -8    4.87    0.60
  -7   2  -8    4.97    0.45
   7  -3  -8    1.86    0.35
  -7   3   8    0.70    0.39
   7   3  -8    1.70    0.39
   6  -3  -8    6.17    0.51
   6   3  -8    6.73    0.58
  -6   3   8    5.67    0.57
   6   3  -8    5.43    0.55
   5  -3  -8    7.76    0.56
   5  -3  -8    7.14    0.52
   5   3  -8    6.36    0.52
  -5   3   8    6.71    0.56
   5   3  -8    7.60    0.66
   4  -3  -8    0.26    0.19
   4  -3  -8    0.30    0.20
   4   3  -8    0.36    0.25
  -4   3   8    0.48    0.22
   4   3  -8    0.20    0.22
   4   3  -8    0.18    0.32
   4   3  -8    0.22    0.19
   3  -3  -8    1.29    0.24
   3  -3  -8    1.61    0.22
   3  -3  -8    1.49    0.23
  -3  -3   8    1.26    0.11
   3  -3  -8    1.70    0.32
   3   3  -8    1.32    0.27
   3   3  -8    1.98    0.40
   3   3  -8    1.51    0.22
  -3   3   8    1.08    0.21
  -3   3   8    1.13    0.22
   2  -3  -8   16.58    0.77
   2  -3  -8   17.42    0.86
   2  -3  -8   17.54    0.71
   2  -3  -8   16.77    0.66
   2   3  -8   17.03    0.82
   2   3  -8   17.23    0.69
  -2   3   8   17.57    0.75
   2   3  -8   17.39    0.94
  -2   3   8   17.10    0.74
   2   3  -8   18.05    0.70
   1  -3  -8    9.75    0.57
   1  -3  -8    9.30    0.44
   1  -3  -8    9.48    0.45
   1  -3  -8    8.09    0.50
  -1   3   8    9.50    0.46
   1   3  -8    8.98    0.43
   1   3  -8    8.88    0.65
   1   3  -8    8.68    0.52
  -1   3   8    8.93    0.32
  -1   3   8    9.05    0.51
   0  -3  -8    0.43    0.17
   0  -3  -8    0.45    0.17
   0  -3  -8    0.45    0.13
   0  -3   8    0.56    0.09
   0  -3  -8    0.50    0.20
   0   3  -8    0.46    0.14
   0   3  -8    0.52    0.16
   0   3  -8    0.21    0.24
   0   3  -8    0.48    0.10
   0   3  -8    0.39    0.08
   0   3  -8    0.41    0.10
   0   3   8    0.69    0.20
   0   3  -8    0.55    0.07
  -1  -3  -8  116.55    3.79
   1  -3   8  114.33    3.93
  -1  -3  -8  117.59    4.05
  -1  -3  -8  115.72    3.54
  -1  -3  -8  116.63    3.43
  -1   3  -8  118.36    4.00
   1   3   8  112.89    3.52
  -1   3  -8  113.05    3.69
  -1   3  -8  120.12    3.55
  -1   3  -8  115.63    3.64
   1   3   8  116.31    3.91
  -1   3  -8  116.99    4.02
  -1   3  -8  119.61    3.93
  -2  -3  -8   35.11    1.42
  -2  -3  -8   34.85    1.07
  -2  -3  -8   34.05    1.21
  -2  -3  -8   36.59    1.31
   2  -3   8   33.96    1.33
  -2   3  -8   34.92    1.49
   2   3   8   34.71    1.10
  -2   3  -8   33.76    1.32
   2   3   8   32.69    1.10
   2   3   8   36.94    1.43
  -2   3  -8   33.65    1.22
  -2   3  -8   36.68    1.44
  -3  -3  -8    4.29    0.40
  -3  -3  -8    4.34    0.39
   3  -3   8    5.71    0.45
  -3  -3  -8    4.08    0.44
  -3   3  -8    5.58    0.41
   3   3   8    4.61    0.52
  -3   3  -8    3.83    0.47
  -3   3  -8    4.93    0.55
   4  -3   8    8.35    0.62
  -4  -3  -8    8.10    0.66
   4  -3   8    8.88    0.64
  -4  -3  -8    9.36    0.58
  -4  -3  -8    9.53    0.61
   4   3   8    8.38    0.74
  -4   3  -8    8.37    0.55
  -4   3  -8    8.44    0.73
  -4   3  -8    9.61    0.73
  -5  -3  -8    0.30    0.29
  -5  -3  -8    0.33    0.25
   5   3   8   -0.17    0.37
  -5   3  -8    0.17    0.12
  -6  -3  -8    0.09    0.32
   6   3   8    0.14    0.45
  -6   3  -8   -0.10    0.18
  -7  -3  -8    3.19    0.60
  -7   3  -8    2.77    0.36
   7   3   8    2.30    0.66
   7  -4  -8    0.53    0.30
   7   4  -8    0.34    0.35
  -7   4   8    1.08    0.41
   7   4  -8    0.28    0.37
   6  -4  -8    1.47    0.33
   6   4  -8    1.60    0.42
  -6   4   8    1.69    0.40
   6   4  -8    1.35    0.35
   5  -4  -8    1.29    0.31
   5   4  -8    1.37    0.41
  -5   4   8    1.23    0.33
   5   4  -8    1.27    0.31
   4  -4  -8    7.05    0.54
   4  -4  -8    7.58    0.51
  -4   4   8    6.61    0.51
   4   4  -8    8.59    0.74
   4   4  -8    7.05    0.51
   4   4  -8    5.53    0.55
   3  -4  -8    6.62    0.44
   3  -4  -8    7.66    0.48
   3  -4  -8    7.74    0.61
   3  -4  -8    7.03    0.50
   3   4  -8    6.96    0.46
   3   4  -8    7.99    0.74
   3   4  -8    7.14    0.60
   3   4  -8    6.78    0.57
  -3   4   8    7.42    0.44
  -3   4   8    7.12    0.48
  -3   4   8    7.25    0.41
   2  -4  -8   80.16    2.48
   2  -4  -8   80.66    2.78
   2  -4  -8   74.29    2.72
   2  -4  -8   77.13    2.35
  -2   4   8   77.92    2.35
  -2   4   8   76.83    2.63
  -2   4   8   77.43    2.58
   2   4  -8   77.13    2.45
   2   4  -8   76.21    2.85
   2   4  -8   73.76    2.65
   2   4  -8   75.29    2.65
   1  -4  -8   12.41    0.64
   1  -4  -8   12.04    0.55
   1  -4  -8   11.39    0.68
   1  -4  -8   12.46    0.56
  -1   4   8   11.16    0.61
  -1   4   8   12.31    0.57
   1   4  -8   11.46    0.61
   1   4  -8    8.95    0.60
   1   4  -8   12.46    0.56
  -1   4   8   11.87    0.43
   1   4  -8   11.89    0.83
   0  -4  -8    6.55    0.51
   0  -4  -8    6.09    0.49
   0  -4   8    6.88    0.33
   0  -4  -8    7.01    0.40
   0  -4  -8    7.34    0.45
   0   4   8    6.53    0.48
   0   4  -8    6.96    0.27
   0   4  -8    6.48    0.65
   0   4  -8    6.20    0.33
   0   4  -8    6.77    0.41
   0   4  -8    7.33    0.43
  -1  -4  -8    2.98    0.33
   1  -4   8    2.12    0.23
  -1  -4  -8    1.93    0.31
  -1  -4  -8    1.55    0.27
  -1  -4  -8    2.05    0.24
  -1   4  -8    2.16    0.18
  -1   4  -8    2.13    0.22
  -1   4  -8    2.18    0.42
  -1   4  -8    2.34    0.23
  -1   4  -8    2.14    0.27
   1   4   8    2.59    0.36
  -2  -4  -8   13.48    0.71
  -2  -4  -8   13.20    0.64
  -2  -4  -8   13.82    0.75
   2  -4   8   12.75    0.67
  -2   4  -8   12.92    0.65
  -2   4  -8   14.06    0.65
  -2   4  -8   13.44    0.77
   2   4   8   12.41    0.77
  -2   4  -8   13.65    0.54
  -2   4  -8   14.10    0.56
  -2   4  -8   12.58    0.83
  -3  -4  -8   42.71    1.65
   3  -4   8   43.14    1.72
  -3  -4  -8   44.82    1.79
  -3  -4  -8   42.25    1.52
   3   4   8   43.46    1.38
  -3   4  -8   45.95    1.41
   3   4   8   41.89    1.78
  -3   4  -8   43.74    1.55
  -3   4  -8   43.69    1.78
  -3   4  -8   38.76    1.81
  -4  -4  -8   21.67    1.04
  -4  -4  -8   20.37    0.97
   4  -4   8   22.89    1.12
  -4   4  -8   23.38    0.77
   4   4   8   21.99    1.22
  -4   4  -8   21.81    0.97
  -4   4  -8   20.01    1.20
  -5  -4  -8    5.68    0.60
  -5  -4  -8    6.00    0.61
  -5   4  -8    6.29    0.36
   5   4   8    7.06    0.81
  -6  -4  -8   11.33    0.91
   6   4   8    9.68    1.00
  -6   4  -8   12.23    0.59
   7  -5  -8    1.90    0.37
  -7   5   8    1.55    0.46
   7   5  -8    0.93    0.46
   7   5  -8    1.23    0.44
   6  -5  -8    6.52    0.56
  -6   5   8    6.83    0.67
   6   5  -8    6.00    0.58
   6   5  -8    6.08    0.67
   5  -5  -8    0.39    0.28
  -5   5   8   -0.14    0.26
   5   5  -8   -0.04    0.37
  -5   5   8    0.07    0.23
   5   5  -8   -0.12    0.26
   4  -5  -8    0.26    0.25
   4   5  -8    0.29    0.24
  -4   5   8    0.54    0.22
   4   5  -8   -0.19    0.34
  -4   5   8    0.14    0.23
   4   5  -8    0.16    0.26
   3  -5  -8    7.99    0.57
   3  -5  -8    7.48    0.52
   3  -5  -8    7.65    0.50
   3   5  -8    7.54    0.72
   3   5  -8    7.73    0.54
  -3   5   8    6.73    0.43
   3   5  -8    7.84    0.61
  -3   5   8    8.21    0.55
   2  -5  -8    2.30    0.35
   2  -5  -8    2.40    0.32
   2  -5  -8    1.91    0.36
   2  -5  -8    2.01    0.30
   2   5  -8    2.47    0.34
   2   5  -8    1.89    0.28
  -2   5   8    2.77    0.33
  -2   5   8    2.20    0.22
  -2   5   8    2.32    0.29
   2   5  -8    2.48    0.51
   1  -5  -8   13.77    0.79
   1  -5  -8   14.09    0.64
   1  -5  -8   13.06    0.63
   1  -5  -8   13.95    0.75
  -1   5   8   13.74    0.70
  -1   5   8   12.94    0.50
   1   5  -8   13.29    0.63
   1   5  -8   12.05    0.67
   1   5  -8   11.89    0.93
   0  -5  -8   23.96    0.90
   0  -5   8   21.56    0.90
   0  -5  -8   23.61    0.94
   0  -5  -8   21.79    1.06
   0   5  -8   23.78    0.93
   0   5  -8   23.91    1.22
   0   5   8   23.00    1.02
   0   5  -8   21.37    0.90
  -1  -5  -8   17.17    0.79
   1  -5   8   16.07    0.76
  -1  -5  -8   17.49    0.89
  -1  -5  -8   16.85    0.91
  -1   5  -8   15.27    0.68
  -1   5  -8   17.29    0.77
  -1   5  -8   15.56    0.99
   1   5   8   18.46    0.91
   2  -5   8   20.26    0.95
  -2  -5  -8   21.61    1.06
  -2  -5  -8   20.59    0.89
  -2  -5  -8   20.87    1.02
  -2   5  -8   21.23    1.13
  -2   5  -8   19.90    0.89
   2   5   8   20.76    1.06
  -2   5  -8   20.98    0.80
  -3  -5  -8   13.41    0.84
  -3  -5  -8   14.95    0.75
   3  -5   8   13.62    0.79
   3   5   8   14.48    0.93
  -3   5  -8   12.82    0.73
  -3   5  -8   14.91    0.59
  -3   5  -8   13.75    0.89
   3   5   8   14.71    0.63
  -4  -5  -8    0.83    0.36
  -4  -5  -8    1.49    0.37
   4  -5   8    1.50    0.39
   4   5   8    1.55    0.50
  -4   5  -8    1.53    0.22
  -4   5  -8    0.49    0.34
   4   5   8    1.59    0.21
  -5  -5  -8    0.21    0.37
  -5   5  -8    0.00    0.18
   5   5   8    0.35    0.49
  -6  -5  -8    0.39    0.44
   6   5   8   -0.16    0.53
  -6   5  -8   -0.13    0.22
   6  -6  -8    0.07    0.33
   6   6  -8   -0.02    0.35
   6   6  -8   -0.12    0.42
   5  -6  -8    1.59    0.38
   5   6  -8    1.90    0.53
  -5   6   8    1.13    0.36
   5   6  -8    1.51    0.39
   4  -6  -8    1.24    0.34
  -4   6   8    1.38    0.34
   4   6  -8    1.45    0.48
   4   6  -8    0.67    0.37
   3  -6  -8    8.16    0.57
   3  -6  -8    8.06    0.59
   3   6  -8    5.67    0.56
   2  -6  -8    5.37    0.47
   2  -6  -8    6.34    0.51
   2   6  -8    4.80    0.65
  -2   6   8    4.57    0.45
   2   6  -8    6.12    0.55
   1  -6  -8   19.84    0.84
   1  -6  -8   17.85    0.82
   1  -6  -8   17.21    0.99
   1   6  -8   18.37    0.87
  -1   6   8   17.48    0.88
   1   6  -8   18.71    0.83
   1   6  -8   17.21    1.11
   0  -6  -8    0.15    0.21
   0  -6  -8    0.19    0.26
   0  -6  -8   -0.13    0.23
   0   6  -8   -0.11    0.38
   0   6  -8    0.21    0.21
   0   6   8    0.27    0.26
   0   6  -8    0.31    0.21
  -1  -6  -8    4.84    0.48
  -1  -6  -8    4.38    0.52
  -1   6  -8    4.50    0.61
  -1   6  -8    5.11    0.47
  -1   6  -8    5.04    0.41
   1   6   8    6.36    0.58
  -2  -6  -8    3.91    0.52
  -2  -6  -8    2.85    0.42
  -2   6  -8    2.82    0.51
   2   6   8    3.04    0.51
  -2   6  -8    2.70    0.29
  -3  -6  -8    2.16    0.38
   3  -6   8    1.26    0.37
  -3  -6  -8    1.83    0.41
  -3   6  -8    1.69    0.26
   3   6   8    1.39    0.43
  -4  -6  -8    9.63    0.83
   4   6   8    9.10    0.53
   4   6   8    8.36    0.89
  -4   6  -8   10.20    0.56
  -5  -6  -8    5.61    0.72
  -5   6  -8    4.48    0.39
   5   6   8    4.31    0.31
   5   6   8    4.64    0.77
   5  -7  -8    1.54    0.40
   5   7  -8    1.04    0.52
   4  -7  -8    1.52    0.40
   4   7  -8    1.86    0.53
   3  -7  -8   10.59    0.72
   3   7  -8    9.84    0.77
   3   7  -8    8.36    0.83
   2  -7  -8    5.35    0.50
   2  -7  -8    4.23    0.45
   2   7  -8    4.23    0.66
   2   7  -8    5.03    0.52
   1  -7  -8   11.90    0.69
   1  -7  -8   12.23    0.71
   1   7  -8   10.94    0.71
   1   7  -8   11.91    0.99
  -1   7   8   12.59    0.76
   0  -7  -8    7.07    0.58
   0  -7  -8    8.47    0.60
   0   7  -8    8.48    0.82
   0   7   8    8.28    0.68
   0   7  -8    8.31    0.59
  -1  -7  -8   10.62    0.74
  -1  -7  -8   12.09    0.87
  -1   7  -8   10.07    0.62
   1   7   8   11.74    0.83
  -1   7  -8   10.05    0.86
  -2  -7  -8    6.65    0.62
  -2  -7  -8    6.13    0.66
  -2   7  -8    6.55    0.69
   2   7   8    6.22    0.68
  -2   7  -8    5.96    0.50
  -3  -7  -8    9.33    0.90
   3   7   8   11.34    0.95
  -3   7  -8   10.34    0.62
  -4  -7  -8    0.49    0.44
  -4   7  -8   -0.04    0.26
   4   7   8   -0.14    0.26
   4   7   8    0.27    0.49
   4  -8  -8    1.57    0.46
   4   8  -8    1.86    0.59
   3  -8  -8    4.15    0.54
   3   8  -8    3.72    0.56
   3   8  -8    3.19    0.64
   2  -8  -8    4.15    0.52
   2   8  -8    3.71    0.53
   2   8  -8    2.78    0.61
   1  -8  -8    2.28    0.44
   1   8  -8    1.99    0.40
  -1   8   8    1.05    0.36
   1   8  -8    1.44    0.54
   0  -8  -8    0.23    0.32
   0   8   8    0.19    0.36
   0   8  -8    0.59    0.31
   0   8  -8   -0.28    0.43
  -1   8  -8    0.32    0.30
  -1   8  -8    0.56    0.46
   1   8   8    0.36    0.38
   2   8   8    1.38    0.49
  -2   8  -8    1.13    0.33
  -3   8  -8    1.49    0.37
   3   8   8    2.03    0.58
   2  -9  -8   11.44    0.89
   2   9  -8    9.17    0.79
   2   9  -8   10.07    0.96
   1  -9  -8    0.53    0.42
   1   9  -8    0.59    0.40
   1   9  -8    0.42    0.49
   0  -9  -8    6.83    0.67
   0   9  -8    4.65    0.56
   0   9   8    5.51    0.67
   0   9  -8    4.21    0.67
  -1   9  -8    0.16    0.45
  -1   9  -8    0.39    0.34
   1   9   8    1.16    0.48
   8   0  -9    0.10    0.31
   7   0  -9    3.61    0.44
   6   0  -9   -0.07    0.23
   5   0  -9    4.79    0.43
   5   0  -9    6.49    0.52
   5   0  -9    6.38    0.45
  -5   0   9    5.16    0.50
   4   0  -9    0.01    0.14
   4   0  -9   -0.04    0.22
  -4   0   9   -0.16    0.16
  -4   0   9    0.22    0.16
   4   0  -9    0.10    0.16
   4   0  -9   -0.13    0.21
  -3   0   9   17.11    0.70
   3   0  -9   17.60    0.87
   3   0  -9   18.05    0.71
  -3   0   9   17.13    0.77
   3   0  -9   18.15    0.87
   3   0  -9   19.45    0.75
  -3   0   9   16.18    0.72
   2   0  -9    0.09    0.08
  -2   0   9    0.08    0.10
   2   0  -9   -0.19    0.16
  -2   0   9    0.07    0.15
  -2   0   9   -0.03    0.08
   2   0  -9    0.13    0.16
   2   0  -9    0.05    0.08
  -2   0   9    0.13    0.09
   2   0  -9    0.01    0.11
  -1   0   9   26.37    1.03
   1   0  -9   26.81    1.01
  -1   0   9   21.94    0.81
   1   0  -9   21.69    0.91
   1   0  -9   25.57    0.80
  -1   0   9   27.04    0.85
  -1   0   9   26.96    0.94
   1   0  -9   26.04    1.13
  -1   0   9   25.81    0.81
   0   0  -9    0.10    0.08
   0   0   9    0.07    0.15
   0   0  -9   -0.02    0.09
   0   0  -9    0.07    0.08
   0   0   9    0.05    0.09
   0   0   9    0.04    0.06
   0   0   9    0.11    0.08
   0   0  -9   -0.01    0.06
   0   0  -9    0.19    0.09
  -1   0  -9   69.44    2.07
  -1   0  -9   70.81    2.18
  -1   0  -9   67.55    2.41
  -1   0  -9   66.29    2.19
  -1   0  -9   68.79    2.05
   1   0   9   69.40    2.43
   1   0   9   68.41    2.45
  -2   0  -9   -0.02    0.09
   2   0   9    0.02    0.14
  -2   0  -9    0.12    0.13
  -2   0  -9    0.09    0.12
   2   0   9    0.10    0.18
  -2   0  -9    0.14    0.15
  -3   0  -9   52.38    1.71
  -3   0  -9   52.19    1.64
   3   0   9   50.92    1.96
  -3   0  -9   49.85    1.99
  -4   0  -9   -0.04    0.10
  -4   0  -9    0.17    0.16
  -4   0  -9   -0.08    0.21
  -4   0  -9   -0.19    0.22
  -4   0  -9    0.00    0.08
   4   0   9    0.23    0.29
  -5   0  -9    0.42    0.18
   5   0   9    0.61    0.35
  -5   0  -9    0.81    0.34
  -5   0  -9    0.18    0.20
  -6   0  -9    0.09    0.22
   6   0   9   -0.18    0.35
  -7   0  -9   -0.14    0.30
   8  -1  -9    1.51    0.37
   8   1  -9    1.91    0.42
   7  -1  -9    1.87    0.37
   7   1  -9    2.20    0.39
   6  -1  -9    0.56    0.27
   6  -1  -9    0.52    0.27
  -6   1   9    0.49    0.29
   6   1  -9    0.71    0.28
   5  -1  -9    0.66    0.24
   5  -1  -9    0.66    0.24
  -5  -1   9    0.64    0.26
   5   1  -9    0.37    0.29
  -5   1   9    0.43    0.24
   5   1  -9    0.45    0.22
   4  -1  -9    1.34    0.23
  -4  -1   9    1.81    0.23
  -4  -1   9    1.94    0.29
  -4  -1   9    1.79    0.26
   4  -1  -9    1.66    0.29
   4  -1  -9    1.45    0.32
   4  -1  -9    1.96    0.29
   4   1  -9    2.26    0.24
   4   1  -9    1.12    0.32
   4   1  -9    2.12    0.28
  -4   1   9    1.54    0.26
   4   1  -9    2.73    0.40
   3  -1  -9    9.79    0.61
  -3  -1   9   11.15    0.42
   3  -1  -9   10.18    0.51
   3  -1  -9   10.16    0.53
  -3  -1   9   10.67    0.55
  -3  -1   9   12.51    0.47
   3  -1  -9   10.13    0.65
   3   1  -9   10.12    0.66
   3   1  -9   10.90    0.46
  -3   1   9   10.22    0.56
   3   1  -9    9.93    0.66
  -3   1   9    9.94    0.54
   3   1  -9   11.50    0.55
   2  -1  -9   52.02    1.91
   2  -1  -9   50.76    1.95
   2  -1  -9   53.51    1.59
  -2  -1   9   54.36    1.54
   2  -1  -9   53.74    1.86
  -2  -1   9   51.66    1.78
   2  -1  -9   54.29    1.74
  -2  -1   9   53.78    1.68
  -2   1   9   52.42    1.87
  -2   1   9   50.08    1.89
   2   1  -9   54.37    1.78
  -2   1   9   51.09    1.80
   2   1  -9   50.61    1.90
   2   1  -9   48.86    1.97
   2   1  -9   55.08    1.72
  -2   1   9   55.31    1.65
   1  -1  -9  100.68    2.93
  -1  -1   9   96.02    3.38
   1  -1  -9  110.85    3.13
  -1  -1   9  103.41    3.05
  -1  -1   9  102.74    2.88
  -1  -1   9   98.68    3.39
   1  -1  -9   98.94    3.34
   1  -1  -9  102.01    3.45
  -1   1   9  102.91    2.98
   1   1  -9  101.72    2.85
   1   1  -9  101.10    3.36
  -1   1   9  101.33    3.39
   1   1  -9   96.55    3.32
   1   1  -9   97.77    3.50
   1   1  -9  103.14    3.04
  -1   1   9  103.09    3.47
   0  -1   9   25.28    0.84
   0  -1  -9   26.63    1.02
   0  -1   9   26.84    0.88
   0  -1  -9   24.34    0.98
   0  -1  -9   26.34    0.88
   0  -1   9   26.88    0.99
   0  -1   9   27.17    1.09
   0   1  -9   25.79    0.81
   0   1  -9   25.77    0.96
   0   1  -9   26.13    0.95
   0   1  -9   26.99    0.87
   0   1   9   26.80    1.04
   0   1  -9   27.01    0.91
   0   1  -9   26.05    1.18
   0   1   9   25.97    1.08
   0   1  -9   26.84    0.95
   0   1   9   26.26    0.84
   1  -1   9    2.41    0.19
  -1  -1  -9    1.91    0.12
   1  -1   9    2.19    0.25
  -1  -1  -9    1.95    0.22
   1  -1   9    2.28    0.32
  -1  -1  -9    2.11    0.20
  -1  -1  -9    2.11    0.24
  -1  -1  -9    1.91    0.17
  -1   1  -9    1.74    0.12
  -1   1  -9    1.78    0.13
  -1   1  -9    2.04    0.22
   1   1   9    2.28    0.33
   1   1   9    1.89    0.25
  -1   1  -9    2.19    0.21
  -1   1  -9    1.89    0.19
  -1   1  -9    1.96    0.18
  -2  -1  -9    1.64    0.23
  -2  -1  -9    1.43    0.14
  -2  -1  -9    1.64    0.17
   2  -1   9    1.70    0.30
  -2  -1  -9    1.44    0.24
  -2  -1  -9    1.72    0.15
  -2   1  -9    1.33    0.20
  -2   1  -9    1.53    0.25
   2   1   9    2.04    0.33
  -2   1  -9    1.64    0.19
  -2   1  -9    1.80    0.22
  -3  -1  -9    1.36    0.26
   3  -1   9    1.23    0.31
  -3  -1  -9    1.32    0.17
  -3  -1  -9    1.06    0.27
  -3  -1  -9    1.36    0.17
  -3  -1  -9    1.19    0.14
   3   1   9    0.92    0.30
  -3   1  -9    1.00    0.24
  -3   1  -9    0.85    0.18
  -3   1  -9    1.30    0.28
  -4  -1  -9    1.53    0.21
  -4  -1  -9    1.18    0.30
  -4  -1  -9    1.76    0.36
   4  -1   9    1.72    0.37
  -4   1  -9    0.91    0.29
  -4   1  -9    1.33    0.24
   4   1   9    1.49    0.38
  -4   1  -9    1.16    0.34
  -5  -1  -9    3.38    0.34
   5  -1   9    3.93    0.52
  -5  -1  -9    4.12    0.52
  -5   1  -9    2.91    0.46
  -5   1  -9    2.73    0.23
   5   1   9    2.82    0.52
  -5   1  -9    3.56    0.37
  -6  -1  -9    4.54    0.46
   6   1   9    3.58    0.60
  -6   1  -9    5.89    0.73
  -6   1  -9    5.33    0.42
  -7  -1  -9    7.68    0.68
  -7   1  -9    7.41    0.61
   7  -2  -9    0.19    0.29
   7   2  -9   -0.05    0.30
   6  -2  -9    2.49    0.36
  -6   2   9    1.45    0.37
   6   2  -9    2.29    0.38
   6   2  -9    2.26    0.41
   5  -2  -9    0.27    0.22
   5  -2  -9    0.54    0.25
  -5   2   9    0.28    0.24
   5   2  -9    0.30    0.30
   5   2  -9    0.15    0.22
   4  -2  -9   14.13    0.71
   4  -2  -9   13.86    0.83
   4  -2  -9   14.54    0.68
   4  -2  -9   14.40    0.70
   4   2  -9   14.88    0.83
   4   2  -9   13.27    0.85
  -4   2   9   14.14    0.72
   4   2  -9   13.30    0.67
  -3  -2   9    0.44    0.10
   3  -2  -9    0.22    0.16
   3  -2  -9    0.05    0.18
   3  -2  -9   -0.01    0.21
   3  -2  -9    0.40    0.16
   3  -2  -9    0.28    0.15
  -3   2   9    0.00    0.15
   3   2  -9    0.25    0.21
   3   2  -9    0.46    0.17
   3   2  -9    0.11    0.28
  -3   2   9    0.20    0.16
   2  -2  -9    1.11    0.26
   2  -2  -9    1.09    0.19
   2  -2  -9    0.92    0.18
   2  -2  -9    0.79    0.17
   2   2  -9    1.06    0.31
   2   2  -9    0.63    0.16
  -2   2   9    0.80    0.18
  -2   2   9    1.12    0.21
   2   2  -9    1.07    0.25
  -2   2   9    0.96    0.21
   2   2  -9    1.10    0.18
   1  -2  -9    1.58    0.20
   1  -2  -9    1.71    0.23
   1  -2  -9    1.42    0.25
   1  -2  -9    1.93    0.22
  -1  -2   9    1.60    0.18
  -1   2   9    1.57    0.21
   1   2  -9    1.31    0.31
  -1   2   9    1.18    0.23
   1   2  -9    1.61    0.25
   1   2  -9    1.77    0.19
   0  -2  -9   32.59    1.33
   0  -2  -9   35.04    1.14
   0  -2   9   34.39    1.16
   0  -2  -9   34.89    1.29
   0   2   9   31.01    1.12
   0   2  -9   32.89    1.14
   0   2  -9   35.79    1.02
   0   2  -9   33.92    1.20
   0   2   9   34.87    1.35
   0   2  -9   36.70    1.48
   0   2   9   34.98    1.34
   0   2  -9   36.95    1.17
   0   2  -9   35.49    1.20
   0   2  -9   35.74    1.25
  -1  -2  -9    0.56    0.15
  -1  -2  -9    0.51    0.16
   1  -2   9    0.47    0.12
  -1  -2  -9    0.34    0.16
   1  -2   9    0.20    0.19
  -1   2  -9    0.47    0.13
   1   2   9    0.58    0.18
  -1   2  -9    0.42    0.12
  -1   2  -9    0.55    0.14
  -1   2  -9    0.39    0.07
   1   2   9    0.69    0.22
  -1   2  -9    0.16    0.25
  -1   2  -9    0.50    0.14
  -1   2  -9    0.53    0.10
   2  -2   9  108.89    3.59
  -2  -2  -9  102.32    3.13
  -2  -2  -9  105.10    3.08
  -2  -2  -9  103.16    3.69
  -2  -2  -9  106.24    3.39
  -2   2  -9  107.66    3.72
  -2   2  -9  106.31    3.21
  -2   2  -9  100.46    3.62
  -2   2  -9  102.33    3.67
   2   2   9  103.86    3.60
  -2   2  -9  105.86    3.10
  -3  -2  -9    9.33    0.56
  -3  -2  -9    8.92    0.62
   3  -2   9    9.56    0.64
  -3  -2  -9    9.57    0.49
  -3   2  -9    8.75    0.64
   3   2   9    9.97    0.69
  -3   2  -9   10.42    0.76
  -3   2  -9    9.04    0.55
  -3   2  -9    9.97    0.51
  -4  -2  -9   27.02    1.09
  -4  -2  -9   29.00    1.34
  -4  -2  -9   29.30    1.17
   4  -2   9   27.29    1.26
  -4   2  -9   28.11    1.17
  -4   2  -9   28.22    1.39
  -4   2  -9   27.05    1.36
  -4   2  -9   28.89    1.09
   4   2   9   28.02    1.35
   5  -2   9    8.73    0.71
  -5  -2  -9    9.82    0.61
  -5  -2  -9   10.07    0.71
  -5   2  -9    8.41    0.73
  -5   2  -9   10.04    0.61
   5   2   9    8.25    0.81
  -6  -2  -9    0.13    0.28
  -6   2  -9   -0.03    0.17
   6   2   9   -0.35    0.40
  -7  -2  -9    2.20    0.49
  -7   2  -9    2.24    0.34
   7  -3  -9    0.36    0.31
   7   3  -9   -0.11    0.31
   6  -3  -9    3.21    0.41
   6   3  -9    2.59    0.40
   6   3  -9    2.92    0.48
  -6   3   9    2.41    0.43
   5  -3  -9    4.92    0.49
   5  -3  -9    5.80    0.48
  -5   3   9    5.03    0.51
   5   3  -9    5.08    0.59
   5   3  -9    6.58    0.53
   4  -3  -9    7.85    0.53
   4  -3  -9    7.63    0.52
   4   3  -9    7.44    0.61
  -4   3   9    7.64    0.55
   4   3  -9    7.87    0.51
   4   3  -9    9.03    0.75
   3  -3  -9    5.14    0.53
   3  -3  -9    4.93    0.42
   3  -3  -9    5.73    0.38
   3  -3  -9    4.39    0.40
   3   3  -9    5.12    0.39
  -3   3   9    5.56    0.45
   3   3  -9    4.21    0.53
   3   3  -9    4.93    0.49
  -3   3   9    4.66    0.38
   2  -3  -9   43.82    1.71
   2  -3  -9   44.56    1.52
   2  -3  -9   44.70    1.67
   2  -3  -9   45.42    1.43
   2   3  -9   42.93    1.81
  -2   3   9   45.56    1.59
   2   3  -9   43.84    1.68
  -2   3   9   45.16    1.63
   2   3  -9   43.49    1.48
   1  -3  -9   21.09    0.79
   1  -3  -9   20.03    0.89
   1  -3  -9   20.82    0.94
   1  -3  -9   19.35    0.76
  -1   3   9   19.52    0.81
   1   3  -9   19.96    0.77
   1   3  -9   20.33    1.05
  -1   3   9   21.40    0.90
   1   3  -9   20.18    0.90
   0  -3  -9   99.21    3.54
   0  -3  -9  103.71    3.11
   0  -3  -9   95.78    3.34
   0  -3  -9   99.16    3.00
   0   3  -9  101.52    3.37
   0   3  -9   98.00    3.56
   0   3   9  102.31    3.42
   0   3  -9  101.37    3.24
   0   3  -9   96.95    3.30
   0   3  -9  103.84    3.35
   0   3  -9  103.62    3.09
   0   3  -9  101.78    2.83
   1  -3   9    4.43    0.28
  -1  -3  -9    4.81    0.39
  -1  -3  -9    4.69    0.42
  -1  -3  -9    4.38    0.35
  -1   3  -9    4.51    0.25
  -1   3  -9    3.87    0.51
  -1   3  -9    4.39    0.27
   1   3   9    5.14    0.48
  -1   3  -9    4.34    0.31
   1   3   9    3.76    0.26
  -1   3  -9    4.68    0.34
  -1   3  -9    4.45    0.28
  -1   3  -9    4.60    0.33
  -2  -3  -9    3.25    0.34
  -2  -3  -9    2.53    0.31
  -2  -3  -9    2.62    0.34
   2  -3   9    3.09    0.30
   2   3   9    3.04    0.42
   2   3   9    2.86    0.17
  -2   3  -9    2.91    0.35
  -2   3  -9    3.44    0.32
   2   3   9    2.61    0.17
  -2   3  -9    3.33    0.48
  -2   3  -9    3.24    0.31
  -3  -3  -9    4.54    0.41
  -3  -3  -9    4.29    0.46
   3  -3   9    4.46    0.48
  -3  -3  -9    5.01    0.45
   3  -3   9    3.67    0.40
  -3   3  -9    5.42    0.61
  -3   3  -9    4.06    0.49
  -3   3  -9    5.03    0.41
   3   3   9    4.29    0.51
  -4  -3  -9    4.24    0.45
  -4  -3  -9    4.34    0.43
   4  -3   9    3.61    0.46
   4  -3   9    4.49    0.49
  -4   3  -9    3.39    0.39
   4   3   9    5.04    0.64
  -4   3  -9    4.55    0.58
  -4   3  -9    3.88    0.54
  -5  -3  -9    1.38    0.34
  -5  -3  -9    1.67    0.40
  -5   3  -9    1.38    0.15
   5   3   9    1.44    0.48
  -6  -3  -9   13.42    0.89
   6   3   9   13.85    1.13
  -6   3  -9   12.97    0.59
  -7  -3  -9    2.33    0.57
  -7   3  -9    2.24    0.33
   7  -4  -9    0.55    0.33
   7   4  -9    0.29    0.36
   7   4  -9   -0.02    0.37
   6  -4  -9    0.08    0.29
   6   4  -9    0.55    0.32
   6   4  -9    0.69    0.39
  -6   4   9    1.09    0.37
   5  -4  -9   11.83    0.69
   5   4  -9   11.43    0.89
  -5   4   9   10.03    0.72
   5   4  -9   11.15    0.68
   4  -4  -9    1.89    0.33
   4  -4  -9    1.47    0.29
   4   4  -9    1.76    0.32
   4   4  -9    1.62    0.44
  -4   4   9    1.15    0.28
   4   4  -9    1.33    0.35
   4   4  -9    1.05    0.34
   3  -4  -9    5.70    0.58
   3  -4  -9    6.61    0.50
   3  -4  -9    7.29    0.49
   3  -4  -9    6.12    0.45
  -3   4   9    6.36    0.45
  -3   4   9    7.08    0.39
   3   4  -9    7.62    0.60
   3   4  -9    6.89    0.59
  -3   4   9    6.33    0.47
   3   4  -9    6.50    0.67
   2  -4  -9    0.07    0.22
   2  -4  -9    0.80    0.23
   2  -4  -9    0.51    0.21
   2  -4  -9    0.63    0.22
   2   4  -9    0.56    0.19
  -2   4   9    0.83    0.14
   2   4  -9    0.69    0.39
   2   4  -9    0.95    0.26
  -2   4   9    0.62    0.21
   1  -4  -9    1.48    0.30
   1  -4  -9    1.27    0.24
   1  -4  -9    0.98    0.21
   1  -4  -9    0.97    0.23
   1   4  -9    1.18    0.26
   1   4  -9    1.19    0.39
   1   4  -9    1.06    0.20
  -1   4   9    1.26    0.27
   0  -4  -9    2.33    0.31
   0  -4   9    2.19    0.18
   0  -4  -9    2.75    0.28
   0  -4  -9    1.95    0.31
   0  -4  -9    3.02    0.38
   0   4  -9    2.42    0.45
   0   4  -9    2.39    0.22
   0   4  -9    2.46    0.27
   0   4  -9    2.33    0.29
   0   4   9    2.81    0.37
  -1  -4  -9   46.66    1.87
  -1  -4  -9   48.19    1.60
   1  -4   9   46.08    1.71
  -1  -4  -9   48.32    1.78
  -1   4  -9   46.88    1.64
  -1   4  -9   48.39    1.62
  -1   4  -9   48.82    1.71
  -1   4  -9   45.63    1.95
  -1   4  -9   48.26    1.79
   1   4   9   49.47    1.84
  -2  -4  -9   25.27    0.99
  -2  -4  -9   25.61    1.16
   2  -4   9   25.89    1.06
  -2  -4  -9   24.64    1.10
  -2   4  -9   23.67    1.02
  -2   4  -9   27.19    1.02
  -2   4  -9   25.09    1.26
  -2   4  -9   26.71    0.91
   2   4   9   23.84    1.17
  -2   4  -9   25.06    1.15
   3  -4   9   86.16    3.19
  -3  -4  -9   84.41    3.05
  -3  -4  -9   90.60    2.81
  -3  -4  -9   90.26    3.29
  -3   4  -9   91.83    2.79
   3   4   9   89.82    2.67
   3   4   9   90.58    2.68
  -3   4  -9   90.79    3.25
  -3   4  -9   80.84    3.30
   3   4   9   90.90    3.25
  -3   4  -9   89.47    2.87
   4  -4   9    0.89    0.32
  -4  -4  -9    0.88    0.31
  -4  -4  -9    0.62    0.30
  -4   4  -9    0.52    0.33
  -4   4  -9    0.74    0.14
   4   4   9    0.98    0.42
  -5  -4  -9   12.90    0.87
  -5   4  -9   13.88    0.56
   5   4   9   14.11    1.13
  -6  -4  -9    7.96    0.79
   6   4   9    8.13    0.97
  -6   4  -9    8.17    0.48
   6  -5  -9    3.36    0.46
   6   5  -9    3.36    0.56
   6   5  -9    3.19    0.48
   5  -5  -9    2.09    0.38
   5   5  -9    1.64    0.50
   5   5  -9    2.01    0.38
   4  -5  -9    1.17    0.32
   4   5  -9    1.24    0.49
   4   5  -9    1.03    0.36
   3  -5  -9   24.08    1.00
   3  -5  -9   23.03    1.10
   3  -5  -9   24.17    0.94
   3   5  -9   20.68    1.08
   3   5  -9   22.98    0.98
   3   5  -9   25.27    1.30
   2  -5  -9    0.65    0.29
   2  -5  -9    0.35    0.24
   2  -5  -9    0.48    0.23
   2  -5  -9    0.31    0.21
  -2   5   9    0.13    0.21
   2   5  -9    0.34    0.21
   2   5  -9    0.56    0.25
   2   5  -9    0.33    0.40
   1  -5  -9   46.41    1.83
   1  -5  -9   45.60    1.84
   1  -5  -9   49.05    1.62
   1  -5  -9   46.30    1.56
   1   5  -9   47.63    2.01
  -1   5   9   46.73    1.76
   1   5  -9   45.69    1.71
   1   5  -9   45.93    1.61
   0  -5  -9    0.10    0.24
   0  -5  -9   -0.29    0.21
   0  -5  -9    0.42    0.25
   0  -5  -9    0.22    0.19
   0   5  -9   -0.11    0.34
   0   5   9    0.14    0.24
   0   5  -9    0.31    0.18
   0   5  -9    0.10    0.18
  -1  -5  -9   35.50    1.46
  -1  -5  -9   33.76    1.27
  -1  -5  -9   34.86    1.50
  -1   5  -9   36.16    1.30
  -1   5  -9   32.81    1.58
   1   5   9   32.98    1.45
  -1   5  -9   34.37    1.25
  -2  -5  -9    5.63    0.48
  -2  -5  -9    5.12    0.53
   2  -5   9    4.99    0.45
  -2   5  -9    5.80    0.37
   2   5   9    5.36    0.60
  -2   5  -9    6.57    0.51
  -2   5  -9    5.72    0.65
  -3  -5  -9    0.05    0.28
   3  -5   9    0.24    0.26
  -3  -5  -9    0.29    0.26
  -3   5  -9    0.32    0.34
   3   5   9    0.31    0.37
   3   5   9    0.30    0.17
  -3   5  -9    0.18    0.28
  -3   5  -9    0.18    0.15
   4  -5   9    2.02    0.42
  -4  -5  -9    1.25    0.39
  -4  -5  -9    2.28    0.40
  -4   5  -9    1.31    0.21
   4   5   9    1.20    0.49
  -5  -5  -9   13.26    0.97
  -5   5  -9   13.23    0.61
   5   5   9   12.27    1.12
  -6  -5  -9    1.24    0.52
  -6   5  -9    1.03    0.27
   6   5   9    1.33    0.65
   6  -6  -9    2.67    0.45
   6   6  -9    2.65    0.48
   6   6  -9    2.79    0.61
   5  -6  -9    1.71    0.40
   5   6  -9    0.83    0.48
   4  -6  -9   12.97    0.81
   4   6  -9   13.30    0.90
   4   6  -9   14.58    1.06
   3  -6  -9    7.82    0.58
   3  -6  -9    9.38    0.65
   3   6  -9    8.52    0.71
   3   6  -9    7.76    0.81
   2  -6  -9   -0.26    0.24
   2  -6  -9   -0.27    0.23
   2   6  -9    0.18    0.27
  -2   6   9    0.04    0.23
   2   6  -9   -0.02    0.40
   1  -6  -9    1.51    0.38
   1  -6  -9    1.42    0.30
   1  -6  -9    1.27    0.30
   1   6  -9    0.73    0.47
  -1   6   9    1.90    0.35
   1   6  -9    1.00    0.28
   0  -6  -9    4.91    0.56
   0  -6  -9    5.29    0.44
   0  -6  -9    5.05    0.47
   0   6  -9    4.66    0.43
   0   6  -9    4.56    0.67
   0   6   9    6.64    0.60
  -1  -6  -9   10.99    0.69
  -1  -6  -9    9.73    0.77
  -1   6  -9    9.11    0.86
  -1   6  -9   10.32    0.57
   1   6   9   10.19    0.77
  -2  -6  -9   39.76    1.49
  -2  -6  -9   37.96    1.68
  -2   6  -9   42.40    1.79
  -2   6  -9   38.17    1.41
   2   6   9   41.11    1.76
  -3  -6  -9   10.45    0.84
  -3  -6  -9   11.08    0.74
   3   6   9   10.65    0.59
  -3   6  -9   10.84    0.57
   3   6   9   11.60    0.95
  -4  -6  -9   20.98    1.22
   4   6   9   20.58    0.83
  -4   6  -9   21.55    0.89
   4   6   9   23.97    1.41
  -5  -6  -9    0.19    0.42
  -5   6  -9    0.21    0.24
   5   6   9    0.51    0.56
   5  -7  -9    2.96    0.49
   5   7  -9    2.84    0.63
   4  -7  -9    8.58    0.71
   4   7  -9    8.00    0.86
   3  -7  -9    0.53    0.34
   3   7  -9   -0.25    0.46
   3   7  -9    0.72    0.36
   2  -7  -9   16.92    0.89
   2  -7  -9   16.19    0.89
   2   7  -9   14.53    1.14
   2   7  -9   16.76    0.93
   1  -7  -9    0.11    0.27
   1  -7  -9   -0.19    0.25
   1   7  -9    0.46    0.28
  -1   7   9   -0.15    0.26
   1   7  -9   -0.31    0.44
   0  -7  -9    9.72    0.66
   0  -7  -9   10.18    0.67
   0   7  -9    9.51    0.62
   0   7  -9    9.96    0.92
   0   7   9    8.88    0.72
  -1  -7  -9   -0.15    0.32
  -1  -7  -9    0.27    0.34
  -1   7  -9    0.07    0.23
  -1   7  -9   -0.13    0.42
   1   7   9   -0.22    0.32
  -2  -7  -9    1.37    0.43
  -2   7  -9    2.13    0.32
   2   7   9    1.54    0.48
  -2   7  -9    1.63    0.49
  -3  -7  -9    0.35    0.40
   3   7   9    0.38    0.45
  -3   7  -9    0.41    0.26
  -4  -7  -9    4.60    0.67
  -4   7  -9    4.26    0.43
   4   7   9    4.75    0.79
   4   7   9    4.09    0.41
   4   8  -9    5.29    0.79
   3  -8  -9   -0.36    0.37
   3   8  -9   -0.46    0.37
   3   8  -9   -0.06    0.48
   2  -8  -9    2.75    0.50
   2   8  -9    2.49    0.63
   2   8  -9    2.56    0.48
   1  -8  -9    3.11    0.47
   1   8  -9    1.60    0.41
  -1   8   9    2.51    0.47
   1   8  -9    2.66    0.64
   0  -8  -9    2.63    0.46
   0   8  -9    2.62    0.43
   0   8   9    1.72    0.45
   0   8  -9    2.47    0.62
  -1   8  -9   11.56    0.98
   1   8   9   12.06    0.92
  -1   8  -9   11.05    0.74
  -2   8  -9    3.85    0.44
   2   8   9    3.52    0.63
   3   8   9    6.77    0.85
  -3   8  -9    6.12    0.54
   1  -9  -9    5.06    0.61
   1   9  -9    5.01    0.76
   1   9  -9    5.60    0.63
   0  -9  -9    0.61    0.42
   0   9  -9   -0.10    0.35
   0   9  -9   -0.34    0.46
   0   9   9   -0.12    0.36
   7   0 -10   -0.34    0.29
   6   0 -10    1.63    0.34
   5   0 -10    0.08    0.21
   5   0 -10    0.80    0.28
   4   0 -10    6.10    0.40
   4   0 -10    5.44    0.57
  -4   0  10    5.40    0.40
   4   0 -10    5.15    0.52
   4   0 -10    6.72    0.47
  -3   0  10    0.07    0.14
   3   0 -10    0.03    0.20
   3   0 -10   -0.01    0.15
  -3   0  10    0.09    0.15
   3   0 -10    0.02    0.22
   3   0 -10    0.04    0.11
   2   0 -10   21.25    0.96
   2   0 -10   20.97    0.79
   2   0 -10   19.14    0.99
  -2   0  10   20.86    0.81
  -2   0  10   20.55    0.75
  -2   0  10   21.66    0.72
   2   0 -10   20.54    0.69
  -2   0  10   22.03    0.92
   2   0 -10   23.14    0.84
   1   0 -10   -0.07    0.19
   1   0 -10    0.03    0.14
  -1   0  10    0.12    0.09
   1   0 -10   -0.05    0.09
  -1   0  10    0.04    0.17
  -1   0  10   -0.01    0.08
   1   0 -10   -0.01    0.09
  -1   0  10    0.01    0.07
   0   0  10  273.19    8.66
   0   0  10  259.42    8.97
   0   0 -10  267.87    8.39
   0   0 -10  278.61    8.35
   0   0 -10  268.24    8.93
   0   0 -10  266.49    7.55
   0   0  10  271.26    7.84
   0   0 -10  269.28    7.83
  -1   0 -10    0.04    0.11
  -1   0 -10   -0.09    0.10
  -1   0 -10   -0.05    0.08
  -1   0 -10    0.09    0.11
   1   0  10    0.13    0.19
  -1   0 -10   -0.01    0.08
  -1   0 -10    0.00    0.08
   1   0  10    0.03    0.12
  -2   0 -10   60.49    2.21
  -2   0 -10   60.43    1.92
  -2   0 -10   60.64    1.94
  -2   0 -10   63.23    1.90
   2   0  10   63.49    2.39
  -2   0 -10   60.96    1.94
  -2   0 -10   60.58    2.25
   2   0  10   60.63    2.26
  -3   0 -10    0.05    0.19
  -3   0 -10   -0.16    0.06
   3   0  10    0.08    0.26
  -3   0 -10   -0.04    0.17
  -3   0 -10    0.06    0.12
  -4   0 -10    1.35    0.22
  -4   0 -10    1.02    0.30
  -4   0 -10    1.13    0.15
  -4   0 -10    0.47    0.28
   4   0  10    1.18    0.38
  -5   0 -10    0.00    0.15
  -5   0 -10    0.02    0.29
  -5   0 -10   -0.01    0.19
   5   0  10    0.20    0.35
  -6   0 -10    0.99    0.27
   6   0  10    1.13    0.46
  -7   0 -10   -0.01    0.31
   7  -1 -10    0.59    0.33
   7   1 -10    0.68    0.33
   6  -1 -10    2.07    0.37
   6   1 -10    1.88    0.36
   5  -1 -10   16.98    0.82
   5  -1 -10   18.40    0.83
   5   1 -10   15.12    0.91
   5   1 -10   17.43    0.81
   4  -1 -10   55.80    1.83
   4  -1 -10   54.93    1.93
  -4  -1  10   51.01    1.94
   4  -1 -10   51.00    1.95
   4  -1 -10   51.35    2.03
   4   1 -10   52.47    2.03
   4   1 -10   51.78    1.82
   4   1 -10   52.87    2.03
   3  -1 -10   20.57    0.82
   3  -1 -10   20.39    0.96
  -3  -1  10   19.66    0.78
  -3  -1  10   19.66    0.68
   3  -1 -10   19.97    0.99
   3   1 -10   21.09    0.76
  -3   1  10   19.62    0.87
  -3   1  10   21.08    0.94
   3   1 -10   19.79    0.83
  -3   1  10   20.57    0.78
   3   1 -10   18.62    0.98
   3   1 -10   19.05    1.00
   2  -1 -10   26.35    0.98
   2  -1 -10   24.43    1.09
  -2  -1  10   26.73    0.91
  -2  -1  10   25.11    0.79
   2  -1 -10   23.56    1.13
   2  -1 -10   25.44    0.85
  -2   1  10   24.52    1.01
   2   1 -10   26.40    0.94
  -2   1  10   25.15    1.05
   2   1 -10   26.95    0.89
  -2   1  10   26.14    0.86
   2   1 -10   23.13    1.15
   2   1 -10   25.16    1.10
   1  -1 -10    1.65    0.20
   1  -1 -10    1.66    0.19
  -1  -1  10    1.28    0.13
  -1  -1  10    1.87    0.18
  -1  -1  10    1.34    0.14
  -1  -1  10    1.42    0.26
   1  -1 -10    1.48    0.20
   1  -1 -10    1.57    0.25
  -1   1  10    2.08    0.14
   1   1 -10    1.67    0.13
  -1   1  10    1.42    0.17
  -1   1  10    1.50    0.27
   1   1 -10    1.85    0.13
  -1   1  10    1.81    0.21
   1   1 -10    1.93    0.18
   1   1 -10    1.60    0.35
   1   1 -10    1.75    0.25
   0  -1  10    0.62    0.22
   0  -1  10    0.99    0.14
   0  -1  10    0.73    0.14
   0  -1 -10    0.68    0.15
   0  -1 -10    0.78    0.17
   0  -1 -10    0.60    0.16
   0   1 -10    0.50    0.27
   0   1 -10    1.01    0.13
   0   1 -10    0.75    0.12
   0   1 -10    0.72    0.12
   0   1 -10    0.87    0.12
   0   1  10    0.59    0.23
   0   1 -10    0.73    0.11
   0   1  10    0.63    0.16
   0   1 -10    0.48    0.15
  -1  -1 -10   17.46    0.69
  -1  -1 -10   17.75    0.69
  -1  -1 -10   17.13    0.79
   1  -1  10   18.06    0.88
   1  -1  10   19.63    0.83
   1  -1  10   17.45    0.65
  -1  -1 -10   17.80    0.73
  -1   1 -10   17.77    0.66
   1   1  10   19.66    0.85
  -1   1 -10   18.06    0.75
  -1   1 -10   18.68    0.63
   1   1  10   17.40    0.88
  -1   1 -10   19.93    0.67
  -1   1 -10   19.18    0.67
  -1   1 -10   18.43    0.76
  -2  -1 -10   14.95    0.52
  -2  -1 -10   14.30    0.64
   2  -1  10   15.25    0.81
  -2  -1 -10   14.38    0.73
  -2  -1 -10   14.72    0.56
  -2  -1 -10   15.24    0.60
  -2   1 -10   13.04    0.66
   2   1  10   15.00    0.82
  -2   1 -10   14.62    0.59
  -2   1 -10   14.88    0.72
  -2   1 -10   15.06    0.62
   3  -1  10   27.90    1.27
  -3  -1 -10   28.76    1.09
  -3  -1 -10   28.47    0.96
  -3  -1 -10   27.91    1.01
  -3  -1 -10   27.91    1.25
  -3   1 -10   27.33    1.26
   3   1  10   30.42    1.31
  -3   1 -10   29.25    1.03
  -3   1 -10   27.87    1.07
  -4  -1 -10    7.19    0.59
   4  -1  10    6.27    0.63
  -4  -1 -10    6.49    0.63
  -4  -1 -10    7.32    0.45
  -4  -1 -10    7.01    0.41
  -4   1 -10    7.94    0.67
  -4   1 -10    6.49    0.45
  -4   1 -10    7.31    0.59
   4   1  10    7.22    0.68
  -5  -1 -10    3.06    0.47
  -5  -1 -10    2.45    0.30
   5  -1  10    2.42    0.47
  -5   1 -10    2.60    0.21
   5   1  10    2.53    0.52
  -5   1 -10    2.82    0.46
  -5   1 -10    1.85    0.31
  -6  -1 -10    9.44    0.65
  -6   1 -10    9.35    0.54
   6   1  10    7.02    0.81
  -7  -1 -10    1.21    0.41
  -7   1 -10    1.19    0.34
   7  -2 -10    5.99    0.57
   7   2 -10    5.44    0.55
   6  -2 -10    0.12    0.28
   6   2 -10    0.08    0.27
   6   2 -10    0.11    0.32
   5  -2 -10    0.34    0.24
   5  -2 -10    0.51    0.25
   5   2 -10    0.14    0.31
   5   2 -10    0.34    0.24
   4  -2 -10    2.06    0.32
   4  -2 -10    2.65    0.34
   4  -2 -10    2.72    0.43
   4  -2 -10    1.99    0.29
   4   2 -10    2.77    0.33
   4   2 -10    2.83    0.46
   4   2 -10    2.18    0.38
   3  -2 -10    1.56    0.31
   3  -2 -10    1.46    0.25
   3  -2 -10    1.31    0.22
   3  -2 -10    1.80    0.34
   3  -2 -10    1.38    0.21
   3   2 -10    1.79    0.25
   3   2 -10    2.00    0.37
  -3   2  10    1.71    0.27
   3   2 -10    1.99    0.40
   2  -2 -10    0.21    0.20
   2  -2 -10   -0.03    0.13
   2  -2 -10    0.12    0.14
   2  -2 -10   -0.04    0.14
   2   2 -10    0.00    0.13
  -2   2  10    0.08    0.14
  -2   2  10    0.00    0.17
  -2   2  10   -0.19    0.10
   2   2 -10    0.08    0.19
   2   2 -10    0.02    0.25
   1  -2 -10   90.16    3.03
   1  -2 -10   86.50    2.64
   1  -2 -10   88.24    3.11
  -1  -2  10   90.60    2.76
   1  -2 -10   90.60    2.80
  -1   2  10   89.40    3.14
  -1   2  10   91.21    3.07
   1   2 -10   89.95    2.74
   1   2 -10   88.87    3.21
   1   2 -10   88.68    3.01
   0  -2 -10    2.89    0.31
   0  -2 -10    2.32    0.28
   0  -2 -10    2.00    0.24
   0  -2  10    2.83    0.25
   0   2 -10    2.37    0.26
   0   2  10    3.09    0.38
   0   2 -10    2.35    0.17
   0   2 -10    2.29    0.15
   0   2 -10    2.62    0.41
   0   2 -10    2.32    0.19
   0   2  10    2.23    0.27
   0   2 -10    2.75    0.24
   0   2 -10    2.11    0.16
   0   2  10    1.75    0.18
  -1  -2 -10  106.39    3.19
   1  -2  10  108.89    3.69
  -1  -2 -10  106.31    3.51
   1  -2  10  110.60    3.28
  -1  -2 -10  108.47    3.77
  -1   2 -10  112.75    3.13
  -1   2 -10  108.05    3.70
  -1   2 -10  113.75    3.29
  -1   2 -10  107.61    3.40
   1   2  10  104.93    3.69
  -1   2 -10   93.91    3.78
  -1   2 -10  108.97    3.68
  -1   2 -10  111.19    3.37
  -2  -2 -10   12.16    0.68
  -2  -2 -10   12.54    0.59
  -2  -2 -10   12.02    0.59
  -2  -2 -10   12.41    0.43
   2  -2  10   12.40    0.74
  -2   2 -10   11.43    0.61
  -2   2 -10   12.42    0.55
  -2   2 -10   12.34    0.66
  -2   2 -10   13.37    0.88
   2   2  10   11.40    0.73
  -2   2 -10   13.18    0.57
  -3  -2 -10    7.49    0.50
   3  -2  10    6.83    0.61
  -3  -2 -10    6.29    0.42
  -3  -2 -10    7.16    0.56
   3   2  10    8.63    0.73
  -3   2 -10    5.44    0.46
  -3   2 -10    6.95    0.44
  -3   2 -10    7.27    0.56
  -3   2 -10    7.43    0.74
   4  -2  10    3.81    0.51
  -4  -2 -10    3.47    0.35
  -4  -2 -10    3.60    0.45
  -4   2 -10    4.29    0.39
   4   2  10    3.98    0.58
  -4   2 -10    4.29    0.54
  -4   2 -10    2.13    0.49
  -4   2 -10    3.89    0.47
   5  -2  10    3.41    0.51
  -5  -2 -10    2.52    0.44
  -5  -2 -10    3.01    0.39
  -5   2 -10    3.86    0.41
   5   2  10    4.61    0.66
  -5   2 -10    3.56    0.51
  -6  -2 -10    0.18    0.31
  -6   2 -10    0.11    0.18
   6   2  10    0.12    0.45
   7  -3 -10   -0.11    0.32
   7   3 -10    0.40    0.35
   6  -3 -10    4.18    0.46
   6   3 -10    3.54    0.53
   6   3 -10    2.73    0.42
   5  -3 -10    8.69    0.62
   5  -3 -10    8.86    0.62
   5   3 -10    8.90    0.61
   5   3 -10    8.48    0.74
   4  -3 -10    4.92    0.44
   4  -3 -10    5.91    0.50
   4   3 -10    4.21    0.50
   4   3 -10    5.49    0.45
   4   3 -10    5.30    0.64
   3  -3 -10   52.37    1.67
   3  -3 -10   54.24    1.81
   3  -3 -10   51.46    1.95
   3  -3 -10   50.23    2.02
   3   3 -10   53.16    2.12
   3   3 -10   52.42    2.00
  -3   3  10   53.38    1.89
   2  -3 -10    0.33    0.17
   2  -3 -10    0.29    0.18
   2  -3 -10    0.23    0.23
   2  -3 -10    0.44    0.17
   2   3 -10    0.32    0.16
  -2   3  10    0.18    0.19
   2   3 -10    0.38    0.24
   2   3 -10   -0.01    0.32
  -2   3  10    0.34    0.10
   1  -3 -10    4.50    0.40
   1  -3 -10    4.18    0.34
   1  -3 -10    4.67    0.34
   1  -3 -10    4.10    0.46
   1   3 -10    4.36    0.42
  -1   3  10    4.04    0.42
   1   3 -10    3.89    0.50
   1   3 -10    4.56    0.32
   0  -3 -10    2.33    0.32
   0  -3 -10    2.49    0.32
   0  -3 -10    2.74    0.30
   0   3 -10    2.00    0.41
   0   3 -10    2.22    0.29
   0   3 -10    2.56    0.25
   0   3  10    2.79    0.37
   0   3 -10    2.47    0.16
  -1  -3 -10    1.29    0.25
  -1  -3 -10    1.22    0.24
  -1  -3 -10    0.51    0.21
  -1   3 -10    0.83    0.18
  -1   3 -10    0.62    0.12
  -1   3 -10    0.47    0.13
  -1   3 -10    0.58    0.16
  -1   3 -10    0.67    0.16
  -1   3 -10    0.36    0.30
  -1   3 -10    0.63    0.13
   1   3  10    0.64    0.13
   1   3  10    0.72    0.26
  -2  -3 -10   21.91    0.94
  -2  -3 -10   20.26    0.99
  -2  -3 -10   20.80    0.86
  -2   3 -10   20.54    0.90
  -2   3 -10   21.90    0.98
  -2   3 -10   22.90    0.82
   2   3  10   19.60    1.05
  -2   3 -10   22.19    1.16
  -2   3 -10   22.26    0.87
   3  -3  10   12.85    0.79
  -3  -3 -10   11.76    0.66
  -3  -3 -10   12.84    0.69
   3  -3  10   12.91    0.69
  -3  -3 -10   12.75    0.77
  -3   3 -10   13.16    0.65
  -3   3 -10   13.00    0.67
  -3   3 -10   12.95    0.79
  -3   3 -10   13.23    0.92
   3   3  10   12.60    0.85
  -4  -3 -10   15.48    0.80
   4  -3  10   14.42    0.88
   4  -3  10   14.76    0.84
  -4  -3 -10   13.69    0.79
  -4   3 -10   14.95    0.76
  -4   3 -10   14.62    0.82
  -4   3 -10   16.17    0.99
  -4   3 -10   15.66    1.03
   4   3  10   15.49    1.02
  -5  -3 -10   21.11    1.03
  -5   3 -10   19.62    1.07
   5   3  10   21.76    1.30
  -6  -3 -10    0.29    0.36
  -6   3 -10    0.27    0.18
   6   3  10    0.13    0.51
   7  -4 -10    0.85    0.37
   7   4 -10    1.11    0.45
   7   4 -10    1.21    0.42
   6  -4 -10    2.75    0.44
   6   4 -10    1.73    0.40
   6   4 -10    0.99    0.45
   5  -4 -10    2.75    0.42
   5   4 -10    2.15    0.53
   5   4 -10    3.58    0.43
   4  -4 -10    0.03    0.23
   4  -4 -10    0.23    0.26
   4   4 -10    0.32    0.31
   4   4 -10   -0.02    0.30
   4   4 -10    0.14    0.38
   3  -4 -10    9.17    0.55
   3  -4 -10    7.36    0.65
   3  -4 -10    8.16    0.49
   3  -4 -10    8.20    0.55
  -3   4  10    7.19    0.51
   3   4 -10    7.64    0.63
   3   4 -10    6.88    0.71
   3   4 -10    6.30    0.62
   2  -4 -10   15.72    0.74
   2  -4 -10   15.80    0.81
   2  -4 -10   17.26    0.93
   2  -4 -10   16.43    0.71
   2   4 -10   15.68    0.86
   2   4 -10   16.97    0.73
  -2   4  10   16.79    0.82
   2   4 -10   16.25    1.06
   1  -4 -10    5.51    0.53
   1  -4 -10    6.02    0.45
   1  -4 -10    5.62    0.41
   1  -4 -10    5.22    0.45
   1   4 -10    5.27    0.48
  -1   4  10    5.34    0.49
   1   4 -10    5.50    0.63
   1   4 -10    6.04    0.40
   0  -4 -10   57.12    2.20
   0  -4 -10   59.14    1.89
   0  -4 -10   57.09    2.13
   0   4  10   58.29    2.15
   0   4 -10   59.64    1.91
   0   4 -10   57.05    2.03
   0   4 -10   56.96    2.32
   1  -4  10    8.59    0.44
  -1  -4 -10    8.93    0.61
  -1  -4 -10    8.35    0.54
  -1  -4 -10    8.11    0.61
   1   4  10    9.11    0.65
  -1   4 -10    9.06    0.80
  -1   4 -10    9.43    0.53
  -1   4 -10    9.42    0.50
  -2  -4 -10   24.27    1.10
   2  -4  10   24.10    1.01
  -2  -4 -10   24.92    0.99
  -2  -4 -10   23.97    1.14
  -2   4 -10   23.35    1.10
  -2   4 -10   24.71    0.90
  -2   4 -10   24.61    0.99
  -2   4 -10   24.93    1.28
   2   4  10   24.07    1.19
   3  -4  10    8.37    0.59
  -3  -4 -10    7.87    0.59
  -3  -4 -10    8.67    0.64
   3   4  10    7.70    0.75
  -3   4 -10    8.70    0.80
  -3   4 -10    8.92    0.38
  -3   4 -10    9.17    0.39
  -3   4 -10    6.43    0.64
  -3   4 -10    9.56    0.59
  -4  -4 -10    1.39    0.34
   4  -4  10    1.26    0.35
  -4  -4 -10    2.33    0.40
  -4   4 -10    1.36    0.15
  -4   4 -10    1.55    0.41
   4   4  10    1.20    0.48
  -5  -4 -10    1.14    0.40
  -5   4 -10    1.67    0.19
   5   4  10    1.56    0.56
  -6  -4 -10    9.20    0.85
   6   4  10    9.65    1.09
  -6   4 -10    9.89    0.52
   6  -5 -10    1.20    0.39
   6   5 -10    1.38    0.39
   6   5 -10    0.74    0.46
   5  -5 -10    0.86    0.35
   5   5 -10   -0.04    0.42
   4  -5 -10   26.37    1.04
   4  -5 -10   25.52    1.11
   4   5 -10   25.30    1.38
   4   5 -10   24.34    1.23
   3  -5 -10    0.36    0.27
   3  -5 -10    0.06    0.22
   3   5 -10    0.40    0.31
   3   5 -10   -0.21    0.38
   2  -5 -10   17.43    0.99
   2  -5 -10   18.05    0.90
   2  -5 -10   18.70    0.82
   2  -5 -10   17.63    0.78
   2   5 -10   15.92    0.89
   2   5 -10   16.16    0.78
  -2   5  10   15.91    0.84
   2   5 -10   18.39    1.16
   1  -5 -10    2.30    0.31
   1  -5 -10    1.81    0.30
   1  -5 -10    2.63    0.44
   1  -5 -10    2.02    0.35
   1   5 -10    2.41    0.36
   1   5 -10    2.52    0.37
   1   5 -10    2.95    0.32
   1   5 -10    2.45    0.55
  -1   5  10    2.29    0.36
   0  -5 -10    1.50    0.34
   0  -5 -10    1.29    0.33
   0  -5 -10    1.16    0.31
   0   5 -10    1.22    0.25
   0   5 -10    1.49    0.27
   0   5  10    1.34    0.33
   0   5 -10    1.85    0.30
   0   5 -10    2.00    0.51
  -1  -5 -10   -0.08    0.26
  -1  -5 -10    0.48    0.28
  -1  -5 -10    0.17    0.28
   1   5  10    0.08    0.28
  -1   5 -10    0.15    0.19
  -1   5 -10   -0.41    0.33
  -1   5 -10    0.29    0.21
  -2  -5 -10    7.52    0.65
  -2  -5 -10    8.38    0.58
  -2   5 -10    8.43    0.57
   2   5  10    7.67    0.72
  -2   5 -10    7.80    0.44
  -2   5 -10    7.15    0.75
  -3  -5 -10    7.35    0.66
  -3  -5 -10    8.01    0.60
   3   5  10    6.94    0.75
  -3   5 -10    5.66    0.67
   3   5  10    7.55    0.39
  -3   5 -10    6.65    0.39
  -4  -5 -10   27.78    1.39
  -4   5 -10   31.23    1.06
   4   5  10   27.93    1.58
  -5  -5 -10    3.61    0.59
  -5   5 -10    3.99    0.32
   5   5  10    4.60    0.80
   5  -6 -10    0.14    0.35
   5   6 -10   -0.26    0.45
   4  -6 -10    5.66    0.56
   4   6 -10    4.49    0.57
   4   6 -10    4.35    0.68
   3  -6 -10    5.39    0.50
   3  -6 -10    5.03    0.53
   3   6 -10    6.05    0.77
   3   6 -10    3.97    0.50
   2  -6 -10    0.88    0.30
   2  -6 -10    0.68    0.29
   2   6 -10    0.91    0.49
  -2   6  10    0.87    0.30
   2   6 -10    0.86    0.31
   1  -6 -10   23.86    1.02
   1  -6 -10   24.13    1.00
   1  -6 -10   24.14    1.22
   1   6 -10   22.82    1.35
   1   6 -10   22.92    1.05
  -1   6  10   23.17    1.11
   0  -6 -10   17.12    1.01
   0  -6 -10   17.03    0.85
   0   6  10   18.24    0.96
   0   6 -10   16.82    1.14
   0   6 -10   16.72    0.82
  -1  -6 -10   25.95    1.26
  -1  -6 -10   23.36    1.06
   1   6  10   24.44    1.23
  -1   6 -10   24.17    1.01
  -1   6 -10   24.88    1.37
  -2  -6 -10    8.87    0.69
  -2  -6 -10    9.49    0.83
  -2   6 -10    9.72    0.54
   2   6  10    9.24    0.84
  -2   6 -10    8.99    0.85
  -3  -6 -10    9.59    0.84
   3   6  10    9.35    0.53
  -3   6 -10    9.10    0.52
   3   6  10    9.33    0.92
  -4  -6 -10    0.04    0.39
   4   6  10    0.63    0.18
  -4   6 -10    0.44    0.23
   4   6  10    0.75    0.52
  -5  -6 -10    0.46    0.44
   5   6  10    0.73    0.62
  -5   6 -10    0.02    0.24
   5   7 -10    6.53    0.81
   4  -7 -10    0.96    0.41
   4   7 -10    0.70    0.54
   3  -7 -10   14.47    0.89
   3   7 -10   14.58    1.15
   3   7 -10   13.24    0.93
   2  -7 -10    0.74    0.35
   2   7 -10    0.67    0.53
   2   7 -10    0.51    0.36
   1  -7 -10    6.12    0.55
  -1   7  10    3.91    0.52
   1   7 -10    4.99    0.52
   1   7 -10    5.56    0.77
   0   7  10    1.42    0.41
   0   7 -10    1.10    0.31
   0   7 -10    2.04    0.58
  -1  -7 -10    0.00    0.35
   1   7  10    0.09    0.34
  -1   7 -10   -0.04    0.24
  -1   7 -10    0.39    0.47
  -2  -7 -10    0.74    0.42
  -2   7 -10    0.06    0.24
   2   7  10    0.10    0.41
  -2   7 -10    0.70    0.47
  -3  -7 -10   19.83    1.23
  -3   7 -10   18.93    0.88
   3   7  10   20.13    0.89
   3   7  10   19.87    1.32
  -4  -7 -10    2.79    0.62
   4   7  10    2.04    0.31
   4   7  10    1.83    0.65
  -4   7 -10    2.44    0.38
   3  -8 -10    0.09    0.39
   3   8 -10    0.34    0.56
   3   8 -10    0.13    0.40
   2  -8 -10    3.57    0.55
   2   8 -10    3.48    0.54
   2   8 -10    2.75    0.68
   1  -8 -10    6.57    0.63
  -1   8  10    6.30    0.67
   1   8 -10    7.76    0.92
   1   8 -10    6.40    0.63
   0   8  10   11.11    0.91
   0   8 -10   11.58    1.06
   0   8 -10   12.99    0.81
  -1   8 -10   10.12    0.73
   1   8  10   12.21    0.95
  -1   8 -10   11.66    1.03
   2   8  10    4.44    0.69
  -2   8 -10    5.21    0.51
   7   0 -11    0.33    0.33
   6   0 -11   -0.27    0.25
   5   0 -11    0.14    0.24
   5   0 -11    0.61    0.30
   4   0 -11   -0.17    0.24
   4   0 -11   -0.07    0.26
   4   0 -11    0.16    0.19
   3   0 -11   57.26    1.96
   3   0 -11   57.47    2.15
   3   0 -11   49.61    2.08
  -3   0  11   60.23    2.01
   3   0 -11   52.91    1.88
   2   0 -11    0.03    0.10
  -2   0  11    0.11    0.19
  -2   0  11    0.16    0.11
   2   0 -11   -0.13    0.17
   2   0 -11    0.01    0.10
   2   0 -11    0.06    0.14
  -2   0  11    0.01    0.10
   2   0 -11    0.03    0.24
   1   0 -11   97.41    3.47
   1   0 -11   98.65    3.30
  -1   0  11   98.04    2.92
   1   0 -11   98.57    2.81
  -1   0  11   93.13    3.33
   1   0 -11   96.66    3.26
  -1   0  11   99.97    3.34
   0   0  11    0.34    0.09
   0   0 -11    0.47    0.15
   0   0  11    0.27    0.22
   0   0 -11    0.16    0.11
   0   0  11    0.24    0.13
   0   0 -11    0.22    0.11
   0   0 -11    0.20    0.08
   1   0  11    8.15    0.59
  -1   0 -11    8.11    0.44
   1   0  11    7.57    0.49
  -1   0 -11    8.69    0.35
  -1   0 -11    8.21    0.39
  -1   0 -11    7.29    0.44
  -1   0 -11    7.69    0.40
  -1   0 -11    8.63    0.41
  -2   0 -11    0.07    0.11
  -2   0 -11   -0.13    0.13
   2   0  11    0.06    0.24
  -2   0 -11    0.08    0.09
  -2   0 -11    0.16    0.17
  -2   0 -11    0.19    0.10
  -3   0 -11   35.17    1.23
  -3   0 -11   37.01    1.20
  -3   0 -11   37.40    1.19
  -3   0 -11   35.97    1.53
  -3   0 -11   37.63    1.33
   3   0  11   36.56    1.58
  -4   0 -11   -0.35    0.22
   4   0  11    0.17    0.34
  -4   0 -11   -0.01    0.11
  -4   0 -11    0.00    0.25
   5   0  11   56.21    2.29
  -5   0 -11   56.30    1.88
  -5   0 -11   55.33    2.04
  -6   0 -11   -0.06    0.24
   6   0  11   -0.33    0.40
   7  -1 -11    0.25    0.33
   7   1 -11   -0.02    0.32
   6  -1 -11    7.75    0.62
   6   1 -11    7.73    0.62
   5  -1 -11   25.22    1.07
   5   1 -11   25.40    1.20
   5   1 -11   23.98    1.05
   4  -1 -11   11.07    0.70
   4  -1 -11   10.88    0.61
   4  -1 -11   10.03    0.75
   4  -1 -11   11.22    0.57
   4   1 -11    9.70    0.74
   4   1 -11   10.45    0.75
   4   1 -11    9.17    0.59
   3  -1 -11    1.20    0.24
   3  -1 -11    0.95    0.29
   3  -1 -11    1.73    0.34
   3  -1 -11    1.08    0.18
   3  -1 -11    1.67    0.21
  -3   1  11    0.98    0.20
   3   1 -11    1.18    0.25
   3   1 -11    1.11    0.34
  -3   1  11    0.63    0.21
   3   1 -11    1.65    0.35
   2  -1 -11    5.55    0.39
   2  -1 -11    5.77    0.36
  -2  -1  11    5.32    0.34
   2  -1 -11    5.81    0.57
  -2  -1  11    7.30    0.28
   2  -1 -11    6.56    0.52
   2  -1 -11    5.83    0.32
  -2   1  11    5.56    0.47
   2   1 -11    5.79    0.58
  -2   1  11    6.30    0.38
   2   1 -11    6.77    0.53
  -2   1  11    5.76    0.30
   1  -1 -11   28.77    0.94
  -1  -1  11   28.08    0.88
   1  -1 -11   26.56    1.14
  -1  -1  11   28.71    1.02
   1  -1 -11   27.79    1.07
  -1  -1  11   29.15    1.18
  -1  -1  11   26.34    0.95
  -1   1  11   27.41    0.95
  -1   1  11   29.18    1.19
   1   1 -11   27.32    0.85
   1   1 -11   28.13    1.14
   1   1 -11   26.78    0.94
  -1   1  11   29.06    1.11
   1   1 -11   29.29    1.32
  -1   1  11   26.05    0.87
   1   1 -11   29.43    0.98
   0  -1  11   46.63    1.63
   0  -1 -11   44.25    1.41
   0  -1  11   44.07    1.43
   0  -1 -11   42.85    1.65
   0  -1  11   44.40    1.72
   0  -1 -11   43.50    1.60
   0   1 -11   46.50    1.58
   0   1  11   44.45    1.68
   0   1 -11   43.93    1.41
   0   1 -11   44.37    1.58
   0   1 -11   45.52    1.87
   0   1 -11   46.20    1.35
   0   1  11   44.02    1.71
   0   1 -11   45.64    1.57
   1  -1  11   89.25    2.70
   1  -1  11   87.58    3.12
  -1  -1 -11   87.70    2.66
  -1  -1 -11   85.48    2.90
   1  -1  11   88.15    3.15
  -1  -1 -11   87.61    3.12
  -1   1 -11   88.49    2.84
  -1   1 -11   86.35    3.07
  -1   1 -11   88.91    3.27
  -1   1 -11   95.95    2.81
  -1   1 -11   90.14    2.62
  -1   1 -11   89.15    3.08
  -1   1 -11   90.93    2.71
   1   1  11   87.33    3.12
   1   1  11   90.69    3.18
   2  -1  11   77.32    2.84
  -2  -1 -11   79.89    2.44
  -2  -1 -11   79.85    2.58
  -2  -1 -11   79.33    2.37
  -2  -1 -11   76.99    2.85
  -2   1 -11   79.65    2.84
  -2   1 -11   76.98    2.80
   2   1  11   79.96    2.87
  -2   1 -11   81.79    2.42
  -2   1 -11   79.04    2.45
  -3  -1 -11   42.00    1.47
  -3  -1 -11   42.31    1.50
  -3  -1 -11   41.45    1.73
   3  -1  11   44.18    1.77
  -3   1 -11   40.92    1.72
   3   1  11   45.28    1.81
  -3   1 -11   43.23    1.44
  -3   1 -11   42.67    1.49
  -4  -1 -11   14.81    0.65
  -4  -1 -11   14.77    0.92
   4  -1  11   14.98    0.94
  -4  -1 -11   14.86    0.79
  -4   1 -11   15.60    0.69
   4   1  11   15.08    0.99
  -4   1 -11   15.00    0.92
  -4   1 -11   13.39    0.77
   5  -1  11   15.75    1.03
  -5  -1 -11   15.47    0.92
  -5  -1 -11   16.22    0.76
  -5   1 -11   17.16    0.95
   5   1  11   17.45    1.11
  -5   1 -11   15.94    0.61
  -6  -1 -11    0.35    0.28
  -6   1 -11   -0.30    0.21
   6   1  11    0.40    0.45
   7  -2 -11    0.07    0.33
   7   2 -11   -0.01    0.32
   6  -2 -11    0.82    0.33
   6   2 -11    0.32    0.37
   6   2 -11    0.44    0.30
   5  -2 -11   -0.08    0.21
   5  -2 -11    0.06    0.25
   5   2 -11    0.06    0.32
   5   2 -11    0.17    0.25
   4  -2 -11   12.95    0.78
   4  -2 -11   14.44    0.90
   4  -2 -11   15.04    0.74
   4  -2 -11   14.30    0.71
   4   2 -11   15.41    0.74
   4   2 -11   13.25    0.86
   4   2 -11   15.17    0.93
   3  -2 -11    6.55    0.61
   3  -2 -11    6.35    0.58
   3  -2 -11    6.70    0.43
   3  -2 -11    6.15    0.38
   3  -2 -11    6.14    0.47
   3   2 -11    5.66    0.56
  -3   2  11    5.62    0.46
   3   2 -11    7.36    0.71
   2  -2 -11  107.01    3.62
   2  -2 -11  104.34    3.07
   2  -2 -11  102.82    3.30
   2  -2 -11  102.27    3.58
   2   2 -11  104.26    3.59
  -2   2  11  106.29    3.13
  -2   2  11  104.37    3.55
   2   2 -11  108.11    3.74
   1  -2 -11    3.24    0.39
   1  -2 -11    2.42    0.29
   1  -2 -11    2.46    0.27
   1   2 -11    2.57    0.45
   1   2 -11    2.75    0.25
  -1   2  11    2.82    0.31
  -1   2  11    3.36    0.39
   1   2 -11    2.89    0.35
   0  -2 -11   31.76    1.11
   0  -2 -11   33.29    1.30
   0  -2  11   32.91    1.11
   0  -2 -11   32.17    1.27
   0   2  11   32.98    1.35
   0   2 -11   32.73    1.10
   0   2  11   29.68    1.05
   0   2 -11   30.82    1.47
   0   2 -11   32.42    0.97
   0   2 -11   33.30    1.23
   0   2 -11   32.47    1.14
   0   2 -11   32.57    1.14
  -1  -2 -11    2.71    0.28
  -1  -2 -11    2.30    0.30
   1  -2  11    2.49    0.39
  -1  -2 -11    2.78    0.31
  -1   2 -11    2.38    0.23
  -1   2 -11    2.39    0.25
  -1   2 -11    3.13    0.27
  -1   2 -11    2.80    0.19
   1   2  11    3.25    0.43
  -1   2 -11    3.22    0.25
  -1   2 -11    2.99    0.50
  -1   2 -11    2.95    0.26
  -2  -2 -11    0.36    0.19
   2  -2  11    0.36    0.27
  -2  -2 -11    0.44    0.17
  -2  -2 -11    0.33    0.20
  -2   2 -11    0.23    0.17
  -2   2 -11    0.17    0.15
   2   2  11    0.00    0.26
  -2   2 -11    0.06    0.14
  -2   2 -11    0.34    0.34
  -2   2 -11    0.28    0.18
  -3  -2 -11    0.17    0.21
   3  -2  11    0.25    0.29
  -3  -2 -11    0.00    0.20
  -3  -2 -11    0.11    0.16
   3   2  11    0.38    0.32
  -3   2 -11    0.04    0.19
  -3   2 -11   -0.12    0.33
  -3   2 -11   -0.07    0.16
  -3   2 -11    0.05    0.22
   4  -2  11   42.73    1.81
  -4  -2 -11   44.68    1.60
  -4  -2 -11   44.02    1.62
  -4   2 -11   42.60    1.54
  -4   2 -11   49.11    2.03
  -4   2 -11   42.75    1.89
  -4   2 -11   41.71    1.59
   4   2  11   41.76    1.90
   5  -2  11    0.76    0.38
  -5  -2 -11    0.00    0.29
  -5  -2 -11   -0.09    0.24
   5   2  11   -0.28    0.37
  -5   2 -11   -0.15    0.31
  -6  -2 -11   11.50    0.78
  -6   2 -11   10.89    0.52
   6   2  11   12.09    1.12
   7  -3 -11    4.46    0.54
   7   3 -11    5.29    0.59
   6  -3 -11   13.39    0.80
   6   3 -11   12.73    0.80
   6   3 -11   10.71    0.89
   5  -3 -11    1.58    0.34
   5  -3 -11    0.94    0.30
   5   3 -11    0.80    0.29
   5   3 -11    1.21    0.44
   4  -3 -11    9.07    0.57
   4  -3 -11    7.93    0.58
   4   3 -11    7.47    0.66
   4   3 -11    8.07    0.77
   3  -3 -11    2.18    0.31
   3  -3 -11    2.66    0.43
   3  -3 -11    2.07    0.27
  -3   3  11    2.09    0.32
   3   3 -11    2.47    0.40
   3   3 -11    1.82    0.45
   2  -3 -11    4.21    0.35
   2  -3 -11    4.95    0.51
   2  -3 -11    4.68    0.41
   2   3 -11    4.97    0.62
  -2   3  11    5.91    0.47
   2   3 -11    4.82    0.50
   2   3 -11    3.88    0.33
   1  -3 -11    8.62    0.60
   1  -3 -11    7.65    0.47
   1  -3 -11    7.91    0.52
   1   3 -11    6.92    0.69
   1   3 -11    9.04    0.59
  -1   3  11    8.02    0.58
   1   3 -11    7.68    0.44
   0  -3 -11   40.10    1.37
   0  -3 -11   38.75    1.58
   0  -3 -11   42.84    1.58
   0   3 -11   38.77    1.76
   0   3 -11   41.22    1.37
   0   3 -11   37.19    1.49
   0   3  11   42.97    1.63
  -1  -3 -11   35.59    1.34
  -1  -3 -11   32.94    1.39
  -1  -3 -11   32.34    1.19
  -1   3 -11   33.11    1.19
   1   3  11   31.13    1.07
   1   3  11   34.53    1.43
  -1   3 -11   34.40    1.07
  -1   3 -11   34.76    1.27
  -1   3 -11   34.67    1.58
  -1   3 -11   32.09    1.22
  -2  -3 -11   40.56    1.41
  -2  -3 -11   38.88    1.53
  -2  -3 -11   40.38    1.64
  -2   3 -11   38.89    1.79
   2   3  11   40.80    1.71
  -2   3 -11   42.35    1.42
  -2   3 -11   40.20    1.34
  -2   3 -11   40.77    1.59
  -2   3 -11   39.83    1.34
  -3  -3 -11   14.92    0.87
  -3  -3 -11   13.75    0.75
   3  -3  11   14.21    0.88
  -3  -3 -11   15.08    0.77
  -3   3 -11   14.86    0.72
  -3   3 -11   15.02    0.86
  -3   3 -11   13.96    0.71
   3   3  11   13.93    0.94
  -3   3 -11   16.30    1.06
   4  -3  11   14.73    0.96
  -4  -3 -11   17.40    0.88
  -4  -3 -11   16.87    0.88
  -4   3 -11   18.89    1.18
  -4   3 -11   17.29    0.83
  -4   3 -11   17.92    1.05
   4   3  11   18.19    1.15
  -4   3 -11   17.13    0.88
  -5  -3 -11    0.36    0.28
  -5   3 -11    0.00    0.33
   5   3  11    0.06    0.45
  -6  -3 -11    7.95    0.72
   6   3  11    5.77    0.87
  -6   3 -11    7.23    0.40
   6  -4 -11    1.01    0.39
   6   4 -11    0.71    0.46
   6   4 -11    1.42    0.39
   5  -4 -11    5.39    0.54
   5   4 -11    4.77    0.65
   4  -4 -11    1.03    0.30
   4   4 -11    1.17    0.38
   4   4 -11    0.24    0.31
   4   4 -11    1.55    0.50
   3  -4 -11   38.34    1.32
   3  -4 -11   39.26    1.55
   3  -4 -11   39.97    1.43
   3  -4 -11   37.88    1.65
   3   4 -11   35.34    1.71
  -3   4  11   37.92    1.48
   3   4 -11   35.87    1.57
   2  -4 -11    5.62    0.43
   2  -4 -11    4.90    0.45
   2  -4 -11    6.48    0.50
   2  -4 -11    5.80    0.59
   2   4 -11    5.28    0.52
   2   4 -11    5.11    0.66
   2   4 -11    5.69    0.43
  -2   4  11    6.24    0.52
   1  -4 -11   31.17    1.13
   1  -4 -11   30.40    1.36
   1  -4 -11   33.45    1.31
  -1   4  11   31.84    1.31
   1   4 -11   32.57    1.15
   1   4 -11   27.29    1.26
   1   4 -11   29.72    1.50
   0  -4 -11    5.37    0.52
   0  -4 -11    6.70    0.54
   0  -4 -11    6.17    0.49
   0   4  11    7.10    0.61
   0   4 -11    6.77    0.44
   0   4 -11    6.65    0.71
   0   4 -11    5.81    0.48
  -1  -4 -11    4.95    0.51
  -1  -4 -11    4.16    0.41
  -1  -4 -11    4.74    0.48
  -1   4 -11    4.18    0.37
  -1   4 -11    4.64    0.40
  -1   4 -11    4.66    0.63
   1   4  11    3.20    0.45
  -2  -4 -11   -0.01    0.23
  -2  -4 -11    0.10    0.22
  -2  -4 -11    0.03    0.21
  -2   4 -11    0.04    0.20
  -2   4 -11    0.12    0.15
  -2   4 -11    0.19    0.37
   2   4  11    0.13    0.11
   2   4  11   -0.25    0.27
  -3  -4 -11    3.02    0.40
  -3  -4 -11    3.29    0.44
   3   4  11    3.49    0.57
  -3   4 -11    3.16    0.38
  -3   4 -11    3.56    0.26
  -3   4 -11    4.37    0.63
  -4  -4 -11    0.21    0.29
  -4  -4 -11    0.74    0.32
  -4   4 -11    0.72    0.32
   4   4  11   -0.11    0.41
  -5  -4 -11   11.59    0.87
  -5   4 -11   10.99    0.84
   5   4  11   10.83    1.07
  -5   4 -11   12.01    0.48
  -6  -4 -11    0.12    0.42
   6   4  11   -0.14    0.55
  -6   4 -11    0.21    0.20
   6  -5 -11    0.46    0.38
   6   5 -11    0.54    0.46
   5  -5 -11    5.69    0.58
   5   5 -11    4.91    0.71
   4  -5 -11   11.39    0.75
   4  -5 -11   10.48    0.64
   4   5 -11   11.47    0.83
   4   5 -11   10.44    0.94
   3  -5 -11    0.73    0.29
   3  -5 -11    0.84    0.27
   3   5 -11    0.77    0.35
   3   5 -11    0.62    0.33
   3   5 -11    0.64    0.45
   2  -5 -11    0.63    0.25
   2  -5 -11    0.66    0.26
   2  -5 -11    0.78    0.34
   2   5 -11    0.88    0.32
   2   5 -11    0.61    0.32
  -2   5  11    0.75    0.29
   2   5 -11    0.28    0.41
   2   5 -11    0.68    0.24
   1  -5 -11    4.48    0.52
   1  -5 -11    4.26    0.42
   1  -5 -11    6.13    0.54
  -1   5  11    5.53    0.54
   1   5 -11    4.36    0.65
   1   5 -11    5.01    0.49
   1   5 -11    4.60    0.49
   1   5 -11    5.06    0.43
   0  -5 -11    7.02    0.65
   0  -5 -11    8.36    0.69
   0  -5 -11    7.55    0.56
   0   5 -11    7.26    0.55
   0   5 -11    8.24    0.52
   0   5  11    7.51    0.63
   0   5 -11    8.38    0.56
   0   5 -11    6.26    0.75
  -1  -5 -11   35.87    1.34
  -1  -5 -11   34.70    1.52
  -1   5 -11   32.99    1.31
  -1   5 -11   35.95    1.33
  -1   5 -11   37.15    1.35
  -1   5 -11   35.10    1.68
   1   5  11   35.14    1.55
  -2  -5 -11    2.66    0.44
  -2  -5 -11    3.49    0.44
  -2   5 -11    3.06    0.59
   2   5  11    2.43    0.49
  -2   5 -11    3.12    0.30
  -3  -5 -11   14.39    0.78
  -3  -5 -11   12.18    0.88
  -3   5 -11   13.06    1.02
   3   5  11   12.36    0.98
  -3   5 -11   13.52    0.58
  -4  -5 -11    0.00    0.35
   4   5  11    0.65    0.50
  -4   5 -11   -0.04    0.17
  -5  -5 -11    5.08    0.68
   5   5  11    5.74    0.87
  -5   5 -11    6.21    0.41
   5  -6 -11    0.24    0.37
   5   6 -11   -0.05    0.49
   4  -6 -11    5.05    0.54
   4   6 -11    4.65    0.73
   4   6 -11    3.45    0.53
   3  -6 -11    1.65    0.38
   3   6 -11    1.59    0.41
   3   6 -11    1.79    0.59
   2  -6 -11   11.24    0.68
   2  -6 -11   10.96    0.70
  -2   6  11   11.00    0.73
   2   6 -11   10.01    0.95
   2   6 -11    9.31    0.74
   1  -6 -11   11.29    0.89
   1  -6 -11   13.76    0.72
   1   6 -11   14.33    0.80
   1   6 -11   13.09    1.12
  -1   6  11   12.97    0.83
   0  -6 -11    4.45    0.59
   0  -6 -11    3.02    0.42
   0   6  11    3.37    0.50
   0   6 -11    3.03    0.39
   0   6 -11    3.86    0.67
  -1  -6 -11    3.69    0.56
  -1  -6 -11    2.89    0.46
   1   6  11    3.22    0.52
  -1   6 -11    2.84    0.62
  -1   6 -11    3.55    0.37
  -2  -6 -11   -0.07    0.32
   2   6  11    0.05    0.37
  -2   6 -11    0.27    0.45
  -2   6 -11    0.17    0.21
  -3  -6 -11    0.30    0.39
   3   6  11    0.22    0.20
  -3   6 -11    0.46    0.23
   3   6  11    0.16    0.45
  -4  -6 -11    3.55    0.61
  -4   6 -11    3.42    0.34
   4   6  11    3.07    0.69
   4  -7 -11    0.39    0.42
   4   7 -11    0.00    0.53
   3  -7 -11    1.09    0.41
   3   7 -11    0.72    0.39
   3   7 -11    1.27    0.58
   2  -7 -11    0.72    0.36
   2   7 -11    0.11    0.34
   2   7 -11    0.31    0.52
  -1   7  11    0.07    0.30
   1   7 -11    0.40    0.32
   1   7 -11    0.50    0.54
   0   7 -11    8.99    0.68
   0   7 -11    9.08    0.97
   0   7  11    9.86    0.83
  -1  -7 -11    0.19    0.37
  -1   7 -11    0.04    0.24
  -1   7 -11   -0.14    0.49
   1   7  11   -0.21    0.34
  -2  -7 -11   19.77    1.21
  -2   7 -11   18.05    0.88
  -2   7 -11   18.13    1.24
   2   7  11   19.29    1.21
  -3  -7 -11   -0.09    0.41
  -3   7 -11   -0.08    0.25
   3   7  11   -0.03    0.25
   3   7  11    0.31    0.50
   3   8 -11    3.07    0.55
   3   8 -11    2.20    0.71
   2  -8 -11    6.40    0.64
   2   8 -11    3.82    0.76
   2   8 -11    6.45    0.68
   1  -8 -11    1.82    0.46
   1   8 -11    0.82    0.61
   1   8 -11    1.06    0.40
   0   8 -11    5.04    0.55
   0   8  11    3.67    0.60
   0   8 -11    4.02    0.76
   1   8  11    1.20    0.48
  -1   8 -11    1.26    0.37
  -1   8 -11    1.48    0.63
  -2   8 -11    0.32    0.33
   2   8  11    0.00    0.46
   7   0 -12   -0.50    0.31
   6   0 -12    3.52    0.45
   5   0 -12    0.17    0.24
   5   0 -12    0.37    0.30
   4   0 -12   17.20    0.81
   4   0 -12   16.33    0.99
   4   0 -12   16.70    0.95
   3   0 -12    0.25    0.26
   3   0 -12   -0.06    0.26
   2   0 -12  105.09    3.35
   2   0 -12  103.23    2.85
   2   0 -12   94.49    3.53
  -2   0  12   95.61    3.38
   2   0 -12   93.72    3.39
  -2   0  12  103.19    3.01
  -2   0  12   94.69    3.38
  -1   0  12    0.03    0.09
   1   0 -12   -0.08    0.10
  -1   0  12    0.23    0.22
   1   0 -12    0.18    0.27
   1   0 -12   -0.08    0.11
  -1   0  12    0.09    0.12
   1   0 -12    0.12    0.18
   0   0 -12    1.32    0.14
   0   0 -12    1.16    0.18
   0   0  12    1.08    0.29
   0   0  12    1.97    0.16
   0   0  12    1.18    0.21
   0   0 -12    1.14    0.17
   0   0 -12    1.17    0.22
  -1   0 -12    0.02    0.12
   1   0  12    0.09    0.15
  -1   0 -12    0.03    0.13
   1   0  12    0.07    0.24
  -1   0 -12    0.07    0.09
  -1   0 -12    0.01    0.13
  -1   0 -12    0.07    0.13
   2   0  12   43.41    1.78
  -2   0 -12   42.78    1.68
  -2   0 -12   45.73    1.47
  -2   0 -12   41.39    1.38
  -2   0 -12   43.40    1.45
  -3   0 -12    0.07    0.20
  -3   0 -12    0.21    0.21
   3   0  12    0.43    0.33
  -3   0 -12    0.03    0.11
  -4   0 -12   60.87    1.96
   4   0  12   58.76    2.39
  -4   0 -12   61.22    2.08
  -5   0 -12    0.44    0.34
   5   0  12    0.10    0.39
  -5   0 -12   -0.06    0.18
  -6   0 -12   11.39    0.66
   6   0  12   10.04    1.07
   7  -1 -12    0.53    0.35
   7   1 -12    0.50    0.36
   6  -1 -12    1.64    0.38
   6   1 -12    1.09    0.34
   5  -1 -12    0.65    0.29
   5   1 -12    0.37    0.34
   5   1 -12    0.23    0.26
   4  -1 -12    6.45    0.67
   4  -1 -12    6.83    0.62
   4  -1 -12    6.78    0.52
   4   1 -12    7.45    0.53
   4   1 -12    7.01    0.68
   4   1 -12    6.60    0.67
   3  -1 -12    8.41    0.53
   3  -1 -12    8.03    0.45
   3  -1 -12    8.15    0.67
   3  -1 -12    8.15    0.40
   3  -1 -12    6.97    0.63
   3   1 -12    8.56    0.74
  -3   1  12    8.29    0.50
  -3   1  12    8.17    0.56
   3   1 -12    7.82    0.65
  -2  -1  12  121.37    3.65
   2  -1 -12  121.91    3.46
   2  -1 -12  122.98    4.20
   2  -1 -12  122.42    4.06
   2  -1 -12  110.02    4.06
   2   1 -12  116.51    4.19
  -2   1  12  122.70    4.12
   2   1 -12  118.62    4.04
  -2   1  12  118.44    3.58
  -2   1  12  124.79    4.06
  -1  -1  12   52.94    1.66
  -1  -1  12   52.15    1.96
  -1  -1  12   52.21    1.82
   1  -1 -12   52.36    1.61
   1  -1 -12   51.03    1.87
   1  -1 -12   51.74    1.92
   1   1 -12   53.67    1.53
   1   1 -12   51.21    1.90
  -1   1  12   52.46    1.91
   1   1 -12   52.10    1.64
   1   1 -12   52.73    2.12
   1   1 -12   50.04    1.77
  -1   1  12   52.26    1.58
  -1   1  12   52.01    1.96
   0  -1 -12   48.51    1.50
   0  -1  12   46.00    1.72
   0  -1  12   46.80    1.51
   0  -1 -12   47.86    1.72
   0  -1  12   47.38    1.83
   0  -1 -12   48.89    1.76
   0   1 -12   46.02    1.67
   0   1  12   46.08    1.78
   0   1  12   47.22    1.83
   0   1 -12   48.54    1.50
   0   1 -12   46.95    1.68
   0   1 -12   48.17    1.43
   0   1 -12   46.10    1.98
   0   1 -12   47.30    1.67
   1  -1  12   26.80    1.22
   1  -1  12   27.76    0.93
  -1  -1 -12   27.58    0.97
   1  -1  12   27.82    1.14
  -1  -1 -12   27.55    1.11
  -1  -1 -12   26.87    1.06
  -1   1 -12   27.78    0.92
   1   1  12   25.77    1.21
  -1   1 -12   22.16    1.31
  -1   1 -12   27.03    1.07
  -1   1 -12   26.49    1.06
  -1   1 -12   28.29    0.94
  -1   1 -12   26.89    0.99
   2  -1  12   18.40    1.03
  -2  -1 -12   19.46    0.81
  -2  -1 -12   19.91    0.82
  -2  -1 -12   18.88    0.93
  -2   1 -12   19.83    0.91
  -2   1 -12   20.23    0.79
   2   1  12   19.07    1.04
  -2   1 -12   20.83    0.76
  -2   1 -12   20.91    0.70
  -2   1 -12   20.26    0.69
   3  -1  12    9.91    0.80
  -3  -1 -12   10.46    0.52
  -3  -1 -12    9.85    0.67
  -3  -1 -12   11.09    0.63
  -3   1 -12   10.52    0.53
  -3   1 -12   10.53    0.68
  -3   1 -12   10.58    0.60
   3   1  12   10.52    0.80
  -4  -1 -12    0.16    0.17
   4  -1  12    0.37    0.37
  -4  -1 -12    0.39    0.28
   4   1  12    0.02    0.37
  -4   1 -12    0.32    0.29
  -4   1 -12    0.01    0.25
  -5  -1 -12    2.03    0.32
  -5  -1 -12    2.12    0.45
   5  -1  12    1.91    0.50
  -5   1 -12    2.35    0.44
   5   1  12    2.17    0.55
  -6  -1 -12    9.94    0.69
  -6   1 -12   10.15    0.55
   6   1  12    9.83    1.00
   7  -2 -12    0.34    0.36
   7   2 -12    0.15    0.35
   6  -2 -12    3.16    0.47
   6   2 -12    3.18    0.45
   6   2 -12    2.95    0.52
   5  -2 -12    6.66    0.56
   5   2 -12    5.62    0.53
   5   2 -12    6.76    0.70
   4  -2 -12    5.50    0.44
   4  -2 -12    5.15    0.55
   4  -2 -12    5.40    0.62
   4  -2 -12    6.58    0.53
   4   2 -12    4.87    0.56
   4   2 -12    7.04    0.72
   3  -2 -12   21.32    0.90
   3  -2 -12   20.62    1.06
   3  -2 -12   21.76    0.90
   3  -2 -12   19.66    0.77
   3  -2 -12   18.39    1.05
   3   2 -12   20.36    1.07
  -3   2  12   19.82    0.93
   3   2 -12   19.41    1.12
   2  -2 -12    5.68    0.37
   2  -2 -12    5.70    0.40
   2  -2 -12    5.39    0.55
   2   2 -12    7.29    0.73
  -2   2  12    6.16    0.53
   2   2 -12    5.65    0.56
   1  -2 -12   17.17    0.87
   1  -2 -12   17.50    0.70
   1  -2 -12   18.13    0.80
   1   2 -12   16.80    0.85
   1   2 -12   18.02    0.69
  -1   2  12   16.35    0.88
   1   2 -12   16.77    1.01
   0  -2 -12    0.29    0.19
   0  -2 -12    0.25    0.19
   0  -2 -12    0.15    0.21
   0   2 -12    0.27    0.10
   0   2 -12   -0.13    0.28
   0   2  12    0.11    0.24
   0   2  12    0.20    0.10
   0   2 -12    0.16    0.14
   0   2 -12    0.14    0.17
   1  -2  12   29.70    1.35
  -1  -2 -12   29.16    1.08
  -1  -2 -12   31.41    1.22
  -1  -2 -12   30.87    1.27
  -1   2 -12   29.10    1.07
  -1   2 -12   32.85    1.53
  -1   2 -12   31.17    1.12
  -1   2 -12   31.37    1.01
  -1   2 -12   30.56    1.17
   1   2  12   30.99    1.37
  -2  -2 -12    0.46    0.20
  -2  -2 -12    1.18    0.26
   2  -2  12    0.63    0.33
  -2  -2 -12    0.74    0.23
  -2   2 -12    1.03    0.21
   2   2  12    0.73    0.34
  -2   2 -12    0.60    0.21
  -2   2 -12    0.49    0.18
  -2   2 -12    0.36    0.37
  -3  -2 -12   63.63    2.14
  -3  -2 -12   62.22    2.04
  -3  -2 -12   59.86    2.37
   3  -2  12   59.60    2.36
   3   2  12   62.24    2.42
  -3   2 -12   63.47    2.03
  -3   2 -12   57.86    2.51
  -3   2 -12   58.88    2.35
  -3   2 -12   61.18    2.00
  -4  -2 -12   -0.02    0.26
   4  -2  12    0.08    0.35
  -4  -2 -12    0.34    0.22
   4   2  12    0.26    0.40
  -4   2 -12   -0.15    0.42
  -4   2 -12    0.27    0.26
  -4   2 -12   -0.09    0.20
  -4   2 -12    0.23    0.28
  -5  -2 -12   29.22    1.23
   5  -2  12   27.75    1.42
   5   2  12   30.34    1.60
  -5   2 -12   28.20    1.30
  -6  -2 -12    0.45    0.35
   6   2  12   -0.05    0.54
  -6   2 -12    0.32    0.19
   7  -3 -12    1.55    0.44
   7   3 -12    0.95    0.40
   6  -3 -12    2.14    0.42
   6   3 -12    1.83    0.40
   6   3 -12    1.78    0.52
   5  -3 -12    0.54    0.32
   5   3 -12    0.36    0.41
   4  -3 -12    0.93    0.26
   4  -3 -12    1.18    0.30
   4   3 -12    0.59    0.33
   4   3 -12    0.69    0.42
   3  -3 -12   74.94    2.76
   3  -3 -12   74.60    2.83
   3  -3 -12   77.17    2.36
   3  -3 -12   79.89    2.56
   3  -3 -12   78.02    2.84
   3   3 -12   72.96    2.79
   3   3 -12   76.53    2.95
  -3   3  12   81.43    2.72
   2  -3 -12    0.80    0.30
   2  -3 -12    0.93    0.23
   2  -3 -12    0.98    0.23
  -2   3  12    1.27    0.29
   2   3 -12    1.26    0.43
   2   3 -12    0.98    0.21
   2   3 -12    1.08    0.31
   1  -3 -12   62.92    2.37
   1  -3 -12   64.32    2.04
   1  -3 -12   65.25    2.38
   1   3 -12   64.24    2.35
   1   3 -12   63.38    2.56
   1   3 -12   66.52    2.09
  -1   3  12   67.16    2.39
   0  -3 -12   18.30    0.90
   0  -3 -12   17.67    0.88
   0  -3 -12   17.43    0.76
   0   3 -12   17.23    1.08
   0   3 -12   18.35    0.73
   0   3  12   17.43    0.94
   0   3 -12   17.47    0.85
  -1  -3 -12   25.72    1.14
  -1  -3 -12   22.02    1.07
  -1  -3 -12   25.33    0.98
  -1   3 -12   24.94    1.00
  -1   3 -12   27.06    1.36
  -1   3 -12   26.56    0.97
   1   3  12   23.91    1.19
  -2  -3 -12    7.33    0.57
  -2  -3 -12    7.79    0.57
  -2  -3 -12    7.67    0.52
  -2   3 -12    7.93    0.83
  -2   3 -12    8.55    0.51
   2   3  12    8.40    0.71
  -2   3 -12    7.30    0.39
   3  -3  12    0.32    0.35
  -3  -3 -12    0.74    0.27
  -3  -3 -12    0.79    0.26
  -3   3 -12    0.53    0.24
   3   3  12    0.81    0.38
  -3   3 -12    0.39    0.42
  -3   3 -12    0.40    0.22
   4  -3  12    0.49    0.38
  -4  -3 -12    0.51    0.29
  -4  -3 -12    0.40    0.29
   4   3  12    0.31    0.44
  -4   3 -12    0.97    0.37
  -4   3 -12    1.04    0.49
  -4   3 -12    0.13    0.27
  -5  -3 -12    3.89    0.51
  -5   3 -12    2.80    0.48
   5   3  12    3.42    0.68
  -6  -3 -12    1.50    0.45
   6   3  12    0.76    0.60
   6  -4 -12    1.73    0.43
   6   4 -12    1.14    0.51
   5  -4 -12    1.82    0.41
   5   4 -12    0.99    0.48
   4  -4 -12    7.33    0.58
   4  -4 -12    6.68    0.48
   4   4 -12    6.39    0.64
   4   4 -12    6.26    0.75
   4   4 -12    5.22    0.65
   3  -4 -12    2.53    0.34
   3  -4 -12    2.86    0.40
   3  -4 -12    1.69    0.42
   3  -4 -12    1.87    0.33
  -3   4  12    1.68    0.33
   3   4 -12    2.04    0.44
   3   4 -12    3.07    0.58
   2  -4 -12    1.04    0.27
   2  -4 -12    0.77    0.34
   2  -4 -12    0.73    0.24
   2  -4 -12    0.86    0.29
   2   4 -12    0.63    0.42
   2   4 -12    1.02    0.24
   2   4 -12    0.81    0.31
  -2   4  12    0.31    0.26
   1  -4 -12    1.61    0.37
   1  -4 -12    1.52    0.28
   1  -4 -12    1.63    0.30
   1   4 -12    1.88    0.49
   1   4 -12    2.52    0.30
   1   4 -12    1.82    0.35
  -1   4  12    1.44    0.34
   0  -4 -12    3.32    0.38
   0  -4 -12    4.98    0.53
   0  -4 -12    4.01    0.46
   0   4  12    3.80    0.49
   0   4 -12    3.61    0.41
   0   4 -12    2.70    0.31
   0   4 -12    4.17    0.64
  -1  -4 -12    3.70    0.41
  -1  -4 -12    3.75    0.46
  -1  -4 -12    4.04    0.48
  -1   4 -12    4.32    0.66
   1   4  12    3.96    0.53
  -1   4 -12    3.93    0.38
  -1   4 -12    3.71    0.38
  -2  -4 -12   50.85    1.76
  -2  -4 -12   52.45    1.97
  -2   4 -12   50.03    1.77
  -2   4 -12   48.58    2.20
   2   4  12   51.12    2.10
  -2   4 -12   51.41    1.75
  -3  -4 -12    2.30    0.41
  -3  -4 -12    3.64    0.43
  -3   4 -12    3.17    0.25
   3   4  12    2.29    0.53
  -3   4 -12    2.91    0.60
  -4  -4 -12   27.71    1.30
   4   4  12   26.87    1.52
  -5  -4 -12    0.37    0.37
   5   4  12   -0.47    0.47
   6  -5 -12    0.55    0.40
   6   5 -12   -0.73    0.42
   5  -5 -12    0.06    0.36
   5   5 -12   -0.36    0.44
   4  -5 -12   10.48    0.64
   4  -5 -12    9.88    0.74
   4   5 -12   10.01    0.97
   4   5 -12   10.59    0.87
   3  -5 -12    2.67    0.37
   3  -5 -12    2.98    0.42
   3   5 -12    1.56    0.44
   3   5 -12    2.18    0.58
   3   5 -12    2.42    0.47
   2  -5 -12   28.08    1.15
   2  -5 -12   28.01    1.07
   2  -5 -12   27.37    1.36
   2   5 -12   27.01    1.27
  -2   5  12   28.49    1.25
   2   5 -12   25.47    1.25
   2   5 -12   28.19    1.54
   1  -5 -12    2.37    0.35
   1  -5 -12    1.85    0.41
   1   5 -12    1.92    0.41
   1   5 -12    2.17    0.37
  -1   5  12    2.58    0.42
   1   5 -12    1.94    0.30
   1   5 -12    2.95    0.60
   0  -5 -12   21.76    1.15
   0  -5 -12   22.56    0.97
   0   5  12   23.05    1.15
   0   5 -12   23.49    1.01
   0   5 -12   16.69    0.98
   0   5 -12   24.15    0.96
   0   5 -12   22.63    1.33
  -1  -5 -12    2.26    0.44
  -1  -5 -12    1.59    0.36
  -1   5 -12    1.40    0.50
  -1   5 -12    1.57    0.28
   1   5  12    1.52    0.41
  -1   5 -12    2.02    0.34
  -2  -5 -12    5.57    0.64
  -2  -5 -12    5.77    0.57
   2   5  12    5.23    0.67
  -2   5 -12    6.06    0.44
  -2   5 -12    6.85    0.81
  -3  -5 -12    0.17    0.33
  -3   5 -12    0.07    0.18
   3   5  12    0.61    0.44
  -3   5 -12    0.62    0.47
  -4  -5 -12    1.41    0.44
   4   5  12    1.61    0.58
  -4   5 -12    1.59    0.23
  -5  -5 -12    0.66    0.44
   5   5  12    0.15    0.55
  -5   5 -12    0.22    0.20
   5  -6 -12    7.70    0.71
   5   6 -12    6.43    0.82
   4  -6 -12    0.06    0.36
   4   6 -12    0.24    0.40
   4   6 -12    0.00    0.52
   3  -6 -12    1.42    0.38
   3   6 -12    0.68    0.39
   3   6 -12    0.85    0.53
   2  -6 -12    4.62    0.49
   2  -6 -12    4.15    0.49
   2   6 -12    3.93    0.52
   2   6 -12    4.24    0.73
  -2   6  12    4.41    0.52
   1  -6 -12    0.72    0.37
   1  -6 -12    0.92    0.31
  -1   6  12    1.20    0.37
   1   6 -12    0.49    0.48
   1   6 -12    1.51    0.37
   0  -6 -12   -0.22    0.29
   0  -6 -12    0.16    0.34
   0   6  12    0.19    0.33
   0   6 -12   -0.28    0.47
   0   6 -12    0.26    0.27
  -1  -6 -12    8.62    0.79
   1   6  12   10.24    0.88
  -1   6 -12    8.69    0.93
  -1   6 -12    9.21    0.60
  -2  -6 -12    3.50    0.58
  -2   6 -12    4.01    0.70
   2   6  12    3.56    0.62
  -2   6 -12    4.71    0.41
  -3  -6 -12   19.93    1.21
   3   6  12   21.46    1.33
   3   6  12   20.15    0.73
  -3   6 -12   19.38    0.84
  -4  -6 -12    7.10    0.82
   4   6  12    5.91    0.87
  -4   6 -12    5.96    0.47
   4  -7 -12    0.37    0.44
   4   7 -12   -0.08    0.41
   4   7 -12   -0.76    0.51
   3  -7 -12    1.20    0.45
   3   7 -12    0.30    0.40
   3   7 -12    0.97    0.61
   2  -7 -12    0.28    0.37
   2   7 -12    0.42    0.56
   2   7 -12   -0.23    0.35
  -1   7  12    9.76    0.83
   1   7 -12   10.39    0.78
   1   7 -12   10.24    1.05
   0   7  12   -0.09    0.38
   0   7 -12   -0.10    0.29
   0   7 -12   -0.14    0.51
  -1  -7 -12    7.24    0.82
  -1   7 -12    7.76    0.61
  -1   7 -12    8.05    0.95
   1   7  12    8.80    0.85
  -2  -7 -12    0.24    0.42
  -2   7 -12    0.24    0.53
   2   7  12    0.46    0.47
  -2   7 -12    0.26    0.27
  -3  -7 -12    0.48    0.46
  -3   7 -12    0.27    0.28
   3   7  12    0.22    0.25
   3   7  12   -0.20    0.47
   2   8 -12    0.52    0.63
   2   8 -12    0.26    0.39
   1   8 -12    1.58    0.44
   1   8 -12    1.89    0.69
   0   8 -12    0.30    0.35
   0   8 -12    0.36    0.58
   0   8  12    1.65    0.50
  -1   8 -12    0.80    0.57
  -1   8 -12    0.55    0.34
   1   8  12    0.25    0.45
   7   0 -13    4.20    0.54
   6   0 -13    0.15    0.31
   5   0 -13    2.00    0.43
   5   0 -13    1.52    0.33
   4   0 -13    0.45    0.32
   4   0 -13    0.28    0.31
   3   0 -13    2.88    0.46
   3   0 -13    2.52    0.46
   2   0 -13   -0.01    0.28
  -2   0  13    0.09    0.22
   2   0 -13   -0.04    0.11
   2   0 -13   -0.02    0.22
   1   0 -13   50.07    1.89
   1   0 -13   48.24    2.09
   1   0 -13   54.28    1.79
  -1   0  13   49.47    1.93
   1   0 -13   49.46    1.54
   0   0  13    0.20    0.15
   0   0 -13    0.11    0.14
   0   0  13    0.42    0.26
   0   0 -13    0.64    0.20
   0   0 -13    0.07    0.14
  -1   0 -13  103.44    3.53
   1   0  13   97.34    3.56
  -1   0 -13  102.01    3.31
  -1   0 -13  106.63    3.01
   1   0  13  102.65    3.61
  -1   0 -13   95.97    3.51
  -2   0 -13    0.02    0.17
  -2   0 -13    0.00    0.16
   2   0  13   -0.49    0.28
  -2   0 -13    0.17    0.13
  -3   0 -13   44.84    1.46
   3   0  13   39.71    1.82
  -3   0 -13   43.90    1.53
  -3   0 -13   41.83    1.75
  -4   0 -13    0.01    0.25
   4   0  13    0.04    0.39
  -4   0 -13    0.02    0.15
  -5   0 -13    6.65    0.44
   5   0  13    5.27    0.73
  -6   0 -13    0.08    0.25
   7  -1 -13    0.04    0.36
   7   1 -13    0.26    0.37
   6  -1 -13    2.56    0.44
   6   1 -13    1.97    0.39
   5  -1 -13    9.00    0.66
   5   1 -13    8.80    0.64
   5   1 -13    8.31    0.76
   4  -1 -13    7.46    0.55
   4  -1 -13    5.50    0.60
   4  -1 -13    5.83    0.66
   4   1 -13    5.88    0.68
   4   1 -13    5.39    0.63
   3  -1 -13   12.00    0.83
   3  -1 -13   11.27    0.81
   3  -1 -13   11.11    0.50
  -3   1  13   12.23    0.71
   3   1 -13   11.56    0.81
   3   1 -13   12.74    0.86
   2  -1 -13    1.43    0.20
   2  -1 -13    1.94    0.42
   2  -1 -13    1.45    0.33
   2  -1 -13    1.25    0.20
   2   1 -13    2.16    0.45
   2   1 -13    1.20    0.31
  -2   1  13    1.49    0.32
   1  -1 -13    9.52    0.52
  -1  -1  13    8.85    0.45
   1  -1 -13   10.88    0.67
  -1  -1  13   10.93    0.70
   1  -1 -13   10.23    0.48
  -1   1  13   11.66    0.57
   1   1 -13    9.73    0.46
  -1   1  13   11.59    0.71
   1   1 -13   10.03    0.64
   1   1 -13    9.17    0.79
   0  -1  13    1.40    0.18
   0  -1  13    0.61    0.31
   0  -1 -13    1.15    0.25
   0  -1 -13    0.72    0.20
   0  -1 -13    1.14    0.24
   0   1  13    1.48    0.34
   0   1  13    1.17    0.24
   0   1 -13    1.35    0.25
   0   1 -13    0.75    0.37
   0   1 -13    1.18    0.17
   0   1 -13    1.82    0.19
  -1  -1 -13    0.59    0.20
  -1  -1 -13    1.63    0.26
   1  -1  13    0.85    0.33
  -1  -1 -13    0.83    0.20
  -1   1 -13    0.72    0.16
  -1   1 -13    1.19    0.20
  -1   1 -13    1.45    0.45
   1   1  13    1.09    0.32
  -1   1 -13    0.90    0.19
  -1   1 -13    0.90    0.18
   2  -1  13    2.65    0.46
  -2  -1 -13    1.80    0.31
  -2  -1 -13    2.22    0.27
  -2  -1 -13    2.10    0.30
  -2   1 -13    2.35    0.31
  -2   1 -13    2.42    0.22
  -2   1 -13    2.65    0.29
   2   1  13    1.44    0.40
  -3  -1 -13   16.67    0.91
   3  -1  13   17.56    1.05
  -3  -1 -13   17.36    0.82
  -3  -1 -13   17.49    0.75
  -3   1 -13   16.29    0.79
   3   1  13   16.97    1.07
  -3   1 -13   16.88    0.90
  -4  -1 -13    5.34    0.42
   4  -1  13    4.44    0.63
  -4  -1 -13    5.34    0.53
  -4   1 -13    5.71    0.54
   4   1  13    4.83    0.68
  -5  -1 -13   12.54    0.68
   5  -1  13   10.46    0.95
  -5   1 -13   11.97    0.82
   5   1  13   12.61    1.07
  -6  -1 -13    6.00    0.55
   6   1  13    4.18    0.76
  -6   1 -13    6.58    0.47
   7  -2 -13    0.11    0.37
   7   2 -13    0.54    0.38
   6  -2 -13    2.22    0.43
   6   2 -13    2.05    0.51
   6   2 -13    2.15    0.41
   5  -2 -13    0.55    0.31
   5   2 -13    1.05    0.44
   4  -2 -13    0.33    0.26
   4  -2 -13    0.87    0.34
   4  -2 -13    0.23    0.31
   4   2 -13    1.10    0.36
   4   2 -13    1.20    0.43
   3  -2 -13   -0.13    0.27
   3  -2 -13    0.07    0.18
   3  -2 -13    0.12    0.17
   3  -2 -13   -0.08    0.28
   3   2 -13    0.13    0.28
   3   2 -13   -0.15    0.34
  -3   2  13   -0.11    0.22
   2  -2 -13    1.81    0.37
   2  -2 -13    2.07    0.25
   2  -2 -13    1.63    0.25
   2   2 -13    1.68    0.44
   2   2 -13    2.24    0.38
  -2   2  13    2.20    0.36
   1  -2 -13   21.53    1.06
   1  -2 -13   23.33    0.97
   1  -2 -13   22.60    0.85
   1   2 -13   21.51    1.04
   1   2 -13   21.25    1.22
   1   2 -13   22.40    0.84
  -1   2  13   24.00    1.09
   0  -2 -13   84.64    2.52
   0  -2 -13   81.59    2.85
   0  -2 -13   84.25    2.96
   0   2  13   81.61    2.96
   0   2 -13   81.69    3.14
   0   2 -13   82.98    2.56
   0   2 -13   79.35    2.80
  -1  -2 -13   17.52    0.82
  -1  -2 -13   16.71    0.83
   1  -2  13   16.83    0.96
  -1  -2 -13   16.62    0.72
  -1   2 -13   15.82    0.72
  -1   2 -13   16.40    0.68
   1   2  13   16.15    0.96
  -1   2 -13   17.22    1.11
  -2  -2 -13   53.88    1.77
  -2  -2 -13   51.38    1.89
  -2  -2 -13   54.72    2.06
   2  -2  13   53.30    2.10
  -2   2 -13   51.66    2.28
  -2   2 -13   51.13    1.72
  -2   2 -13   51.97    1.69
   2   2  13   54.63    2.16
  -2   2 -13   52.54    1.75
  -3  -2 -13    3.50    0.38
   3  -2  13    3.28    0.54
  -3  -2 -13    2.87    0.39
  -3   2 -13    3.53    0.67
   3   2  13    2.98    0.55
  -3   2 -13    3.68    0.36
  -3   2 -13    3.58    0.39
  -3   2 -13    2.49    0.39
   4  -2  13   13.30    0.99
  -4  -2 -13   14.83    0.77
  -4  -2 -13   14.87    0.83
   4   2  13   14.74    1.11
  -4   2 -13   15.46    0.83
  -4   2 -13   14.98    1.20
   5  -2  13   -0.66    0.38
  -5  -2 -13    0.13    0.27
   5   2  13   -0.14    0.45
  -5   2 -13    0.41    0.34
  -6  -2 -13    0.70    0.36
   6   2  13    0.09    0.56
   6  -3 -13    0.18    0.35
   6   3 -13   -0.69    0.42
   5  -3 -13    2.12    0.41
   5   3 -13    1.71    0.51
   4  -3 -13   22.48    1.04
   4  -3 -13   23.40    1.05
   4   3 -13   23.16    1.33
   4   3 -13   23.12    1.22
   3  -3 -13   -0.04    0.18
   3  -3 -13   -0.02    0.28
   3  -3 -13    0.05    0.20
   3  -3 -13    0.11    0.31
  -3   3  13    0.25    0.24
   3   3 -13    0.13    0.29
   3   3 -13   -0.09    0.37
   2  -3 -13    6.22    0.62
   2  -3 -13    8.40    0.48
   2  -3 -13    6.99    0.51
   2   3 -13    7.49    0.66
   2   3 -13    7.29    0.47
   2   3 -13    8.45    0.84
  -2   3  13    7.28    0.59
   1  -3 -13   12.77    0.81
   1  -3 -13   13.61    0.64
   1  -3 -13   14.45    0.73
  -1   3  13   14.35    0.83
   1   3 -13   12.33    0.96
   1   3 -13   12.24    0.79
   1   3 -13   13.66    0.62
   0  -3 -13    1.20    0.30
   0  -3 -13    0.54    0.25
   0  -3 -13    1.32    0.27
   0   3 -13    0.86    0.26
   0   3  13    0.76    0.31
   0   3 -13    0.85    0.20
   0   3 -13    2.24    0.53
  -1  -3 -13    0.80    0.28
  -1  -3 -13    0.42    0.25
  -1  -3 -13    0.41    0.24
  -1   3 -13    0.44    0.43
  -1   3 -13    0.49    0.22
  -1   3 -13    0.83    0.20
   1   3  13    0.55    0.33
  -2  -3 -13    8.69    0.56
  -2  -3 -13    9.84    0.65
  -2  -3 -13    9.50    0.65
  -2   3 -13    9.49    0.92
  -2   3 -13    7.63    0.53
  -2   3 -13    9.51    0.48
   2   3  13    9.96    0.82
  -3  -3 -13    2.40    0.38
  -3  -3 -13    3.11    0.41
   3  -3  13    2.02    0.48
   3   3  13    2.23    0.53
  -3   3 -13    2.67    0.34
  -3   3 -13    3.07    0.65
   4  -3  13   26.47    1.35
  -4  -3 -13   25.48    1.19
   4   3  13   26.08    1.48
  -4   3 -13   26.30    1.55
  -5  -3 -13    1.76    0.42
   5   3  13    1.94    0.64
   6  -4 -13    3.28    0.52
   6   4 -13    4.16    0.69
   5  -4 -13    4.81    0.55
   5   4 -13    4.83    0.73
   4  -4 -13    2.69    0.36
   4  -4 -13    3.51    0.47
   4   4 -13    3.05    0.52
   4   4 -13    2.87    0.61
   3  -4 -13    3.88    0.39
   3  -4 -13    4.08    0.48
   3  -4 -13    3.61    0.42
   3  -4 -13    3.80    0.57
  -3   4  13    3.86    0.46
   3   4 -13    3.02    0.62
   3   4 -13    3.04    0.51
   2  -4 -13   -0.06    0.21
   2  -4 -13    0.10    0.29
   2  -4 -13    0.07    0.21
   2   4 -13   -0.09    0.19
   2   4 -13   -0.04    0.28
   2   4 -13   -0.01    0.40
  -2   4  13    0.15    0.25
   1  -4 -13   20.92    0.89
   1  -4 -13   21.86    1.02
   1  -4 -13   23.89    1.17
  -1   4  13   21.86    1.10
   1   4 -13   21.98    0.91
   1   4 -13   22.12    1.31
   1   4 -13   21.13    1.07
   0  -4 -13   27.45    1.26
   0  -4 -13   28.15    1.10
   0  -4 -13   27.76    1.31
   0   4  13   26.27    1.30
   0   4 -13   29.41    1.09
   0   4 -13   28.78    1.52
   0   4 -13   27.42    1.20
  -1  -4 -13   44.63    1.58
  -1  -4 -13   46.96    1.82
  -1   4 -13   44.01    2.03
   1   4  13   45.04    1.89
  -1   4 -13   44.54    1.57
  -1   4 -13   42.36    1.64
  -2  -4 -13    6.95    0.66
  -2  -4 -13    9.68    0.62
   2   4  13   11.77    0.96
  -2   4 -13    9.38    0.54
  -2   4 -13    8.60    0.92
  -2   4 -13    9.43    0.59
  -3  -4 -13   21.47    1.00
  -3  -4 -13   20.57    1.11
   3   4  13   20.50    1.27
  -3   4 -13   22.22    0.83
  -3   4 -13   21.98    1.38
  -4  -4 -13    1.14    0.39
   4   4  13    1.80    0.60
  -5  -4 -13    0.43    0.39
   5   4  13   -0.01    0.55
   5  -5 -13    1.33    0.43
   5   5 -13    1.10    0.60
   4  -5 -13    0.06    0.33
   4   5 -13    0.71    0.43
   4   5 -13    0.50    0.41
   4   5 -13    0.31    0.50
   3  -5 -13   21.05    0.95
   3  -5 -13   24.11    1.08
   3   5 -13   23.26    1.21
   3   5 -13   21.19    1.40
   3   5 -13   21.72    1.19
   2  -5 -13    8.05    0.55
   2  -5 -13    7.52    0.75
   2   5 -13    7.34    0.84
   2   5 -13    7.30    0.72
  -2   5  13    8.28    0.66
   2   5 -13    6.81    0.65
   1  -5 -13    9.68    0.84
   1  -5 -13    9.21    0.59
   1   5 -13   10.20    1.03
   1   5 -13    8.98    0.70
  -1   5  13   10.37    0.76
   0  -5 -13    5.68    0.53
   0  -5 -13    5.21    0.61
   0   5 -13    5.08    0.74
   0   5  13    5.35    0.61
   0   5 -13    4.64    0.48
  -1  -5 -13    0.84    0.37
  -1  -5 -13    0.86    0.34
  -1   5 -13    0.58    0.47
  -1   5 -13    0.14    0.22
   1   5  13    0.57    0.37
  -2  -5 -13    2.23    0.47
  -2   5 -13    2.21    0.30
  -2   5 -13    2.48    0.32
   2   5  13    1.72    0.49
  -2   5 -13    2.75    0.62
  -3  -5 -13   17.02    1.08
  -3   5 -13   18.23    1.28
   3   5  13   19.07    1.23
  -3   5 -13   17.12    0.73
  -4  -5 -13    0.73    0.44
  -4   5 -13    0.66    0.20
   4   5  13    1.33    0.60
   4  -6 -13    3.75    0.55
   4   6 -13    2.71    0.54
   4   6 -13    2.47    0.68
   3  -6 -13    3.44    0.49
   3   6 -13    2.83    0.52
   3   6 -13    3.30    0.70
   2   6 -13    5.64    0.61
   2   6 -13    6.56    0.85
  -2   6  13    7.02    0.68
   1  -6 -13    1.17    0.44
  -1   6  13    1.34    0.41
   1   6 -13    1.06    0.37
   1   6 -13    2.54    0.67
   0  -6 -13   17.78    1.11
   0   6 -13   14.95    0.85
   0   6 -13   15.04    1.22
   0   6  13   16.66    1.04
  -1  -6 -13   15.10    1.04
  -1   6 -13   16.55    1.22
   1   6  13   14.97    1.05
  -1   6 -13   14.21    0.78
  -2  -6 -13   18.47    1.18
  -2   6 -13   18.76    1.35
   2   6  13   19.43    1.24
  -2   6 -13   18.59    0.85
  -3  -6 -13    5.07    0.70
  -3   6 -13    6.19    0.48
   3   6  13    5.93    0.84
   3  -7 -13    0.22    0.43
   3   7 -13    1.16    0.61
   3   7 -13    0.75    0.46
   2   7 -13   11.96    1.13
   2   7 -13   13.30    0.94
  -1   7  13    1.45    0.46
   1   7 -13    1.27    0.41
   1   7 -13    1.92    0.66
   0   7 -13    4.47    0.52
   0   7 -13    5.56    0.84
   0   7  13    4.10    0.63
  -1  -7 -13    0.66    0.47
  -1   7 -13    0.83    0.33
   1   7  13    0.09    0.43
  -1   7 -13    0.20    0.56
  -2  -7 -13    5.09    0.73
  -2   7 -13    4.40    0.46
   2   7  13    7.03    0.85
  -2   7 -13    5.19    0.81
   6   0 -14    1.80    0.40
   5   0 -14    0.19    0.34
   4   0 -14   10.16    0.86
   4   0 -14   12.62    0.88
   3   0 -14   -0.19    0.30
   3   0 -14    0.27    0.30
   2   0 -14   14.81    1.00
  -2   0  14   14.94    0.84
   2   0 -14   15.05    0.89
   1   0 -14   -0.06    0.31
  -1   0  14    0.15    0.25
   1   0 -14    0.04    0.13
   1   0 -14   -0.15    0.19
   0   0 -14   15.45    1.04
   0   0 -14   13.72    0.59
   0   0  14   14.82    0.87
   0   0 -14   15.03    0.76
  -1   0 -14    0.21    0.16
   1   0  14    0.04    0.31
  -1   0 -14    0.28    0.18
  -1   0 -14    0.21    0.15
  -2   0 -14    0.27    0.17
   2   0  14    0.81    0.37
  -2   0 -14    0.34    0.21
  -2   0 -14    0.78    0.22
  -3   0 -14    0.24    0.23
  -3   0 -14    0.09    0.22
   3   0  14    0.05    0.38
  -3   0 -14   -0.05    0.15
  -4   0 -14   10.89    0.73
   4   0  14   11.55    1.00
  -4   0 -14   11.92    0.56
  -5   0 -14    0.41    0.21
   5   0  14    0.06    0.49
   6  -1 -14    4.22    0.53
   6   1 -14    3.49    0.49
   5  -1 -14    6.53    0.60
   5   1 -14    5.93    0.69
   4  -1 -14    3.94    0.54
   4  -1 -14    4.34    0.60
   4   1 -14    3.25    0.54
   4   1 -14    4.16    0.59
   3  -1 -14    0.30    0.34
   3  -1 -14    0.29    0.17
   3  -1 -14    1.02    0.36
   3   1 -14    0.66    0.32
   3   1 -14    0.52    0.36
  -3   1  14    0.95    0.30
   2  -1 -14    3.62    0.57
   2  -1 -14    3.94    0.29
   2  -1 -14    3.41    0.47
   2   1 -14    3.47    0.57
  -2   1  14    4.41    0.49
   2   1 -14    3.16    0.45
  -1  -1  14   19.55    0.98
   1  -1 -14   16.87    0.80
   1  -1 -14   19.80    0.97
   1  -1 -14   18.91    0.72
   1   1 -14   20.10    1.18
  -1   1  14   18.82    0.98
   1   1 -14   19.55    0.96
   0  -1  14    1.07    0.33
   0  -1 -14    1.53    0.29
   0  -1 -14    1.40    0.24
   0  -1 -14    1.19    0.26
   0   1 -14    0.49    0.38
   0   1  14    1.05    0.34
   0   1 -14    1.77    0.29
  -1  -1 -14    9.62    0.59
  -1  -1 -14    9.95    0.60
   1  -1  14   10.22    0.76
  -1  -1 -14   11.11    0.54
  -1   1 -14   10.69    0.49
   1   1  14    9.71    0.75
  -1   1 -14   11.43    1.02
  -1   1 -14   10.69    0.56
  -2  -1 -14   13.42    0.67
  -2  -1 -14   13.27    0.74
   2  -1  14   14.61    0.93
  -2  -1 -14   13.11    0.65
  -2   1 -14   13.12    1.05
  -2   1 -14   13.12    0.58
   2   1  14   11.70    0.88
  -2   1 -14   12.35    0.61
  -3  -1 -14   11.59    0.63
  -3  -1 -14   12.62    0.77
  -3  -1 -14   12.21    0.68
   3  -1  14   11.70    0.90
  -3   1 -14   12.32    0.49
  -3   1 -14   11.23    0.73
  -3   1 -14   11.90    0.66
   3   1  14   10.74    0.90
  -4  -1 -14   16.17    0.77
   4  -1  14   16.13    1.10
  -4  -1 -14   16.90    0.88
  -4   1 -14   15.43    0.86
   4   1  14   15.64    1.14
  -5  -1 -14    1.30    0.31
   5  -1  14    0.91    0.49
   5   1  14    1.25    0.55
   6  -2 -14   -0.28    0.33
   6   2 -14   -0.11    0.42
   5  -2 -14    1.09    0.36
   5   2 -14    0.73    0.44
   4  -2 -14    7.87    0.71
   4  -2 -14    6.06    0.68
   4   2 -14    6.45    0.75
   4   2 -14    6.55    0.68
   3  -2 -14   19.86    0.77
   3  -2 -14   19.02    1.12
   3  -2 -14   18.13    1.10
  -3   2  14   20.93    0.99
   3   2 -14   18.78    1.10
   3   2 -14   18.76    1.17
   2  -2 -14    2.99    0.47
   2  -2 -14    3.73    0.35
   2  -2 -14    3.17    0.31
   2   2 -14    3.81    0.59
   2   2 -14    3.77    0.51
  -2   2  14    3.31    0.45
   1  -2 -14   33.24    1.16
   1  -2 -14   32.67    1.33
   1  -2 -14   34.52    1.45
   1   2 -14   35.20    1.66
   1   2 -14   33.62    1.42
  -1   2  14   32.63    1.45
   1   2 -14   33.29    1.16
   0  -2 -14    5.41    0.53
   0  -2 -14    6.00    0.45
   0  -2 -14    5.55    0.48
   0   2 -14    5.65    0.37
   0   2 -14    5.80    0.75
   0   2 -14    6.47    0.51
   0   2  14    5.30    0.58
   1  -2  14   14.38    0.91
  -1  -2 -14   13.36    0.75
  -1  -2 -14   14.74    0.68
  -1  -2 -14   13.28    0.75
   1   2  14   12.09    0.86
  -1   2 -14   14.76    0.63
  -1   2 -14   14.02    0.68
  -1   2 -14   13.91    1.06
  -2  -2 -14    0.00    0.20
  -2  -2 -14    0.19    0.21
   2  -2  14   -0.25    0.34
  -2  -2 -14    0.16    0.20
   2   2  14    0.18    0.34
  -2   2 -14   -0.18    0.40
  -2   2 -14    0.17    0.14
  -3  -2 -14    3.00    0.39
  -3  -2 -14    3.16    0.40
   3  -2  14    2.83    0.54
  -3   2 -14    2.91    0.65
   3   2  14    3.69    0.62
  -4  -2 -14    0.27    0.27
   4  -2  14    0.44    0.43
   4   2  14    0.21    0.43
  -4   2 -14    0.22    0.52
   5  -2  14   16.03    1.17
  -5  -2 -14   15.45    0.88
   5   2  14   15.28    1.28
   6  -3 -14    1.65    0.45
   6   3 -14    1.31    0.55
   5  -3 -14    1.69    0.40
   5   3 -14    1.40    0.52
   4  -3 -14    0.96    0.34
   4   3 -14    0.83    0.37
   4   3 -14    0.29    0.45
   3  -3 -14    3.63    0.55
   3  -3 -14    3.38    0.55
   3  -3 -14    3.54    0.39
   3  -3 -14    4.06    0.38
  -3   3  14    3.27    0.43
   3   3 -14    3.88    0.54
   3   3 -14    2.64    0.58
   2  -3 -14    0.72    0.23
   2  -3 -14    0.95    0.25
   2  -3 -14    1.62    0.39
   2   3 -14    1.87    0.50
  -2   3  14    1.57    0.35
   2   3 -14    0.91    0.23
   2   3 -14    1.02    0.35
   1  -3 -14    0.75    0.24
   1  -3 -14    1.00    0.33
   1  -3 -14    0.69    0.23
   1   3 -14    0.96    0.33
  -1   3  14    1.52    0.37
   1   3 -14    0.32    0.40
   1   3 -14    0.82    0.22
   0  -3 -14   30.30    1.14
   0  -3 -14   29.74    1.30
   0  -3 -14   31.08    1.35
   0   3 -14   30.06    1.58
   0   3 -14   28.74    1.27
   0   3 -14   29.52    1.10
   0   3  14   30.57    1.39
  -1  -3 -14   10.46    0.69
  -1  -3 -14    9.99    0.61
  -1  -3 -14   10.78    0.72
  -1   3 -14    8.82    0.60
  -1   3 -14   10.49    0.56
  -1   3 -14    9.87    0.95
   1   3  14   10.87    0.82
  -2  -3 -14   12.98    0.71
  -2  -3 -14   14.19    0.81
  -2   3 -14   12.97    0.63
  -2   3 -14   12.62    1.09
   2   3  14   14.44    0.98
  -2   3 -14   13.55    0.68
  -3  -3 -14   31.75    1.41
  -3  -3 -14   32.21    1.30
   3  -3  14   32.58    1.56
   3   3  14   33.54    1.68
  -3   3 -14   36.32    1.83
  -4  -3 -14    2.05    0.41
   4  -3  14    1.58    0.51
   4   3  14    1.46    0.56
  -4   3 -14    2.35    0.66
  -5  -3 -14    6.69    0.68
   5   3  14    6.74    0.92
   5  -4 -14    0.30    0.37
   5   4 -14    0.74    0.53
   4  -4 -14    3.21    0.39
   4  -4 -14    2.66    0.44
   4   4 -14    4.22    0.69
   4   4 -14    2.83    0.51
   3  -4 -14    3.37    0.56
   3  -4 -14    3.00    0.37
   3   4 -14    1.66    0.44
   3   4 -14    3.88    0.70
  -3   4  14    2.77    0.43
   2  -4 -14   29.40    1.35
   2  -4 -14   29.14    1.46
   2  -4 -14   31.10    1.14
   2   4 -14   28.55    1.38
   2   4 -14   29.91    1.16
  -2   4  14   31.19    1.37
   2   4 -14   31.31    1.62
   1  -4 -14   11.65    0.63
   1  -4 -14   11.11    0.84
   1   4 -14   11.75    0.63
   1   4 -14   13.91    1.07
   1   4 -14   11.83    0.80
  -1   4  14   11.77    0.82
   0  -4 -14   44.11    1.55
   0  -4 -14   44.00    1.82
   0   4 -14   42.42    1.71
   0   4 -14   42.49    2.03
   0   4 -14   44.52    1.54
   0   4  14   42.53    1.85
  -1  -4 -14    4.69    0.56
  -1  -4 -14    4.91    0.50
  -1   4 -14    3.95    0.44
  -1   4 -14    6.54    0.83
   1   4  14    3.80    0.56
  -1   4 -14    4.84    0.43
  -2  -4 -14    4.35    0.55
  -2  -4 -14    5.07    0.50
  -2   4 -14    4.39    0.40
  -2   4 -14    3.88    0.72
   2   4  14    3.99    0.62
  -3  -4 -14    0.08    0.33
  -3   4 -14   -0.19    0.45
   3   4  14    0.10    0.43
  -3   4 -14    0.12    0.18
  -4  -4 -14    9.38    0.81
   4   4  14    7.75    0.95
   5  -5 -14    0.05    0.40
   5   5 -14    0.15    0.54
   4  -5 -14    4.54    0.57
   4   5 -14    3.91    0.74
   4   5 -14    4.14    0.62
   4   5 -14    4.22    0.63
   3   5 -14    0.71    0.53
   3   5 -14    0.84    0.42
   3   5 -14    1.17    0.45
   2  -5 -14    2.74    0.53
   2  -5 -14    3.25    0.41
   2   5 -14    3.72    0.52
   2   5 -14    3.79    0.71
  -2   5  14    2.63    0.45
   1  -5 -14    0.02    0.25
   1  -5 -14    1.22    0.39
   1   5 -14    1.19    0.56
  -1   5  14    0.42    0.35
   1   5 -14    0.10    0.30
   0  -5 -14   14.25    0.97
   0  -5 -14   12.07    0.75
   0   5 -14   13.36    1.19
   0   5 -14   11.46    0.78
   0   5  14   12.99    0.94
  -1  -5 -14   19.56    1.06
  -1  -5 -14   19.37    1.14
  -1   5 -14   19.13    1.36
  -1   5 -14   19.24    0.93
   1   5  14   18.39    1.15
  -2  -5 -14   25.08    1.34
  -2   5 -14   26.12    1.58
  -2   5 -14   25.55    1.04
   2   5  14   25.54    1.42
  -3  -5 -14    1.02    0.43
  -3   5 -14    1.27    0.58
  -3   5 -14    0.53    0.24
   3   5  14    1.68    0.54
  -4  -5 -14   10.69    0.95
  -4   5 -14   12.71    0.56
   4   5  14   12.24    1.19
   4  -6 -14   -0.35    0.39
   4   6 -14   -0.53    0.40
   4   6 -14    0.63    0.59
   3   6 -14    6.11    0.67
   3   6 -14    4.49    0.80
   2   6 -14    6.35    0.89
   2   6 -14    4.60    0.61
   1  -6 -14   15.36    1.11
  -1   6  14   16.74    1.05
   1   6 -14   16.06    0.98
   1   6 -14   18.28    1.34
   0  -6 -14   12.52    1.01
   0   6  14   13.81    0.96
   0   6 -14   11.46    1.13
   0   6 -14   12.28    0.82
  -1  -6 -14   14.00    1.05
  -1   6 -14   14.38    0.79
   1   6  14   12.62    1.00
  -1   6 -14   13.21    1.23
  -2  -6 -14    0.41    0.44
  -2   6 -14    0.28    0.26
   2   6  14    0.32    0.19
   2   6  14    0.07    0.44
  -2   6 -14    1.03    0.58
  -3  -6 -14    0.74    0.47
   3   6  14    0.65    0.53
  -3   6 -14    0.25    0.25
   2   7 -14    1.10    0.43
   2   7 -14    0.55    0.60
   1   7 -14    0.60    0.61
  -1   7  14    0.90    0.45
   1   7 -14   -0.01    0.36
   0   7 -14    1.57    0.66
   0   7 -14    1.26    0.40
   0   7  14    1.42    0.48
  -1  -7 -14   16.68    1.23
   1   7  14   18.50    1.24
  -1   7 -14   17.38    0.94
  -1   7 -14   16.22    1.38
   5   0 -15    8.46    0.80
   4   0 -15    0.06    0.36
   4   0 -15    0.30    0.37
   3   0 -15   52.39    2.16
   3   0 -15   53.58    2.24
  -2   0  15   -0.05    0.26
   2   0 -15   -0.24    0.32
   2   0 -15   -0.17    0.25
   1   0 -15   58.70    2.21
  -1   0  15   57.50    2.25
   1   0 -15   60.35    2.48
   0   0 -15    0.37    0.40
   0   0 -15    0.32    0.22
   0   0  15    0.21    0.29
   1   0  15   14.44    0.94
  -1   0 -15   14.94    0.65
  -1   0 -15   16.01    0.77
  -2   0 -15   -0.04    0.19
   2   0  15    0.15    0.36
  -2   0 -15    0.13    0.18
  -3   0 -15   35.00    1.28
   3   0  15   34.25    1.68
  -3   0 -15   34.54    1.56
  -3   0 -15   35.28    1.32
   4   0  15    0.06    0.45
  -4   0 -15    0.18    0.27
  -4   0 -15    0.31    0.20
  -5   0 -15   28.46    1.12
   5   0  15   29.58    1.66
   6  -1 -15    1.05    0.39
   5   1 -15    0.94    0.46
   4  -1 -15    0.76    0.39
   4  -1 -15    1.38    0.42
   4   1 -15    0.89    0.41
   4   1 -15    1.36    0.48
   3  -1 -15    3.88    0.58
   3  -1 -15    5.30    0.64
   3   1 -15    4.42    0.65
   3   1 -15    3.18    0.54
   2  -1 -15   22.80    1.27
   2  -1 -15   20.20    1.11
   2   1 -15   19.99    1.09
  -2   1  15   19.70    1.04
   2   1 -15   22.87    1.29
   1  -1 -15   13.45    1.02
  -1  -1  15   12.19    0.81
   1  -1 -15   12.83    0.57
   1  -1 -15   13.82    0.82
   1   1 -15   12.66    0.80
  -1   1  15   12.79    0.83
   1   1 -15   13.42    1.03
   0  -1 -15   22.59    1.04
   0  -1 -15   21.29    0.84
   0  -1  15   21.60    1.12
   0   1 -15   21.27    1.00
   0   1  15   21.39    1.13
   0   1 -15   21.09    1.34
  -1  -1 -15   26.46    1.12
  -1  -1 -15   26.85    0.99
  -1  -1 -15   26.46    1.13
   1  -1  15   25.79    1.31
  -1   1 -15   25.86    1.07
  -1   1 -15   24.80    1.48
   1   1  15   24.58    1.29
  -2  -1 -15    9.93    0.63
  -2  -1 -15   10.81    0.59
  -2  -1 -15    9.07    0.59
   2  -1  15    8.58    0.80
   2   1  15    9.81    0.83
  -2   1 -15    9.03    0.51
  -2   1 -15    8.44    0.96
  -3  -1 -15   17.28    0.84
  -3  -1 -15   16.62    0.80
   3  -1  15   15.94    1.08
  -3   1 -15   15.20    0.81
  -3   1 -15   16.72    0.67
   3   1  15   15.08    1.09
  -3   1 -15   15.09    1.22
  -4  -1 -15    0.10    0.23
   4  -1  15    0.09    0.41
  -4   1 -15    0.15    0.28
   4   1  15   -0.11    0.45
  -4   1 -15    0.08    0.15
  -5  -1 -15    2.40    0.38
   5  -1  15    2.62    0.64
  -5   1 -15    2.85    0.27
   5   1  15    2.27    0.67
   6  -2 -15    2.16    0.48
   5   2 -15    1.16    0.49
   4  -2 -15   12.75    0.98
   4  -2 -15   12.01    0.90
   4   2 -15   10.82    0.98
   4   2 -15   13.20    0.95
   3  -2 -15    0.30    0.37
   3  -2 -15    0.07    0.18
   3  -2 -15    0.26    0.35
   3   2 -15    0.49    0.36
  -3   2  15    0.25    0.29
   3   2 -15    0.17    0.42
   2  -2 -15   37.86    1.74
   2  -2 -15   36.76    1.22
   2  -2 -15   34.29    1.59
  -2   2  15   33.96    1.53
   2   2 -15   37.02    1.77
   2   2 -15   36.31    1.60
   1  -2 -15   14.91    0.73
   1  -2 -15   14.51    0.90
   1  -2 -15   14.95    0.66
   1   2 -15   14.81    0.88
   1   2 -15   15.15    1.09
  -1   2  15   13.31    0.88
   0  -2 -15    1.38    0.29
   0  -2 -15    1.47    0.29
   0  -2 -15    1.31    0.33
   0   2  15    0.94    0.36
   0   2 -15    1.23    0.30
   0   2 -15    1.39    0.48
  -1  -2 -15    5.02    0.48
  -1  -2 -15    5.38    0.53
  -1  -2 -15    4.69    0.43
   1  -2  15    5.80    0.67
   1   2  15    4.33    0.59
  -1   2 -15    4.53    0.75
  -1   2 -15    4.87    0.43
   2  -2  15   31.40    1.52
  -2  -2 -15   30.87    1.30
  -2  -2 -15   30.70    1.18
  -2  -2 -15   29.84    1.37
  -2   2 -15   28.87    1.72
   2   2  15   32.12    1.53
  -2   2 -15   30.32    1.14
   3  -2  15   -0.18    0.42
  -3  -2 -15    0.32    0.26
  -3  -2 -15   -0.16    0.24
   3   2  15    0.47    0.45
  -3   2 -15    0.50    0.51
  -4  -2 -15   30.21    1.31
   4  -2  15   27.88    1.55
   4   2  15   32.64    1.69
  -4   2 -15   30.92    1.80
  -5  -2 -15    2.10    0.41
   5   2  15    2.61    0.70
   6   3 -15    0.63    0.52
   5  -3 -15    2.15    0.45
   5   3 -15    1.44    0.54
   4   3 -15    0.45    0.49
   4   3 -15    0.58    0.41
   3  -3 -15    3.37    0.56
   3  -3 -15    2.40    0.51
   3  -3 -15    2.07    0.31
   3   3 -15    2.49    0.48
   3   3 -15    2.18    0.59
  -3   3  15    2.76    0.43
   2  -3 -15    4.35    0.39
   2  -3 -15    3.81    0.40
   2  -3 -15    5.22    0.65
  -2   3  15    4.02    0.52
   2   3 -15    4.41    0.56
   2   3 -15    5.01    0.72
   1  -3 -15   23.56    0.94
   1  -3 -15   24.70    1.23
   1  -3 -15   23.69    1.05
  -1   3  15   22.59    1.17
   1   3 -15   23.54    1.42
   1   3 -15   23.85    0.94
   1   3 -15   23.20    1.18
   0  -3 -15    2.82    0.45
   0  -3 -15    2.36    0.39
   0  -3 -15    2.22    0.35
   0   3 -15    2.31    0.39
   0   3 -15    2.78    0.64
   0   3  15    2.64    0.49
   0   3 -15    2.86    0.31
  -1  -3 -15    5.49    0.50
  -1  -3 -15    5.16    0.56
   1   3  15    5.22    0.64
  -1   3 -15    3.54    0.71
  -1   3 -15    5.23    0.48
  -2  -3 -15   25.34    1.21
  -2  -3 -15   26.66    1.09
   2   3  15   24.81    1.39
  -2   3 -15   25.06    1.04
  -2   3 -15   26.99    1.61
  -3  -3 -15    0.09    0.29
   3   3  15    0.13    0.45
  -3   3 -15    0.47    0.55
  -3   3 -15   -0.06    0.16
   4  -3  15   -0.22    0.46
  -4  -3 -15    0.26    0.33
   4   3  15    0.17    0.50
  -4   3 -15    0.63    0.60
   5  -4 -15    4.25    0.57
   5   4 -15    3.06    0.67
   4  -4 -15    0.77    0.30
   4   4 -15    0.79    0.43
   4   4 -15    0.43    0.53
   3  -4 -15    3.06    0.37
   3  -4 -15    2.54    0.55
   3   4 -15    3.51    0.71
  -3   4  15    2.36    0.46
   3   4 -15    1.82    0.48
   2  -4 -15    3.29    0.38
   2  -4 -15    3.42    0.57
   2   4 -15    4.03    0.71
  -2   4  15    3.40    0.49
   2   4 -15    3.13    0.51
   1  -4 -15    2.15    0.45
   1  -4 -15    2.46    0.36
   1   4 -15    1.78    0.42
   1   4 -15    2.35    0.60
  -1   4  15    2.32    0.45
   1   4 -15    2.30    0.33
   0  -4 -15   10.56    0.88
   0  -4 -15    9.27    0.65
   0   4  15    9.30    0.83
   0   4 -15   10.66    0.61
   0   4 -15   10.00    0.74
   0   4 -15   10.23    1.07
  -1  -4 -15    6.84    0.68
  -1  -4 -15    5.31    0.52
  -1   4 -15    4.77    0.50
   1   4  15    5.17    0.67
  -1   4 -15    5.34    0.46
  -1   4 -15    5.66    0.82
  -2  -4 -15    0.32    0.34
  -2   4 -15    0.79    0.55
  -2   4 -15    0.55    0.26
   2   4  15    0.12    0.42
  -3  -4 -15   22.88    1.20
  -3   4 -15   23.22    1.53
  -3   4 -15   20.87    0.88
   3   4  15   21.33    1.39
  -4  -4 -15    2.22    0.51
   4   4  15    1.86    0.65
   4   5 -15    0.82    0.48
   4   5 -15    0.97    0.48
   4   5 -15    0.58    0.58
   3   5 -15    1.49    0.61
   3   5 -15    2.04    0.53
   3   5 -15    1.11    0.43
   2  -5 -15    3.73    0.61
   2   5 -15    4.08    0.55
   2   5 -15    3.56    0.73
  -2   5  15    4.43    0.57
   1  -5 -15    4.38    0.61
   1   5 -15    4.84    0.58
  -1   5  15    5.07    0.62
   1   5 -15    4.49    0.78
   0  -5 -15   10.36    0.91
   0   5 -15    9.83    1.02
   0   5 -15    9.89    0.75
   0   5  15   10.98    0.91
  -1  -5 -15    5.69    0.70
   1   5  15    5.70    0.73
  -1   5 -15    5.72    0.88
  -1   5 -15    5.94    0.54
  -2  -5 -15   -0.08    0.40
  -2   5 -15    0.21    0.25
   2   5  15    0.33    0.45
  -2   5 -15    0.48    0.56
  -3  -5 -15    2.65    0.57
  -3   5 -15    4.32    0.80
  -3   5 -15    2.88    0.34
   3   5  15    1.96    0.63
   3   6 -15    2.43    0.55
   3   6 -15    1.72    0.66
   2   6 -15   -0.39    0.39
   2   6 -15    0.58    0.59
   1  -6 -15    4.60    0.70
   1   6 -15    4.23    0.82
  -1   6  15    3.86    0.60
   1   6 -15    3.41    0.52
   1   6 -15    4.03    0.57
   0  -6 -15    0.27    0.41
   0   6 -15    1.20    0.62
   0   6  15    0.38    0.42
   0   6 -15    0.31    0.37
  -1  -6 -15    0.84    0.46
   1   6  15    0.65    0.47
  -1   6 -15    1.81    0.67
  -1   6 -15    0.52    0.34
  -2  -6 -15    7.00    0.83
  -2   6 -15    5.22    0.49
  -2   6 -15    4.80    0.86
   2   6  15    5.56    0.80
   5   0 -16    0.38    0.42
   4   0 -16    4.28    0.66
   4   0 -16    4.54    0.65
   3   0 -16   -0.18    0.31
   3   0 -16    0.07    0.38
   2   0 -16    0.29    0.33
   2   0 -16    0.44    0.41
  -2   0  16    0.30    0.31
   1   0 -16    0.07    0.26
  -1   0  16   -0.30    0.28
   1   0 -16   -0.02    0.37
   0   0 -16   56.20    2.50
   0   0 -16   56.44    2.14
   0   0  16   60.19    2.32
   1   0  16    0.10    0.35
  -1   0 -16   -0.15    0.18
  -2   0 -16   92.43    3.16
   2   0  16   97.69    3.56
  -3   0 -16    0.27    0.21
  -3   0 -16    0.12    0.24
   3   0  16   -0.23    0.42
  -4   0 -16   17.45    0.80
   4   0  16   18.12    1.30
   5   1 -16    1.34    0.53
   4  -1 -16    1.36    0.45
   4  -1 -16    1.96    0.50
   4   1 -16    1.09    0.45
   4   1 -16    1.34    0.51
   3  -1 -16    1.89    0.50
   3  -1 -16    1.05    0.42
   3   1 -16    3.26    0.56
   3   1 -16    2.00    0.53
   2  -1 -16    9.86    0.84
   2  -1 -16   10.97    0.99
   2   1 -16   11.27    0.96
  -2   1  16    9.20    0.75
   2   1 -16   10.53    0.81
  -1  -1  16   23.65    1.18
   1  -1 -16   18.61    1.30
   1  -1 -16   21.81    1.13
   1   1 -16   24.42    1.39
  -1   1  16   21.69    1.15
   1   1 -16   23.04    1.14
   0  -1 -16   16.85    0.73
   0  -1  16   18.18    1.03
   0  -1 -16   15.72    0.90
   0   1 -16   16.69    0.88
   0   1  16   15.94    1.01
   0   1 -16   15.01    1.21
  -1  -1 -16    8.11    0.51
   1  -1  16    8.43    0.81
  -1  -1 -16    7.57    0.60
  -1   1 -16    6.88    0.54
  -1   1 -16    8.70    0.99
   1   1  16    9.40    0.85
  -2  -1 -16    1.59    0.29
  -2  -1 -16    0.90    0.30
   2  -1  16    1.14    0.47
  -2   1 -16    1.13    0.25
  -2   1 -16    1.12    0.56
   2   1  16    1.15    0.46
  -3  -1 -16    3.12    0.40
  -3  -1 -16    3.43    0.41
   3  -1  16    2.30    0.56
  -3   1 -16    2.95    0.70
  -3   1 -16    2.26    0.28
   3   1  16    2.22    0.57
  -4  -1 -16   12.37    0.72
   4  -1  16   10.61    1.01
   4   1  16   11.54    1.11
  -4   1 -16   11.36    0.55
  -4   1 -16    7.95    1.07
   5   2 -16    3.58    0.66
   4  -2 -16    0.18    0.37
   4  -2 -16    0.86    0.43
   4   2 -16    0.58    0.47
   4   2 -16    0.22    0.38
   3  -2 -16    1.51    0.46
   3  -2 -16    1.26    0.47
  -3   2  16    2.46    0.44
   3   2 -16    2.19    0.50
   3   2 -16    2.41    0.60
   2  -2 -16    4.10    0.36
   2  -2 -16    3.89    0.65
   2  -2 -16    4.83    0.63
   2   2 -16    3.97    0.56
   2   2 -16    3.71    0.68
  -2   2  16    4.42    0.54
   1  -2 -16    6.55    0.46
   1  -2 -16    6.07    0.64
   1   2 -16    5.98    0.78
  -1   2  16    7.29    0.71
   1   2 -16    6.48    0.64
   0  -2 -16    5.73    0.58
   0  -2 -16    6.81    0.51
   0   2  16    6.85    0.69
   0   2 -16    5.36    0.54
   0   2 -16    5.43    0.79
  -1  -2 -16   61.97    1.99
   1  -2  16   62.68    2.43
  -1  -2 -16   57.42    2.30
  -1  -2 -16   56.49    2.23
  -1   2 -16   60.23    2.65
   1   2  16   61.39    2.44
  -1   2 -16   60.64    2.16
  -2  -2 -16    2.38    0.40
   2  -2  16    1.68    0.52
  -2  -2 -16    2.27    0.34
  -2   2 -16    2.10    0.30
  -2   2 -16    2.28    0.68
   2   2  16    2.04    0.53
  -3  -2 -16   26.91    1.33
   3  -2  16   32.21    1.61
  -3  -2 -16   34.17    1.31
   3   2  16   35.41    1.71
  -3   2 -16   30.78    1.14
  -3   2 -16   33.30    1.88
  -4  -2 -16    0.73    0.34
   4  -2  16   -0.10    0.50
  -4   2 -16    0.18    0.61
   4   2  16    0.23    0.53
   5   3 -16    1.55    0.61
   4   3 -16    3.42    0.69
   4   3 -16    2.03    0.51
   3  -3 -16   12.35    1.02
   3  -3 -16   10.26    0.59
   3  -3 -16   10.77    0.92
   3   3 -16   11.37    1.05
  -3   3  16   11.05    0.79
   3   3 -16    9.68    0.87
   2  -3 -16    6.31    0.70
   2  -3 -16    6.25    0.47
   2   3 -16    5.64    0.67
   2   3 -16    6.09    0.84
  -2   3  16    6.53    0.65
   1  -3 -16   10.51    0.60
   1  -3 -16   10.51    0.84
   1   3 -16   10.27    1.02
   1   3 -16   11.87    0.85
  -1   3  16   10.23    0.81
   0  -3 -16    4.90    0.59
   0  -3 -16    4.53    0.50
   0  -3 -16    5.19    0.48
   0   3  16    4.90    0.63
   0   3 -16    5.49    0.82
   0   3 -16    4.04    0.50
  -1  -3 -16    6.41    0.55
  -1  -3 -16    7.16    0.67
  -1   3 -16    7.64    0.94
   1   3  16    6.93    0.74
  -1   3 -16    5.79    0.55
  -2  -3 -16    0.34    0.33
  -2  -3 -16    0.29    0.27
  -2   3 -16    0.10    0.23
  -2   3 -16    0.32    0.53
   2   3  16    0.59    0.45
  -3  -3 -16    0.56    0.35
  -3   3 -16    0.52    0.22
  -3   3 -16    1.40    0.60
   3   3  16    0.52    0.49
  -4  -3 -16    0.11    0.36
  -4   3 -16    0.40    0.57
   4   3  16   -0.25    0.53
   4   4 -16    2.29    0.65
   4   4 -16    1.99    0.54
   3  -4 -16    0.21    0.24
   3  -4 -16   -0.29    0.37
   3   4 -16   -0.04    0.50
   3   4 -16    0.07    0.38
   2  -4 -16    1.23    0.30
   2  -4 -16    1.68    0.48
  -2   4  16    0.93    0.40
   2   4 -16    1.24    0.55
   2   4 -16    0.82    0.42
   1  -4 -16    3.06    0.58
   1  -4 -16    1.86    0.34
  -1   4  16    2.51    0.50
   1   4 -16    2.36    0.67
   1   4 -16    1.72    0.44
   0  -4 -16    6.93    0.73
   0  -4 -16    5.59    0.53
   0   4  16    6.71    0.73
   0   4 -16    7.10    0.65
   0   4 -16    6.24    0.86
  -1  -4 -16    9.15    0.83
   1   4  16    9.99    0.93
  -1   4 -16    7.73    0.66
  -1   4 -16    8.49    1.00
  -2  -4 -16   17.28    1.08
  -2   4 -16   15.40    0.85
   2   4  16   16.76    1.22
  -2   4 -16   18.54    1.43
  -3  -4 -16    1.82    0.47
  -3   4 -16    1.84    0.70
  -3   4 -16    1.88    0.30
   3   4  16    2.37    0.66
   4   5 -16    6.60    0.76
   4   5 -16    7.18    0.96
   4   5 -16    6.25    0.77
   3   5 -16    2.76    0.72
   3   5 -16    1.56    0.51
   3   5 -16    1.97    0.57
   2  -5 -16   14.98    1.10
   2   5 -16   13.57    1.25
  -2   5  16   14.42    0.96
   2   5 -16   12.62    0.99
   1  -5 -16    0.18    0.38
   1   5 -16    0.23    0.56
  -1   5  16    0.25    0.39
   1   5 -16    0.47    0.37
   0  -5 -16    2.50    0.56
   0   5  16    3.21    0.60
   0   5 -16    3.02    0.48
   0   5 -16    3.83    0.79
  -1  -5 -16    4.41    0.65
  -1   5 -16    2.85    0.43
   1   5  16    2.78    0.60
  -1   5 -16    3.19    0.76
  -2  -5 -16    0.10    0.41
   2   5  16    0.56    0.50
  -2   5 -16    0.64    0.30
  -2   5 -16    0.82    0.61
   2   6 -16    1.15    0.46
   2   6 -16    0.89    0.47
   2   6 -16    0.42    0.62
   1  -6 -16    4.76    0.73
   1   6 -16    3.23    0.54
  -1   6  16    4.30    0.62
   1   6 -16    3.37    0.80
   1   6 -16    4.88    0.64
   0  -6 -16    1.55    0.54
   0   6 -16    1.53    0.46
   0   6 -16    1.45    0.42
   0   6 -16    1.42    0.66
   0   6  16    1.91    0.54
  -1  -6 -16    2.04    0.58
   1   6  16    2.36    0.59
  -1   6 -16    2.95    0.47
  -1   6 -16    3.51    0.81
   4   0 -17    0.11    0.41
   4   0 -17    0.10    0.40
   3   0 -17    4.66    0.71
   3   0 -17    6.49    0.73
   2   0 -17    0.14    0.43
   2   0 -17   -0.15    0.30
  -1   0  17    6.50    0.69
   1   0 -17    5.70    0.62
   1   0 -17    7.43    0.90
   0   0 -17    0.84    0.51
   0   0 -17    0.73    0.29
   0   0  17    0.92    0.39
  -1   0 -17   28.15    1.21
  -1   0 -17   24.68    1.59
   1   0  17   26.91    1.41
  -2   0 -17    0.04    0.23
   2   0  17    0.11    0.43
   3   0  17   -0.06    0.43
  -3   0 -17    0.15    0.24
  -4   0 -17   -0.13    0.23
   4   0  17    0.04    0.52
   5   1 -17    8.67    0.91
   4  -1 -17    2.51    0.55
   4  -1 -17    2.15    0.54
   4   1 -17    2.30    0.56
   4   1 -17    2.03    0.59
   3  -1 -17   11.37    0.96
   3  -1 -17   12.30    1.01
   3   1 -17   12.63    1.06
   3   1 -17   11.52    0.96
   2  -1 -17    1.50    0.53
   2  -1 -17    1.33    0.43
   2   1 -17    0.76    0.47
   2   1 -17    0.46    0.38
  -2   1  17    1.43    0.41
   1  -1 -17    2.41    0.46
   1  -1 -17    2.26    0.61
   1   1 -17    2.14    0.61
  -1   1  17    3.54    0.55
   1   1 -17    2.75    0.46
   0  -1  17    0.36    0.38
   0  -1 -17    0.56    0.31
   0   1 -17    0.46    0.29
   0   1 -17    1.11    0.55
   0   1  17    0.50    0.37
  -1  -1 -17    3.96    0.48
   1  -1  17    2.55    0.54
  -1   1 -17    3.72    0.76
  -1   1 -17    3.72    0.44
   1   1  17    4.46    0.63
  -2  -1 -17    7.33    0.61
   2  -1  17    6.81    0.80
  -2  -1 -17    8.19    0.55
   2   1  17    6.16    0.76
  -2   1 -17    8.42    1.03
  -2   1 -17    5.55    0.50
  -3  -1 -17   19.86    0.97
   3  -1  17   20.10    1.29
  -3  -1 -17   20.04    0.94
  -3   1 -17   18.57    0.85
  -3   1 -17   19.11    1.47
   3   1  17   21.30    1.37
   4  -1  17   11.96    1.08
  -4  -1 -17   11.38    0.73
   4   1  17   12.42    1.17
  -4   1 -17    9.95    1.17
  -4   1 -17   11.36    0.59
   5   2 -17    0.03    0.52
   4  -2 -17    2.25    0.58
   4   2 -17    1.83    0.52
   4   2 -17    2.06    0.60
   3  -2 -17    0.16    0.41
   3  -2 -17    0.27    0.43
   3   2 -17    0.41    0.50
   3   2 -17    0.06    0.38
  -3   2  17   -0.18    0.32
   2  -2 -17    6.26    0.84
   2  -2 -17    6.34    0.72
  -2   2  17    7.30    0.72
   2   2 -17    9.56    1.03
   2   2 -17    7.27    0.76
   1  -2 -17    2.24    0.47
  -1   2  17    1.45    0.43
   1   2 -17    1.12    0.55
   1   2 -17    2.33    0.46
   0  -2 -17   25.93    1.04
   0  -2 -17   25.71    1.28
   0   2 -17   28.60    1.64
   0   2  17   25.80    1.37
   0   2 -17   25.88    1.24
  -1  -2 -17   -0.02    0.29
   1  -2  17   -0.21    0.37
  -1  -2 -17   -0.23    0.25
  -1   2 -17    0.36    0.27
   1   2  17   -0.32    0.37
  -1   2 -17    0.14    0.52
  -2  -2 -17    9.08    0.72
   2  -2  17    9.06    0.91
  -2  -2 -17   10.20    0.64
  -2   2 -17    8.28    0.59
  -2   2 -17    7.88    1.05
   2   2  17   10.02    0.95
   3  -2  17    1.39    0.56
  -3  -2 -17    1.66    0.40
   3   2  17    1.23    0.55
  -3   2 -17    1.42    0.26
  -3   2 -17    2.36    0.75
  -4  -2 -17    1.24    0.39
  -4   2 -17   -0.01    0.61
   4   3 -17    6.77    0.86
   4   3 -17    6.52    0.76
   3  -3 -17    0.08    0.42
   3  -3 -17    0.26    0.42
   3   3 -17   -0.07    0.40
   3   3 -17    0.40    0.51
  -3   3  17    0.21    0.32
   2  -3 -17   12.17    0.64
   2  -3 -17   10.63    0.96
  -2   3  17   12.58    0.89
   2   3 -17   12.30    1.13
   2   3 -17   11.64    0.95
   1  -3 -17    3.62    0.61
   1  -3 -17    2.99    0.37
   1   3 -17    3.20    0.53
  -1   3  17    3.40    0.55
   1   3 -17    3.46    0.72
   0  -3 -17    5.38    0.63
   0  -3 -17    4.72    0.48
   0   3 -17    5.92    0.85
   0   3 -17    3.99    0.54
   0   3  17    4.71    0.65
  -1  -3 -17    1.51    0.36
  -1  -3 -17    1.50    0.43
   1   3  17    1.75    0.49
  -1   3 -17    2.31    0.69
  -1   3 -17    1.94    0.40
  -2  -3 -17   15.40    1.00
   2   3  17   15.81    1.15
  -2   3 -17   15.47    0.83
  -2   3 -17   15.64    1.34
  -3  -3 -17    4.27    0.58
  -3   3 -17    3.24    0.36
   3   3  17    2.24    0.65
  -3   3 -17    4.13    0.82
   4   4 -17    0.08    0.43
   4   4 -17    0.24    0.54
   3   4 -17    3.26    0.58
   3   4 -17    3.07    0.74
   2  -4 -17    1.20    0.34
   2  -4 -17    1.99    0.55
   2   4 -17    1.53    0.63
   2   4 -17    2.10    0.50
  -2   4  17    1.80    0.46
   1  -4 -17   20.17    1.24
   1  -4 -17   20.77    0.91
   1   4 -17   19.73    1.47
   1   4 -17   18.70    1.14
  -1   4  17   19.79    1.19
   0  -4 -17    6.75    0.77
   0   4  17    6.58    0.76
   0   4 -17    6.76    0.67
   0   4 -17    6.93    0.93
  -1  -4 -17   20.08    1.21
  -1   4 -17   17.32    1.02
   1   4  17   19.32    1.23
  -1   4 -17   22.16    1.51
  -2  -4 -17    0.40    0.40
  -2   4 -17    0.58    0.60
  -2   4 -17    0.06    0.29
   2   4  17    0.70    0.50
   3   5 -17   10.48    0.92
   3   5 -17   10.18    1.11
   2  -5 -17    1.24    0.54
  -2   5  17    2.03    0.49
   2   5 -17    2.24    0.73
   2   5 -17    1.33    0.49
   1  -5 -17    0.54    0.43
   1   5 -17    0.33    0.57
  -1   5  17    0.27    0.40
   1   5 -17    0.23    0.38
   0  -5 -17    2.43    0.56
   0   5  17    2.74    0.58
   0   5 -17    1.95    0.44
   0   5 -17    3.22    0.78
  -1  -5 -17   10.00    0.93
  -1   5 -17    7.00    0.64
   1   5  17    9.16    0.95
  -1   5 -17    8.26    1.05
   4   0 -18    4.72    0.74
   4   0 -18    3.39    0.65
   3   0 -18    0.47    0.47
   3   0 -18    0.26    0.42
   2   0 -18   15.07    1.17
   2   0 -18   13.09    1.00
   1   0 -18    0.18    0.45
   1   0 -18   -0.05    0.32
  -1   0  18   -0.10    0.37
   0   0  18    3.47    0.60
   0   0 -18    3.28    0.73
   0   0 -18    4.31    0.55
   1   0  18   -0.14    0.39
  -1   0 -18   -0.06    0.53
  -1   0 -18    0.20    0.28
   2   0  18    3.00    0.63
  -2   0 -18    3.70    0.44
  -2   0 -18    1.96    0.67
  -3   0 -18    0.31    0.26
   3   0  18   -0.29    0.49
   4  -1 -18    2.85    0.62
   4  -1 -18    2.75    0.61
   4   1 -18    2.28    0.58
   4   1 -18    3.15    0.67
   3  -1 -18    1.13    0.52
   3  -1 -18    0.84    0.46
   3   1 -18    1.00    0.54
   3   1 -18    2.28    0.55
   2  -1 -18    5.52    0.69
   2  -1 -18    5.24    0.77
   2   1 -18    4.94    0.69
   2   1 -18    4.95    0.77
  -2   1  18    4.80    0.62
   1  -1 -18   12.32    0.92
   1  -1 -18   13.78    1.23
   1   1 -18   10.92    1.10
   1   1 -18   12.02    0.89
  -1   1  18   12.22    0.91
   0  -1  18   34.71    1.66
   0  -1 -18   38.00    1.95
   0  -1 -18   31.84    1.52
   0   1 -18   33.89    1.90
   0   1 -18   32.83    1.50
   0   1  18   34.95    1.65
  -1  -1 -18    8.23    0.71
   1  -1  18    9.75    0.90
   1   1  18    7.97    0.82
  -1   1 -18    9.63    1.14
  -1   1 -18    8.80    0.69
   2  -1  18   17.60    1.22
  -2  -1 -18   17.52    0.97
   2   1  18   19.58    1.25
  -2   1 -18   17.63    0.91
  -2   1 -18   18.33    1.49
   3  -1  18    3.97    0.73
  -3  -1 -18    4.90    0.54
  -3   1 -18    3.20    0.84
  -3   1 -18    4.74    0.44
   3   1  18    6.82    0.87
   4   2 -18   -0.30    0.40
   4   2 -18    0.40    0.51
   3  -2 -18   10.78    1.02
   3  -2 -18   10.86    1.02
  -3   2  18   11.10    0.87
   3   2 -18   10.21    1.00
   3   2 -18   11.15    1.12
   2  -2 -18    0.97    0.44
   2  -2 -18    0.79    0.51
  -2   2  18    0.93    0.40
   2   2 -18    1.53    0.48
   2   2 -18    1.26    0.57
   1  -2 -18    7.36    0.77
   1  -2 -18    8.09    1.00
  -1   2  18    7.88    0.80
   1   2 -18    8.11    0.78
   1   2 -18   11.19    1.13
   0  -2 -18    3.20    0.53
   0   2  18    4.14    0.62
   0   2 -18    4.65    0.84
   0   2 -18    5.37    0.59
  -1  -2 -18    0.25    0.31
   1  -2  18    0.84    0.47
   1   2  18    0.26    0.43
  -1   2 -18    0.30    0.59
  -1   2 -18   -0.05    0.28
  -2  -2 -18   -0.44    0.28
   2  -2  18    0.46    0.50
  -2   2 -18   -0.05    0.25
  -2   2 -18   -0.34    0.57
   2   2  18    0.23    0.50
   3  -2  18   12.21    1.09
  -3  -2 -18   12.70    0.88
   3   2  18   12.05    1.13
  -3   2 -18   11.81    0.68
  -3   2 -18   12.01    1.28
   4   3 -18    0.32    0.54
   4   3 -18   -0.17    0.44
   3  -3 -18    0.81    0.49
   3  -3 -18   -0.20    0.42
   3   3 -18    0.14    0.42
  -3   3  18    0.33    0.38
   3   3 -18    0.92    0.57
   2  -3 -18    4.48    0.75
   2  -3 -18    5.77    0.77
   2   3 -18    5.37    0.84
  -2   3  18    4.63    0.62
   2   3 -18    4.94    0.68
   1  -3 -18   13.86    1.03
  -1   3  18   13.43    0.98
   1   3 -18   14.62    1.29
   1   3 -18   11.10    0.96
   0  -3 -18    2.00    0.38
   0  -3 -18    1.74    0.47
   0   3 -18    1.60    0.43
   0   3 -18    1.72    0.66
   0   3  18    2.03    0.52
  -1  -3 -18   29.54    1.47
  -1   3 -18   31.78    1.85
  -1   3 -18   28.92    1.35
   1   3  18   28.73    1.58
  -2  -3 -18    0.99    0.42
  -2   3 -18    1.15    0.34
  -2   3 -18    1.19    0.68
   2   3  18    1.44    0.59
   3   4 -18    1.44    0.65
   3   4 -18    1.00    0.50
   2  -4 -18    9.03    0.95
   2   4 -18    8.48    1.03
  -2   4  18    8.40    0.81
   2   4 -18    8.02    0.85
   1  -4 -18    3.73    0.65
   1   4 -18    4.29    0.81
   1   4 -18    4.09    0.62
  -1   4  18    3.86    0.62
   0  -4 -18    2.07    0.52
   0   4  18    1.47    0.51
   0   4 -18    1.63    0.46
   0   4 -18    1.68    0.68
  -1  -4 -18    1.76    0.52
  -1   4 -18    1.80    0.43
   1   4  18    1.91    0.57
  -1   4 -18    2.90    0.75
   1  -5 -18    0.91    0.48
   1   5 -18    1.59    0.70
  -1   5  18    0.53    0.45
   1   5 -18    1.11    0.45
   0  -5 -18   12.79    1.11
   0   5 -18   10.38    0.87
   0   5 -18   11.56    1.25
   4   0 -19    0.35    0.46
   4   0 -19   -0.12    0.46
   3   0 -19    4.58    0.72
   3   0 -19    3.76    0.74
   2   0 -19    0.41    0.39
   2   0 -19    0.23    0.47
   1   0 -19    0.78    0.58
  -1   0  19    1.05    0.46
   1   0 -19    1.12    0.42
   0   0 -19    0.40    0.34
   0   0 -19    0.34    0.53
   0   0  19    0.23    0.40
   1   0  19   21.03    1.32
  -1   0 -19   20.67    1.09
  -1   0 -19   18.13    1.48
   2   0  19    0.35    0.48
  -2   0 -19   -0.15    0.27
  -2   0 -19    0.77    0.61
   4  -1 -19    1.25    0.56
   4  -1 -19    1.44    0.54
   4   1 -19    1.95    0.60
   4   1 -19    2.35    0.67
   3  -1 -19    0.08    0.47
   3  -1 -19    0.05    0.42
   3   1 -19    0.19    0.51
   3   1 -19    0.03    0.43
   2  -1 -19    8.96    1.03
   2  -1 -19    7.79    0.87
   2   1 -19    8.83    1.03
  -2   1  19    9.60    0.86
   2   1 -19    7.47    0.82
   1  -1 -19   24.94    1.34
   1  -1 -19   22.83    1.54
   1   1 -19   24.56    1.31
   1   1 -19   23.12    1.59
  -1   1  19   23.06    1.31
   0  -1 -19   10.49    0.84
   0  -1  19    8.61    0.84
   0  -1 -19    7.12    0.99
   0   1  19    8.77    0.84
   0   1 -19    8.50    1.05
   0   1 -19    8.46    0.77
  -1  -1 -19    1.35    0.41
   1  -1  19    1.60    0.57
   1   1  19    1.45    0.54
  -1   1 -19    1.30    0.37
  -1   1 -19    1.53    0.68
   2  -1  19   -0.10    0.47
  -2  -1 -19   -0.02    0.30
  -2   1 -19    0.43    0.30
  -2   1 -19    0.36    0.62
   2   1  19    0.11    0.45
   3  -2 -19    1.24    0.53
   3  -2 -19    1.67    0.56
   3   2 -19    1.87    0.64
  -3   2  19    1.39    0.46
   3   2 -19    1.28    0.53
   2  -2 -19    0.65    0.45
   2  -2 -19    0.14    0.48
  -2   2  19    0.10    0.38
   2   2 -19    0.51    0.43
   2   2 -19    0.46    0.57
   1  -2 -19    0.10    0.39
   1  -2 -19   -0.37    0.43
  -1   2  19    0.61    0.42
   1   2 -19   -0.50    0.32
   1   2 -19    0.09    0.54
   0  -2 -19    3.95    0.59
   0   2  19    4.06    0.66
   0   2 -19    4.27    0.57
   0   2 -19    4.66    0.87
  -1  -2 -19   -0.10    0.34
   1   2  19   -0.01    0.43
  -1   2 -19    0.36    0.33
  -1   2 -19    1.00    0.63
   2  -2  19   28.45    1.61
  -2  -2 -19   25.90    1.35
  -2   2 -19   26.71    1.24
  -2   2 -19   30.86    1.89
   2   2  19   27.55    1.58
   3  -3 -19    7.50    0.90
   3  -3 -19    8.67    0.97
  -3   3  19    7.09    0.75
   3   3 -19    5.60    0.92
   3   3 -19    6.68    0.83
   2  -3 -19   12.65    1.12
   2  -3 -19   12.16    1.19
   2   3 -19   12.57    1.26
  -2   3  19   12.59    0.96
   2   3 -19   12.53    1.07
   1  -3 -19    2.03    0.54
   1   3 -19    2.45    0.71
  -1   3  19    2.95    0.58
   1   3 -19    2.65    0.57
   0  -3 -19   13.27    1.03
   0   3  19   13.34    1.06
   0   3 -19   12.13    0.96
   0   3 -19   12.63    1.26
  -1  -3 -19    2.10    0.51
  -1   3 -19    0.78    0.66
   1   3  19    1.21    0.54
  -1   3 -19    0.67    0.38
   1  -4 -19    0.48    0.44
  -1   4  19    0.52    0.44
   1   4 -19    0.26    0.41
   1   4 -19    0.12    0.59
   0  -4 -19    0.06    0.43
   0   4 -19   -0.08    0.37
   0   4 -19    0.47    0.64
   3   0 -20    0.04    0.43
   3   0 -20    0.03    0.50
   2   0 -20    4.00    0.78
   2   0 -20    5.54    0.73
   1   0 -20   -0.33    0.51
  -1   0  20   -0.05    0.40
   1   0 -20    0.06    0.38
   0   0  20   12.40    1.06
   0   0 -20   13.26    0.96
   0   0 -20   12.40    1.30
   1   0  20    0.51    0.49
  -1   0 -20    0.16    0.57
  -1   0 -20   -0.02    0.32
   3  -1 -20    3.11    0.71
   3  -1 -20    1.84    0.57
   3   1 -20    2.64    0.70
   3   1 -20    2.33    0.61
   2  -1 -20    6.38    0.92
   2  -1 -20    7.21    0.85
   2   1 -20    6.45    0.81
  -2   1  20    9.14    0.85
   2   1 -20    7.34    1.02
   1  -1 -20    0.35    0.40
   1  -1 -20    0.01    0.53
   1   1 -20    0.48    0.42
   1   1 -20    0.59    0.61
  -1   1  20    0.14    0.40
   0  -1 -20    2.44    0.50
   0  -1  20    1.15    0.54
   0  -1 -20    2.52    0.76
   0   1  20    2.52    0.60
   0   1 -20    1.96    0.48
   0   1 -20    2.10    0.72
   1  -1  20    3.71    0.70
  -1  -1 -20    2.11    0.49
  -1  -1 -20    2.45    0.79
  -1   1 -20    3.15    0.50
   1   1  20    2.64    0.64
  -1   1 -20    3.95    0.89
   2  -2 -20    0.37    0.53
   2  -2 -20    0.79    0.50
  -2   2  20    0.66    0.43
   2   2 -20    0.42    0.43
   2   2 -20    1.09    0.65
   1  -2 -20    5.49    0.93
   1  -2 -20    5.74    0.75
   1   2 -20    5.70    0.72
  -1   2  20    4.67    0.69
   1   2 -20    4.79    0.87
   0  -2 -20    0.40    0.41
   0   2  20   -0.13    0.43
   0   2 -20    0.59    0.62
   0   2 -20    0.15    0.38
   0   0   0    0.00    0.00
;
_shelx_hkl_checksum     16511
_shelx_res_checksum     80709
_shelxl_version_number        2.013
_iucr_refine_instructions_details
;
TITL I in P2(1)/n
CELL 0.71073   6.69550   7.77200  16.06080  90.0000  95.4182  90.0000
ZERR    4.00   0.00020   0.00020   0.00040   0.0000   0.0014   0.0000
LATT 1
SYMM 0.5-X, 0.5+Y, 0.5-Z
SFAC C  H  N  O  Br
UNIT 24  16  12  16  4
SIZE 0.075 0.15 0.20
TEMP -100.000
L.S. 4
ACTA
BOND $H
FMAP 2
PLAN 10
CONF
EQIV $1 x-1/2, -y+3/2, z+1/2
HTAB N1 O2_$1
EQIV $2 -x-1, -y+2, -z+2
HTAB N1 O4_$2
EQIV $3 -x+1/2, y+1/2, -z+3/2
HTAB C5 O1_$3
MPLA 3 N2 O1 O2
MPLA 6 C1 > C6
MPLA 3 N3 O3 O4
WGHT    0.033400    1.602700
FVAR       0.15709
BR1   5    0.192580    0.640180    1.100241    11.00000    0.05706    0.03748 =
         0.02593    0.00718   -0.01191   -0.01145
O1    4    0.457477    0.623837    0.799148    11.00000    0.04220    0.04106 =
         0.06553   -0.00628    0.02385    0.00964
O2    4    0.242007    0.749290    0.710468    11.00000    0.04708    0.09447 =
         0.02414   -0.00893    0.01648   -0.00265
O3    4   -0.356946    0.974465    0.792382    11.00000    0.04152    0.04499 =
         0.02676    0.00358    0.00040    0.00506
O4    4   -0.436024    0.961435    0.918737    11.00000    0.03294    0.04382 =
         0.04370   -0.00004    0.01111    0.00568
N1    3   -0.194907    0.818314    1.037756    11.00000    0.04094    0.04157 =
         0.01680   -0.00018    0.00961   -0.00260
AFIX  93
H1A   2   -0.153136    0.783746    1.088612    11.00000   -1.20000
H1B   2   -0.312014    0.869582    1.028198    11.00000   -1.20000
AFIX   0
N2    3    0.297793    0.697694    0.781128    11.00000    0.03514    0.03811 =
         0.03396   -0.01236    0.01739   -0.00822
N3    3   -0.327616    0.935802    0.866089    11.00000    0.02692    0.02198 =
         0.01466    0.00030    0.00112   -0.01054
C1    1   -0.080631    0.792980    0.975111    11.00000    0.03233    0.02145 =
         0.01562   -0.00321    0.00507   -0.00951
C2    1    0.109293    0.710088    0.989870    11.00000    0.03389    0.02455 =
         0.01750    0.00191   -0.00253   -0.00951
C3    1    0.230241    0.677730    0.928271    11.00000    0.02743    0.02417 =
         0.03078   -0.00033   -0.00103   -0.00453
AFIX  43
H3    2    0.355143    0.620760    0.940374    11.00000   -1.20000
AFIX   0
C4    1    0.167063    0.729938    0.846952    11.00000    0.02898    0.02889 =
         0.02237   -0.00575    0.01000   -0.00542
C5    1   -0.011382    0.811478    0.827434    11.00000    0.02763    0.02739 =
         0.01528   -0.00092    0.00458   -0.00690
AFIX  43
H5    2   -0.051251    0.845645    0.771536    11.00000   -1.20000
AFIX   0
C6    1   -0.133309    0.843544    0.890509    11.00000    0.02572    0.02176 =
         0.01702   -0.00191    0.00308   -0.00447
HKLF 4
REM  I in P2(1)/n
REM R1 =  0.0332 for    1648 Fo > 4sig(Fo)  and  0.0402 for all    1892 data
REM    127 parameters refined using      0 restraints
END
WGHT      0.0334      1.6027
REM Highest difference peak  0.850,  deepest hole -0.506,  1-sigma level  0.080
Q1    1   0.3052  0.5906  1.0787  11.00000  0.05    0.85
Q2    1  -0.3697  0.9836  0.8755  11.00000  0.05    0.42
Q3    1  -0.3086  0.9483  0.8425  11.00000  0.05    0.42
Q4    1  -0.2505  0.9107  0.8784  11.00000  0.05    0.35
Q5    1   0.0663  0.6959  1.1384  11.00000  0.05    0.33
Q6    1   0.2925  0.7257  1.1082  11.00000  0.05    0.33
Q7    1  -0.0748  0.8034  0.8548  11.00000  0.05    0.30
Q8    1   0.2386  0.7245  0.8188  11.00000  0.05    0.29
Q9    1   0.1955  0.7102  0.8927  11.00000  0.05    0.28
Q10   1   0.0679  0.7527  0.8359  11.00000  0.05    0.27
;
