# Supplementary material for: Crystal structure of 2-bromo-4,6-di­nitroaniline
Source: Acta Crystallogr E Crystallogr Commun. 2015 Oct 3;71(Pt 11):o813. doi: 10.1107/S2056989015017946 (PMC4645020; doi:10.1107/S2056989015017946)
Supplement: Supplementary file 2 [file e-71-0o813-Isup2.hkl]

#
# h,k,l, Fc-squared, Fo-squared, sigma(Fo-squared), status flag
#
data_I
_shelx_title ' JK708 in P2(1)/n'
_shelx_refln_list_code          4
_shelx_F_calc_maximum      203.16
_exptl_crystal_F_000       512.00
_reflns_d_resolution_high  0.7709

loop_
 _space_group_symop_operation_xyz
 'x, y, z'
 '-x+1/2, y+1/2, -z+1/2'
 '-x, -y, -z'
 'x-1/2, -y-1/2, z-1/2'

_cell_length_a     6.6955
_cell_length_b     7.7720
_cell_length_c    16.0608
_cell_angle_alpha  90.000
_cell_angle_beta   95.418
_cell_angle_gamma  90.000

_shelx_F_squared_multiplier     1.000

loop_
 _refln_index_h
 _refln_index_k
 _refln_index_l
 _refln_F_squared_calc
 _refln_F_squared_meas
 _refln_F_squared_sigma
 _refln_observed_status
   2   0   0      13316.38      13439.35       174.97 o
   4   0   0         39.41         38.05         2.35 o
   6   0   0        429.78        449.43        17.43 o
   8   0   0        193.59        220.45        25.12 o
   1   1   0       1493.63       1432.75        13.20 o
   2   1   0       1662.48       1603.98        16.14 o
   3   1   0       5011.12       4978.75        46.17 o
   4   1   0       3229.10       3219.14        31.55 o
   5   1   0        531.21        516.16        10.35 o
   6   1   0        129.28        141.41         5.71 o
   7   1   0         64.94         67.75        11.96 o
   8   1   0          8.39          5.62        10.30 o
   0   2   0       9674.67       9837.54        93.38 o
   1   2   0      41273.28      38409.34       278.87 o
   2   2   0       2215.99       2274.96        18.22 o
   3   2   0        295.49        265.63         4.12 o
   4   2   0        303.65        324.28         6.21 o
   5   2   0         28.34         31.64         3.49 o
   6   2   0          2.08          1.25         3.65 o
   7   2   0        454.60        442.59        13.61 o
   8   2   0          2.86        -10.22        10.22 o
   1   3   0       1489.76       1684.80        12.54 o
   2   3   0       1255.26       1162.25        10.53 o
   3   3   0       1967.85       1887.96        17.27 o
   4   3   0        832.00        811.89        12.15 o
   5   3   0        717.09        740.13        13.19 o
   6   3   0        277.93        251.53         8.93 o
   7   3   0         98.73         91.59         7.13 o
   8   3   0         14.06         18.79         6.45 o
   0   4   0       2811.95       2690.46        29.00 o
   1   4   0       3057.77       3036.56        24.23 o
   2   4   0       1302.98       1233.76        11.80 o
   3   4   0        213.65        212.58         3.92 o
   4   4   0        209.19        225.34         9.79 o
   5   4   0         23.06         19.54         3.59 o
   6   4   0        184.61        170.40         8.58 o
   7   4   0          5.94         16.29         7.21 o
   1   5   0          6.95         19.87         1.79 o
   2   5   0         17.92         21.98         2.01 o
   3   5   0         98.67         95.55         3.69 o
   4   5   0       1181.08       1161.08        15.84 o
   5   5   0        397.75        367.29        13.62 o
   6   5   0        240.09        243.80        10.57 o
   7   5   0         56.19         59.84         8.53 o
   0   6   0       1868.00       1863.27        26.44 o
   1   6   0        199.73        170.14         4.26 o
   2   6   0        261.37        247.68         5.04 o
   3   6   0        619.20        689.26        11.32 o
   4   6   0          8.49         11.51         3.97 o
   5   6   0          2.41          9.43         6.41 o
   6   6   0         82.09         94.82         8.18 o
   1   7   0         72.31         83.12         3.64 o
   2   7   0          4.29          4.79         2.85 o
   3   7   0        449.12        497.93        11.80 o
   4   7   0         79.37         83.26         8.73 o
   5   7   0        363.89        392.21        18.05 o
   6   7   0         16.50         19.02         9.03 o
   0   8   0         77.93         72.79         6.05 o
   1   8   0        434.25        441.11         9.66 o
   2   8   0        155.08        156.11         8.18 o
   3   8   0         21.19         24.20         6.55 o
   4   8   0         17.10         20.66         7.81 o
   5   8   0         58.46         77.94        11.16 o
   1   9   0          7.80         -0.07         5.79 o
   2   9   0        309.11        342.91        14.46 o
   3   9   0          0.54         -9.21         9.21 o
   0  10   0        137.13        138.39        15.61 o
   1  10   0         61.60         71.35        15.60 o
  -7   0   1          2.34          2.03        12.16 o
  -5   0   1         56.80         64.69         4.35 o
  -3   0   1       3475.24       3185.06        48.66 o
  -1   0   1       9352.45       9048.84       116.73 o
   1   0   1        584.78        529.26         7.10 o
   3   0   1       9578.83       9381.38       111.95 o
   5   0   1       3785.57       3640.72       116.28 o
   7   0   1        370.46        338.38        27.56 o
  -8   1   1          1.26         10.65        10.74 o
  -7   1   1        329.84        368.38        12.41 o
  -6   1   1        362.66        359.39         8.69 o
  -5   1   1        844.49        761.58        14.20 o
  -4   1   1         87.68         87.56         2.71 o
  -3   1   1         43.18         37.99         2.34 o
  -2   1   1        517.64        555.71         7.55 o
  -1   1   1       1641.35       1782.44        15.51 o
   0   1   1        174.27        165.19         1.60 o
   1   1   1       5662.42       5790.30        47.92 o
   2   1   1      13148.20      13641.69       123.29 o
   3   1   1       4352.59       4296.36        38.43 o
   4   1   1       1615.60       1631.32        17.43 o
   5   1   1        209.15        205.58         4.78 o
   6   1   1         73.76         61.33         5.26 o
   7   1   1         17.87         20.78         7.54 o
   8   1   1         16.87         15.47        11.01 o
  -8   2   1         13.81         -0.70         6.01 o
  -7   2   1         12.36          6.16         5.43 o
  -6   2   1          4.86          4.11         3.74 o
  -5   2   1          8.00          7.27         2.42 o
  -4   2   1       1883.67       1747.67        19.68 o
  -3   2   1        349.37        365.56         5.07 o
  -2   2   1       9326.01       9263.57        79.48 o
  -1   2   1         23.54         39.73         1.07 o
   0   2   1       4201.95       4372.79        30.54 o
   1   2   1      20749.55      20749.27       162.16 o
   2   2   1        742.42        735.05         8.31 o
   3   2   1       1989.07       2310.55        23.53 o
   4   2   1       3548.87       3426.74        50.56 o
   5   2   1          6.29         11.14         2.87 o
   6   2   1        921.43        908.81        20.61 o
   7   2   1          8.59          8.28         7.15 o
   8   2   1         93.35         96.83        14.11 o
  -8   3   1        143.99        151.68        12.35 o
  -7   3   1         17.37         20.69         5.77 o
  -6   3   1        671.40        700.53        16.12 o
  -5   3   1         49.50         56.64         3.04 o
  -4   3   1        512.67        457.25         9.28 o
  -3   3   1          2.09         13.51         1.55 o
  -2   3   1       1249.97       1445.95        14.17 o
  -1   3   1        737.06        884.34         7.11 o
   0   3   1       6444.08       6578.63        45.90 o
   1   3   1       3866.02       3977.62        28.89 o
   2   3   1       2792.48       2692.34        23.43 o
   3   3   1       1756.16       1800.25        16.67 o
   4   3   1       1007.79        991.34        13.20 o
   5   3   1        458.19        409.19         9.52 o
   6   3   1        133.46        121.76         6.89 o
   7   3   1          0.17          0.22         4.92 o
   8   3   1         17.15         41.76        13.17 o
  -7   4   1          6.61          1.98         5.60 o
  -6   4   1         16.23         12.98         4.65 o
  -5   4   1        359.98        360.93         9.29 o
  -4   4   1        294.43        294.73         6.27 o
  -3   4   1       5469.22       5378.25        47.48 o
  -2   4   1       1897.40       1952.40        16.46 o
  -1   4   1       4192.34       4140.67        29.86 o
   0   4   1        180.93        235.43         3.22 o
   1   4   1       1014.39       1083.17         9.42 o
   2   4   1       5365.83       6107.72        49.63 o
   3   4   1         39.88         37.96         2.25 o
   4   4   1        201.14        232.35         6.05 o
   5   4   1        983.95        941.39        14.87 o
   6   4   1         93.99        100.96         6.96 o
   7   4   1        132.83        134.37         8.97 o
  -7   5   1        285.52        278.68        18.04 o
  -6   5   1         31.67         23.09         6.01 o
  -5   5   1        279.78        319.02        10.42 o
  -4   5   1         59.06         49.08         3.30 o
  -3   5   1          3.83          9.12         2.24 o
  -2   5   1          9.10         25.69         1.92 o
  -1   5   1       2042.34       2043.58        17.91 o
   0   5   1        615.83        620.76         6.78 o
   1   5   1       3194.38       3081.25        25.90 o
   2   5   1         32.78         31.22         2.20 o
   3   5   1       1111.56       1086.81        14.22 o
   4   5   1         34.67         35.72         3.52 o
   5   5   1        415.28        423.54        16.01 o
   6   5   1         63.17         52.14         6.64 o
   7   5   1         19.33         29.56         7.49 o
  -6   6   1         69.44         74.23         9.85 o
  -5   6   1         54.73         52.66         6.19 o
  -4   6   1        724.42        742.92        12.06 o
  -3   6   1        443.96        450.96         8.59 o
  -2   6   1       2337.29       2291.98        22.64 o
  -1   6   1       1240.75       1232.48        13.33 o
   0   6   1        205.64        195.88         4.47 o
   1   6   1         20.96         13.80         2.12 o
   2   6   1        434.43        434.72         6.86 o
   3   6   1        724.44        737.94        11.32 o
   4   6   1        346.33        359.88         9.69 o
   5   6   1        416.92        442.02        13.47 o
   6   6   1        171.75        202.40        11.81 o
  -6   7   1        160.67        168.14        13.44 o
  -5   7   1          0.19          0.25         7.95 o
  -4   7   1          8.91         20.87         5.30 o
  -3   7   1         45.00         49.82         5.15 o
  -2   7   1         31.91         23.81         2.95 o
  -1   7   1        107.63        114.39         4.79 o
   0   7   1       1209.66       1171.55        13.36 o
   1   7   1        109.02        117.54         4.10 o
   2   7   1       1056.41       1069.81        14.01 o
   3   7   1        245.66        227.96         9.56 o
   4   7   1        332.10        355.25        12.34 o
   5   7   1         14.78         21.48         6.95 o
   6   7   1          0.01          3.40         8.50 o
  -5   8   1         85.84        101.93        20.68 o
  -4   8   1        102.49         94.54         8.14 o
  -3   8   1        573.69        564.34        17.44 o
  -2   8   1        241.12        263.60         9.38 o
  -1   8   1        147.77        155.75         5.59 o
   0   8   1        575.71        552.66        11.17 o
   1   8   1        101.08        105.92         5.41 o
   2   8   1         10.53          2.46         5.00 o
   3   8   1          0.60         10.75         6.78 o
   4   8   1        605.83        635.28        19.89 o
   5   8   1        104.07        117.48        12.26 o
  -3   9   1         20.38          6.94         8.35 o
  -2   9   1         16.19         22.52         7.64 o
  -1   9   1         55.37         67.12         7.26 o
   0   9   1         42.87         42.73         5.97 o
   1   9   1        650.29        669.95        16.60 o
   2   9   1          6.90          0.02         8.42 o
   3   9   1        119.72        148.90        13.23 o
  -1  10   1        123.83        164.12        26.34 o
   0  10   1          4.75         -6.41         8.93 o
  -8   0   2         90.02        101.72        20.67 o
  -6   0   2        171.91        173.54         8.61 o
  -4   0   2       3045.62       2709.69        41.50 o
  -2   0   2        426.50        356.91         7.51 o
   0   0   2        438.81        498.84         7.77 o
   2   0   2       2537.17       2293.42        29.13 o
   4   0   2        779.36        552.72        11.44 o
   6   0   2        801.76        803.26        42.49 o
   8   0   2          5.18        -10.54        13.78 o
  -8   1   2         61.90         89.24         8.26 o
  -7   1   2         25.22         24.55         4.49 o
  -6   1   2         29.01         31.61         3.44 o
  -5   1   2         32.96         44.96         3.21 o
  -4   1   2        210.70        214.58         4.47 o
  -3   1   2       1186.49       1161.90        12.11 o
  -2   1   2       7463.17       7337.94        59.41 o
  -1   1   2       1114.99        993.11         7.73 o
   0   1   2         80.35         60.10         1.04 o
   1   1   2        146.48        213.72         3.51 o
   2   1   2       2706.42       2820.49        25.18 o
   3   1   2       3301.54       3519.83        30.80 o
   4   1   2          8.11         17.55         1.51 o
   5   1   2        231.87        220.96         6.69 o
   6   1   2        267.34        273.38        10.79 o
   7   1   2        168.51        162.73        18.01 o
   8   1   2        142.82        125.01        14.54 o
  -8   2   2          5.83         -0.14         6.77 o
  -7   2   2          7.03         13.96         5.79 o
  -6   2   2         19.89         16.99         3.31 o
  -5   2   2       1422.48       1369.54        22.48 o
  -4   2   2        808.34        801.77        10.38 o
  -3   2   2        761.53        659.29        11.47 o
  -2   2   2       1773.99       1964.29        19.04 o
  -1   2   2         30.97         35.10         1.59 o
   0   2   2        289.16        298.14         2.89 o
   1   2   2       8417.83       8634.74        68.29 o
   2   2   2       1079.83       1149.70        10.93 o
   3   2   2       3599.84       3180.77        40.89 o
   4   2   2        524.67        538.33         7.99 o
   5   2   2        933.91        869.60        13.57 o
   6   2   2          6.05          9.08         5.05 o
   7   2   2         48.83         38.89         8.40 o
   8   2   2          5.78         -0.15        10.71 o
  -8   3   2          5.60         11.12         9.78 o
  -7   3   2        262.93        274.25        11.07 o
  -6   3   2         31.98         31.50         3.82 o
  -5   3   2         11.45         15.39         2.91 o
  -4   3   2         21.15         29.25         2.33 o
  -3   3   2       1399.04       1378.56        14.99 o
  -2   3   2       1520.03       1467.28        12.03 o
  -1   3   2       8006.99       7823.72        57.36 o
   0   3   2        224.17        188.84         2.33 o
   1   3   2       1504.17       1397.64        11.35 o
   2   3   2        393.62        389.96         4.83 o
   3   3   2          6.20         15.50         1.61 o
   4   3   2        116.76        145.45         5.66 o
   5   3   2        827.72        820.20        14.13 o
   6   3   2        249.62        225.96        12.78 o
   7   3   2        193.10        186.30        12.99 o
   8   3   2          4.19         11.92        11.29 o
  -7   4   2         72.05         51.07         7.01 o
  -6   4   2        522.56        502.27        12.83 o
  -5   4   2        272.47        281.85         6.90 o
  -4   4   2       1035.59        995.06        13.40 o
  -3   4   2        667.61        704.03         8.48 o
  -2   4   2        262.13        242.98         3.69 o
  -1   4   2        200.14        237.46         3.17 o
   0   4   2        812.41        811.31         7.98 o
   1   4   2       4085.46       4237.65        32.45 o
   2   4   2      11913.80      11923.28       103.15 o
   3   4   2        277.02        279.57         5.44 o
   4   4   2       1767.88       1697.10        22.20 o
   5   4   2         14.23          9.91         3.41 o
   6   4   2         68.63         90.66         6.62 o
   7   4   2          0.05          5.56         5.66 o
  -7   5   2         12.84         11.98         7.47 o
  -6   5   2         89.03         87.91         7.52 o
  -5   5   2         14.07         15.97         4.24 o
  -4   5   2         58.58         64.76         3.76 o
  -3   5   2        203.37        196.10         7.18 o
  -2   5   2       3047.76       3040.29        26.69 o
  -1   5   2       1132.04       1145.23        10.59 o
   0   5   2       4584.36       4526.49        38.08 o
   1   5   2        441.27        454.87         6.78 o
   2   5   2        555.91        568.45         7.96 o
   3   5   2         23.59         35.31         3.81 o
   4   5   2        319.57        320.93         8.13 o
   5   5   2         14.93         22.65         4.85 o
   6   5   2        515.65        525.92        14.71 o
   7   5   2          1.39          1.68         6.57 o
  -6   6   2          3.10         12.98         8.11 o
  -5   6   2        778.06        777.23        18.16 o
  -4   6   2        384.90        409.37         9.44 o
  -3   6   2        296.12        305.32         7.50 o
  -2   6   2        150.06        158.30         4.46 o
  -1   6   2        237.49        240.28         4.96 o
   0   6   2        208.93        209.40         4.63 o
   1   6   2       1427.45       1405.44        14.39 o
   2   6   2       1827.57       1763.38        20.31 o
   3   6   2       3235.47       3202.85        38.86 o
   4   6   2        478.00        460.28        11.79 o
   5   6   2        138.72        166.47         8.90 o
   6   6   2         11.45         19.58         6.95 o
  -6   7   2         10.68         27.67         9.82 o
  -5   7   2          0.54          1.35         5.48 o
  -4   7   2         52.06         51.60         6.64 o
  -3   7   2        382.85        399.28        11.86 o
  -2   7   2         73.58         72.89         4.02 o
  -1   7   2       2108.38       2075.82        24.82 o
   0   7   2        352.65        344.26         6.66 o
   1   7   2       1296.49       1313.98        14.67 o
   2   7   2          3.83          6.29         3.18 o
   3   7   2        150.38        142.78         9.59 o
   4   7   2         40.59         50.29         7.06 o
   5   7   2        132.01        137.43        15.44 o
   6   7   2         29.70         34.35         9.86 o
  -5   8   2        108.10        129.46        13.15 o
  -4   8   2        144.41        134.44         9.49 o
  -3   8   2        146.55        176.98        16.69 o
  -2   8   2         93.12        103.23         8.13 o
  -1   8   2          7.86          8.10         3.63 o
   0   8   2          4.34          6.05         3.29 o
   1   8   2        176.65        169.34         6.49 o
   2   8   2        349.71        332.50        11.69 o
   3   8   2        889.25        888.49        21.92 o
   4   8   2        389.98        387.83        18.01 o
   5   8   2         96.42        123.62        12.43 o
  -3   9   2         14.98          6.68         8.51 o
  -2   9   2        369.10        346.31        23.82 o
  -1   9   2          7.48         -0.97         5.90 o
   0   9   2        530.59        539.13        18.05 o
   1   9   2          6.50          4.97         6.70 o
   2   9   2        206.82        186.21        11.30 o
   3   9   2          2.39          1.66         9.16 o
   0  10   2          2.18         -1.43         9.11 o
  -7   0   3         88.95        120.06        10.12 o
  -5   0   3         44.68         54.20         5.24 o
  -3   0   3        531.37        618.88        12.44 o
  -1   0   3      25015.37      24697.97       266.94 o
   1   0   3       9566.29      10335.05       146.06 o
   3   0   3        210.71        160.02         4.68 o
   5   0   3        359.79        384.21        12.04 o
   7   0   3        614.73        549.74        25.59 o
  -8   1   3         13.38         21.41         7.72 o
  -7   1   3         60.38         70.08         6.16 o
  -6   1   3        624.87        606.41        10.56 o
  -5   1   3        750.54        761.70        11.94 o
  -4   1   3       1720.15       1641.55        17.80 o
  -3   1   3       2046.51       1889.72        17.62 o
  -2   1   3       1404.38       1247.23        11.54 o
  -1   1   3       1753.35       1554.51        14.58 o
   0   1   3         12.71          8.89         0.71 o
   1   1   3        388.25        391.97         4.29 o
   2   1   3        866.81        913.60         9.90 o
   3   1   3       1566.42       1451.07        14.54 o
   4   1   3        240.20        233.53         7.02 o
   5   1   3       1342.35       1227.32        18.00 o
   6   1   3        343.53        327.39        12.19 o
   7   1   3        401.51        384.09        16.85 o
   8   1   3         73.61         55.11        12.89 o
  -8   2   3        131.39        131.51        10.82 o
  -7   2   3        199.58        171.45         8.23 o
  -6   2   3        214.87        206.94         8.50 o
  -5   2   3        347.19        333.23         7.42 o
  -4   2   3        168.95        168.95         4.32 o
  -3   2   3         18.95         15.74         1.47 o
  -2   2   3       2616.87       2845.57        23.04 o
  -1   2   3        181.03        144.81         2.17 o
   0   2   3      15572.71      16288.92       190.45 o
   1   2   3       1182.27       1169.46        11.53 o
   2   2   3       1501.31       1428.14        14.22 o
   3   2   3        581.32        592.81         6.36 o
   4   2   3        284.79        261.35         4.67 o
   5   2   3          0.33          3.62         3.23 o
   6   2   3        195.30        165.36         9.27 o
   7   2   3        135.76        104.86        11.95 o
   8   2   3        224.45        255.78        20.87 o
  -8   3   3        149.29        190.68        21.63 o
  -7   3   3        274.33        261.20         9.18 o
  -6   3   3         14.00         19.95         3.96 o
  -5   3   3       1126.14       1071.43        15.53 o
  -4   3   3       2049.63       1953.09        20.92 o
  -3   3   3       1123.00       1076.74        12.22 o
  -2   3   3       3275.93       3019.93        24.33 o
  -1   3   3        318.17        258.10         3.27 o
   0   3   3       3081.37       3042.81        23.18 o
   1   3   3        616.00        728.35         6.62 o
   2   3   3         27.37         54.33         1.97 o
   3   3   3        576.42        653.95         9.22 o
   4   3   3       2865.17       2832.70        39.50 o
   5   3   3         47.23         47.48         3.68 o
   6   3   3        432.30        469.70        11.59 o
   7   3   3         40.60         43.90         9.04 o
   8   3   3         91.09         88.52        14.00 o
  -7   4   3        238.24        221.47        11.85 o
  -6   4   3         82.96         89.47         7.19 o
  -5   4   3        271.24        273.80         7.00 o
  -4   4   3        478.46        469.37         7.47 o
  -3   4   3         62.63         68.62         2.62 o
  -2   4   3         38.51         30.64         1.64 o
  -1   4   3       2664.33       2613.08        19.97 o
   0   4   3        159.92        133.07         2.53 o
   1   4   3       4825.63       4850.95        39.60 o
   2   4   3        413.74        397.87         5.49 o
   3   4   3       1497.81       1490.47        16.24 o
   4   4   3          0.32          3.86         2.62 o
   5   4   3        173.52        159.76         8.35 o
   6   4   3         88.48         98.42        10.95 o
   7   4   3        111.84        105.19        11.43 o
  -7   5   3          0.29          4.22         8.00 o
  -6   5   3         50.67         48.41         6.05 o
  -5   5   3        475.74        510.42        10.25 o
  -4   5   3        518.87        482.03         8.77 o
  -3   5   3       2192.22       2127.15        23.67 o
  -2   5   3          9.97         11.44         1.83 o
  -1   5   3       1325.16       1269.39        11.44 o
   0   5   3         48.67         51.45         2.16 o
   1   5   3        448.12        465.05         6.54 o
   2   5   3        814.50        882.17        10.89 o
   3   5   3        963.54        953.25        13.25 o
   4   5   3        253.61        254.16         9.65 o
   5   5   3        813.74        830.04        17.51 o
   6   5   3         60.81         55.60         6.39 o
   7   5   3         97.12         99.33         8.34 o
  -6   6   3         58.06         73.57        12.09 o
  -5   6   3        236.48        267.52        11.93 o
  -4   6   3         31.09         45.86         4.82 o
  -3   6   3         24.44         27.79         3.29 o
  -2   6   3         98.42         91.75         3.66 o
  -1   6   3         46.83         46.46         2.71 o
   0   6   3       1744.89       1718.95        17.64 o
   1   6   3        452.64        424.03         7.09 o
   2   6   3       2823.51       2824.36        30.56 o
   3   6   3         14.27         49.66         4.09 o
   4   6   3        269.82        270.10        10.19 o
   5   6   3         76.83         61.31         6.68 o
   6   6   3         80.64         83.22         8.52 o
  -6   7   3         54.74         52.19        10.59 o
  -5   7   3          8.38          7.81         6.16 o
  -4   7   3        617.47        648.84        17.55 o
  -3   7   3          5.69          3.17         5.97 o
  -2   7   3        549.33        551.89        11.14 o
  -1   7   3          0.54          7.94         2.71 o
   0   7   3        182.51        175.79         5.04 o
   1   7   3         34.15         33.83         3.66 o
   2   7   3        227.31        244.17         7.42 o
   3   7   3        160.12        157.62        12.97 o
   4   7   3        388.38        453.59        14.05 o
   5   7   3         26.72         25.03         7.60 o
  -5   8   3          6.16          0.06         6.77 o
  -4   8   3         22.94         28.58         7.25 o
  -3   8   3         13.61         15.96         7.42 o
  -2   8   3          5.24          2.92         4.62 o
  -1   8   3        359.37        370.49         9.90 o
   0   8   3        429.65        422.64        10.34 o
   1   8   3        526.62        503.64        11.35 o
   2   8   3        268.17        266.81        11.93 o
   3   8   3        982.57        894.02        23.69 o
   4   8   3         57.11         49.28         9.99 o
  -3   9   3        259.01        234.35        18.69 o
  -2   9   3         42.89         45.49         9.50 o
  -1   9   3        152.87        159.95        13.06 o
   0   9   3         37.05         41.58         6.85 o
   1   9   3          5.48          5.56         6.83 o
   2   9   3         21.73         27.45         9.28 o
   3   9   3        129.50        158.32        17.64 o
  -8   0   4        130.40        175.08        16.01 o
  -6   0   4       1570.01       1605.04        31.72 o
  -4   0   4       1834.10       1787.48        25.95 o
  -2   0   4       5861.55       6087.47        71.85 o
   0   0   4       5342.00       5947.10        63.40 o
   2   0   4        422.00        534.04        10.60 o
   4   0   4       2005.43       2013.91        59.45 o
   6   0   4        476.21        481.82        21.03 o
   8   0   4         65.61         86.72        19.45 o
  -8   1   4        130.96        143.04         8.72 o
  -7   1   4        582.50        591.59        15.51 o
  -6   1   4       3083.83       3057.00        42.08 o
  -5   1   4       1574.83       1534.24        20.51 o
  -4   1   4       1737.78       1665.60        16.10 o
  -3   1   4        302.55        315.53         5.67 o
  -2   1   4       1691.11       1748.21        15.17 o
  -1   1   4        560.93        607.35         6.24 o
   0   1   4       5026.49       5212.43        41.48 o
   1   1   4       7689.72       8287.90        65.87 o
   2   1   4       4440.11       4453.45        43.45 o
   3   1   4       2850.28       2994.58        30.86 o
   4   1   4       2589.80       2758.69        29.73 o
   5   1   4        311.58        308.45         8.96 o
   6   1   4         10.33          8.10         4.87 o
   7   1   4          2.90          3.21        10.54 o
   8   1   4         63.61         60.87        13.14 o
  -8   2   4          0.75         -5.25         5.25 o
  -7   2   4        168.42        212.77         9.05 o
  -6   2   4        227.27        235.96         7.40 o
  -5   2   4         44.48         54.94         4.58 o
  -4   2   4        661.69        642.18        11.23 o
  -3   2   4       5982.66       5942.65        48.74 o
  -2   2   4         10.97         15.59         1.01 o
  -1   2   4       3850.69       3816.32        34.45 o
   0   2   4        538.65        655.57         5.65 o
   1   2   4       6882.31       7357.77        66.14 o
   2   2   4         21.48         14.69         1.31 o
   3   2   4        435.61        416.51         6.39 o
   4   2   4         92.46         96.06         3.71 o
   5   2   4        678.51        611.59        15.25 o
   6   2   4        168.31        167.67         9.25 o
   7   2   4        281.79        283.80        17.62 o
   8   2   4          9.95         -5.57        10.40 o
  -8   3   4          4.53         -3.57         8.11 o
  -7   3   4        942.40        970.73        18.00 o
  -6   3   4         22.51         20.72         4.00 o
  -5   3   4        724.07        725.42        11.98 o
  -4   3   4         17.91         25.88         2.46 o
  -3   3   4       1240.92       1163.26        12.42 o
  -2   3   4         14.88         29.07         1.93 o
  -1   3   4        418.23        443.38         5.61 o
   0   3   4       1493.06       1630.56        13.94 o
   1   3   4       3786.30       3528.52        28.06 o
   2   3   4       1932.18       2040.59        19.18 o
   3   3   4       3431.74       3401.34        30.42 o
   4   3   4        481.46        460.40         7.89 o
   5   3   4       1380.13       1399.75        18.82 o
   6   3   4        179.64        147.64         9.27 o
   7   3   4         17.93         28.31         9.25 o
  -7   4   4          0.56          4.80         5.12 o
  -6   4   4         20.73         15.34         4.52 o
  -5   4   4        416.13        400.79        10.07 o
  -4   4   4        667.15        699.51        10.54 o
  -3   4   4         39.16         48.72         2.68 o
  -2   4   4       3461.33       3373.17        28.00 o
  -1   4   4         11.51         16.28         1.30 o
   0   4   4       4768.04       4694.53        36.81 o
   1   4   4          7.46          7.19         1.25 o
   2   4   4        972.34        978.05        10.47 o
   3   4   4         52.23         49.20         2.66 o
   4   4   4        479.15        466.86        10.30 o
   5   4   4          2.74          8.23         3.87 o
   6   4   4        257.07        281.71        15.31 o
   7   4   4         33.91         35.14        10.29 o
  -7   5   4         43.03         34.69         9.26 o
  -6   5   4        213.02        247.68        12.05 o
  -5   5   4         87.24         87.44         6.09 o
  -4   5   4        123.90        134.21         5.17 o
  -3   5   4         29.62         38.54         2.69 o
  -2   5   4         84.91         80.01         2.74 o
  -1   5   4          4.70         18.91         1.59 o
   0   5   4       1865.46       1785.83        15.80 o
   1   5   4        182.50        191.39         4.06 o
   2   5   4        942.46        883.23        11.57 o
   3   5   4         32.48         33.05         3.44 o
   4   5   4       1434.87       1491.75        20.74 o
   5   5   4        219.79        181.12         8.21 o
   6   5   4        115.50        110.52         8.13 o
   7   5   4          7.43          5.60         9.57 o
  -6   6   4         22.62         31.03         6.58 o
  -5   6   4        211.07        164.89         9.26 o
  -4   6   4          7.78          8.37         4.36 o
  -3   6   4        689.91        665.91        11.50 o
  -2   6   4        211.78        211.54         5.18 o
  -1   6   4       1970.15       1908.30        19.36 o
   0   6   4        381.77        369.95         6.12 o
   1   6   4        846.12        836.83        11.54 o
   2   6   4          0.61          5.22         2.97 o
   3   6   4         25.80         39.53         4.42 o
   4   6   4         34.12         45.42         5.48 o
   5   6   4        350.06        366.10        12.33 o
   6   6   4          5.21          7.32         6.55 o
  -6   7   4         88.40         92.49         8.37 o
  -5   7   4         65.02         88.73         8.53 o
  -4   7   4          6.88          3.95         5.91 o
  -3   7   4         82.30         99.19         6.20 o
  -2   7   4          3.98         10.24         4.05 o
  -1   7   4        148.81        135.44         5.16 o
   0   7   4         32.96         40.77         3.16 o
   1   7   4        632.73        622.37        11.07 o
   2   7   4          2.16         -1.33         3.77 o
   3   7   4        222.38        238.18        11.60 o
   4   7   4          9.70         19.70         5.89 o
   5   7   4        143.51        161.07        10.79 o
  -5   8   4          0.49          1.70         7.13 o
  -4   8   4        240.81        205.26        11.40 o
  -3   8   4         51.67         59.55         9.12 o
  -2   8   4        602.84        607.53        14.00 o
  -1   8   4        542.36        544.07        16.02 o
   0   8   4        258.19        262.75        10.22 o
   1   8   4        299.25        294.63        17.67 o
   2   8   4         14.62         11.55         8.83 o
   3   8   4        201.48        197.97        15.43 o
   4   8   4        176.04        179.89        13.21 o
  -3   9   4         58.31         44.03         9.88 o
  -2   9   4          6.55          4.02        10.52 o
  -1   9   4         29.18         21.67         8.91 o
   0   9   4        167.53        161.22        10.77 o
   1   9   4          6.70         -0.58         6.90 o
   2   9   4        310.87        335.27        17.35 o
   3   9   4          0.76         -6.31        10.57 o
  -7   0   5         26.84         29.24         7.87 o
  -5   0   5       2154.12       2176.11        34.89 o
  -3   0   5      14101.85      14070.43       164.67 o
  -1   0   5       6292.44       6473.29        70.22 o
   1   0   5        103.02        152.35         3.63 o
   3   0   5       3497.11       3372.44        42.27 o
   5   0   5       2744.56       2606.30        54.67 o
   7   0   5         95.14         58.35        14.59 o
  -8   1   5          1.27          3.48         5.74 o
  -7   1   5        108.42        127.64         8.21 o
  -6   1   5         88.85        109.88         5.73 o
  -5   1   5        309.50        332.28         7.50 o
  -4   1   5         12.90         32.19         2.15 o
  -3   1   5       3893.99       4189.45        38.26 o
  -2   1   5       4719.68       4777.50        35.30 o
  -1   1   5       8183.24       8577.48        71.90 o
   0   1   5       2337.71       2361.09        19.41 o
   1   1   5       4190.34       4234.39        35.50 o
   2   1   5       3080.88       3273.55        32.48 o
   3   1   5       1780.09       1894.55        20.57 o
   4   1   5        107.20        129.31         3.85 o
   5   1   5         83.91         83.55         4.63 o
   6   1   5        184.18        177.21        15.59 o
   7   1   5         43.35         45.46         9.57 o
   8   1   5         17.60         14.51        11.25 o
  -8   2   5          2.20         -5.75         5.75 o
  -7   2   5        117.30        100.51         7.03 o
  -6   2   5        214.33        210.42         6.92 o
  -5   2   5        675.74        678.35        16.00 o
  -4   2   5       3263.92       3148.83        33.69 o
  -3   2   5        451.05        501.71         6.68 o
  -2   2   5       6925.03       6845.46        56.70 o
  -1   2   5        241.78        229.31         3.58 o
   0   2   5       1356.50       1446.51        13.05 o
   1   2   5        380.75        402.98         5.32 o
   2   2   5       1730.77       1630.35        15.82 o
   3   2   5         27.40         31.29         2.52 o
   4   2   5       2808.15       2731.58        29.74 o
   5   2   5         30.27         31.81         3.63 o
   6   2   5        893.07        814.40        25.85 o
   7   2   5          7.23          6.38         8.37 o
   8   2   5          1.95         -2.82        10.49 o
  -8   3   5        239.49        267.32        12.64 o
  -7   3   5         17.11         13.36         5.28 o
  -6   3   5         12.07         13.55         3.98 o
  -5   3   5        822.96        821.09        13.14 o
  -4   3   5       1100.90       1159.34        14.60 o
  -3   3   5         14.32         23.16         2.09 o
  -2   3   5       1954.33       2018.66        15.55 o
  -1   3   5        516.90        455.97         5.61 o
   0   3   5       3864.90       3797.69        29.03 o
   1   3   5        738.69        721.37         7.33 o
   2   3   5       1707.21       1596.41        15.97 o
   3   3   5        927.04        966.36        11.43 o
   4   3   5         41.66         48.92         2.42 o
   5   3   5          0.46          4.69         3.22 o
   6   3   5        133.27        125.92         8.73 o
   7   3   5         41.40         30.60         8.85 o
  -7   4   5         39.62         32.60         6.43 o
  -6   4   5        129.75        141.74         9.07 o
  -5   4   5        320.49        325.22         8.53 o
  -4   4   5       1173.83       1156.20        13.75 o
  -3   4   5        554.38        520.97         6.44 o
  -2   4   5        548.00        531.12         6.62 o
  -1   4   5       2646.38       2621.69        22.73 o
   0   4   5        542.35        543.59         6.54 o
   1   4   5        966.46        991.72         9.51 o
   2   4   5        219.81        230.28         5.42 o
   3   4   5       1780.00       1731.51        19.67 o
   4   4   5        197.34        180.86         5.77 o
   5   4   5        812.31        808.42        16.73 o
   6   4   5         74.82         85.08         8.13 o
   7   4   5        198.15        189.76        14.04 o
  -7   5   5        158.98        177.98        10.00 o
  -6   5   5          3.41          6.62         5.71 o
  -5   5   5          3.20         12.44         4.66 o
  -4   5   5         80.10         97.15         5.25 o
  -3   5   5        391.48        400.86         6.74 o
  -2   5   5        252.07        256.43         5.52 o
  -1   5   5       2215.51       2204.20        20.40 o
   0   5   5         54.83         54.28         2.84 o
   1   5   5       2353.16       2215.45        21.11 o
   2   5   5        634.77        629.41         9.26 o
   3   5   5        352.97        342.67         8.05 o
   4   5   5        105.83        112.24         6.43 o
   5   5   5         28.86         33.49         5.06 o
   6   5   5         36.77         35.10         5.93 o
   7   5   5        144.34        159.35        13.75 o
  -6   6   5        301.81        266.93        12.25 o
  -5   6   5        116.67        128.73         8.71 o
  -4   6   5         21.09         21.64         4.98 o
  -3   6   5       1066.91       1067.41        16.64 o
  -2   6   5        679.02        687.14        10.12 o
  -1   6   5        606.69        602.86         8.51 o
   0   6   5         18.34         24.14         2.31 o
   1   6   5         41.44         40.88         3.59 o
   2   6   5       1677.67       1624.97        20.70 o
   3   6   5        741.32        746.56        23.15 o
   4   6   5        404.10        428.36        16.86 o
   5   6   5        115.79        132.82         8.88 o
   6   6   5        102.29        123.32         9.19 o
  -6   7   5         86.00         96.19         9.89 o
  -5   7   5          0.89         -3.77         6.45 o
  -4   7   5          8.49          4.48         6.03 o
  -3   7   5        147.60        124.36         6.89 o
  -2   7   5       1355.84       1329.36        23.35 o
  -1   7   5          2.84          7.64         3.53 o
   0   7   5       1596.39       1612.15        22.85 o
   1   7   5         54.63         49.61         5.01 o
   2   7   5        838.57        836.16        15.26 o
   3   7   5          0.43         -3.62         5.50 o
   4   7   5         11.74         18.10         5.88 o
   5   7   5         17.50         19.22         7.48 o
  -5   8   5        172.92        185.99        18.97 o
  -4   8   5        150.82        167.44        12.64 o
  -3   8   5         26.64         21.93         8.19 o
  -2   8   5        629.34        644.72        18.21 o
  -1   8   5         14.10         15.54         5.61 o
   0   8   5         28.96         26.79         5.79 o
   1   8   5        694.62        689.29        16.53 o
   2   8   5        394.60        414.65        14.98 o
   3   8   5        290.42        290.12        20.46 o
   4   8   5        240.24        233.89        14.34 o
  -3   9   5        234.45        191.19        17.42 o
  -2   9   5          9.77          1.01        11.10 o
  -1   9   5        550.39        576.40        21.99 o
   0   9   5          2.17          8.62         7.38 o
   1   9   5        378.19        401.36        16.08 o
   2   9   5          3.00          1.08         8.48 o
   3   9   5         59.39         67.32        13.91 o
  -8   0   6        119.75        103.84        14.59 o
  -6   0   6         52.43         51.75         6.16 o
  -4   0   6        646.81        596.43        11.61 o
  -2   0   6       1368.80       1648.51        22.75 o
   0   0   6       5616.23       5990.39        60.59 o
   2   0   6      10505.82      10826.21       138.83 o
   4   0   6       2692.65       2655.55        40.27 o
   6   0   6          2.02         -0.73         7.50 o
   8   0   6         68.09         91.99        19.05 o
  -8   1   6         14.50         25.53         6.68 o
  -7   1   6         64.78         44.83         6.50 o
  -6   1   6        381.83        385.41         8.93 o
  -5   1   6        511.82        514.81         9.66 o
  -4   1   6        318.76        293.16         5.16 o
  -3   1   6         83.71         50.24         2.19 o
  -2   1   6         80.69         58.01         2.02 o
  -1   1   6       5218.71       5085.92        42.89 o
   0   1   6       1959.84       1829.79        14.95 o
   1   1   6         20.05         26.58         1.21 o
   2   1   6        560.65        567.76         6.91 o
   3   1   6        269.62        243.49         4.82 o
   4   1   6        517.05        476.63        10.20 o
   5   1   6        405.57        396.79        10.55 o
   6   1   6        739.17        724.54        16.91 o
   7   1   6        226.99        227.65        15.57 o
   8   1   6        105.68         98.19        19.25 o
  -8   2   6          4.70          4.58         6.83 o
  -7   2   6         47.90         53.92         6.15 o
  -6   2   6         16.45         15.39         3.90 o
  -5   2   6        249.79        264.60         7.67 o
  -4   2   6          8.70         14.09         2.03 o
  -3   2   6        191.84        166.89         4.60 o
  -2   2   6       1415.73       1504.76        12.75 o
  -1   2   6       4790.18       5210.07        49.40 o
   0   2   6        272.05        395.77         4.31 o
   1   2   6       6058.26       6242.09        55.08 o
   2   2   6        860.53        915.39         9.76 o
   3   2   6       5807.79       5752.72        62.50 o
   4   2   6        178.15        173.67         6.16 o
   5   2   6        210.47        205.83         6.72 o
   6   2   6          7.23          6.68         5.73 o
   7   2   6         33.97         37.79         9.73 o
  -8   3   6          3.71          1.02         6.81 o
  -7   3   6         12.50         18.98         6.71 o
  -6   3   6        116.76         96.22         6.78 o
  -5   3   6       1562.77       1539.67        20.89 o
  -4   3   6        601.47        547.20         8.45 o
  -3   3   6       1219.10       1097.66        11.22 o
  -2   3   6       1988.45       1895.33        15.79 o
  -1   3   6       2364.64       2298.54        22.88 o
   0   3   6        902.14        837.68         7.76 o
   1   3   6        356.11        339.78         4.41 o
   2   3   6        138.05        157.09         3.22 o
   3   3   6        261.05        253.78         4.92 o
   4   3   6         48.57         48.94         3.02 o
   5   3   6        812.69        801.49        20.26 o
   6   3   6        117.00        126.75         9.85 o
   7   3   6        238.37        259.85        15.02 o
  -7   4   6          1.38         -1.17         6.13 o
  -6   4   6        287.53        311.93        12.18 o
  -5   4   6        310.35        306.68        14.86 o
  -4   4   6        852.46        853.09        12.15 o
  -3   4   6          1.23          3.49         1.54 o
  -2   4   6        542.11        567.66         9.27 o
  -1   4   6        183.37        182.07         3.49 o
   0   4   6       3553.31       3727.15        31.77 o
   1   4   6        616.84        593.16         6.76 o
   2   4   6       3577.08       3514.59        34.70 o
   3   4   6       1860.79       1901.99        21.37 o
   4   4   6        765.02        776.63        12.39 o
   5   4   6          5.58         14.44         4.86 o
   6   4   6          0.13         -6.44         6.44 o
   7   4   6         21.19         27.13         9.11 o
  -7   5   6          0.82          3.47         6.64 o
  -6   5   6         13.19         15.95         6.29 o
  -5   5   6         58.37         38.62         5.56 o
  -4   5   6       2019.59       2008.66        29.77 o
  -3   5   6        490.12        455.19         8.42 o
  -2   5   6       2489.58       2515.50        24.47 o
  -1   5   6         10.04         25.49         2.15 o
   0   5   6       1632.83       1630.53        16.66 o
   1   5   6          9.24         13.99         2.02 o
   2   5   6          2.47          7.86         2.88 o
   3   5   6        102.77        110.92         5.04 o
   4   5   6        644.10        646.41        13.36 o
   5   5   6          1.85          7.83         4.40 o
   6   5   6        521.27        536.36        20.70 o
  -6   6   6         48.80         63.56         8.07 o
  -5   6   6        378.31        410.36        14.71 o
  -4   6   6        623.96        624.58        14.92 o
  -3   6   6         89.20        105.40         5.99 o
  -2   6   6         54.69         55.63         3.77 o
  -1   6   6        786.76        776.28        10.91 o
   0   6   6        783.87        793.34        11.25 o
   1   6   6       1565.59       1590.22        19.80 o
   2   6   6       1875.34       1881.90        25.17 o
   3   6   6        801.52        821.47        17.79 o
   4   6   6        205.36        228.55         9.52 o
   5   6   6         31.44         31.26         6.49 o
   6   6   6          2.68          1.82         5.94 o
  -5   7   6         74.20         83.62        11.45 o
  -4   7   6         35.25         38.21         7.16 o
  -3   7   6       1296.96       1318.66        35.01 o
  -2   7   6         37.21         43.91         5.68 o
  -1   7   6        966.27        946.49        18.97 o
   0   7   6         17.20         14.73         4.81 o
   1   7   6        130.65        115.22         6.75 o
   2   7   6          0.21         -2.18         4.38 o
   3   7   6        238.15        262.26        21.76 o
   4   7   6          3.42          7.59         6.46 o
   5   7   6        426.33        471.37        16.82 o
  -4   8   6         46.58         69.07        17.63 o
  -3   8   6        423.14        501.69        25.32 o
  -2   8   6          2.33         -7.71         7.71 o
  -1   8   6         74.17         71.36         7.09 o
   0   8   6        347.78        362.08        12.70 o
   1   8   6       1091.27       1055.33        21.48 o
   2   8   6        290.64        287.22        39.11 o
   3   8   6        195.28        211.02        16.49 o
   4   8   6        160.64        151.85        14.20 o
  -3   9   6         34.11         51.76        13.37 o
  -2   9   6        307.77        324.35        17.44 o
  -1   9   6          0.31         -1.88         8.73 o
   0   9   6        120.03        139.65        11.35 o
   1   9   6         34.53         37.02        10.18 o
   2   9   6          2.39          4.34        10.31 o
  -7   0   7        247.66        295.62        27.35 o
  -5   0   7          3.21         10.16         4.01 o
  -3   0   7       1427.52       1434.76        21.60 o
  -1   0   7       4486.46       4525.72        49.81 o
   1   0   7      24722.22      26020.43       390.31 o
   3   0   7        344.05        353.37        12.63 o
   5   0   7       1261.36       1173.66        25.26 o
   7   0   7        499.38        456.30        30.39 o
  -8   1   7         32.19         22.88         7.55 o
  -7   1   7        208.58        202.69        10.37 o
  -6   1   7        395.88        384.80         9.05 o
  -5   1   7        351.47        348.54         7.95 o
  -4   1   7         96.53        104.38         3.39 o
  -3   1   7        616.56        488.45         5.83 o
  -2   1   7         14.52         15.02         1.13 o
  -1   1   7        460.46        487.34         7.21 o
   0   1   7        306.51        449.79         6.84 o
   1   1   7       2539.35       2779.80        25.78 o
   2   1   7       2768.44       2888.13        28.83 o
   3   1   7       2332.21       2328.15        26.47 o
   4   1   7       1718.18       1612.73        21.76 o
   5   1   7       1049.57       1039.14        16.38 o
   6   1   7        157.66        147.24         8.28 o
   7   1   7          4.26          0.63         8.47 o
  -8   2   7         49.57         73.33        12.99 o
  -7   2   7          2.00         13.24         6.50 o
  -6   2   7        119.02        142.64         7.01 o
  -5   2   7        475.64        458.18        10.05 o
  -4   2   7        619.17        608.97         8.74 o
  -3   2   7          0.78          7.92         1.52 o
  -2   2   7       3036.31       3074.76        28.96 o
  -1   2   7        543.41        518.64         6.83 o
   0   2   7      11414.30      11784.51       100.71 o
   1   2   7        650.98        730.84         7.74 o
   2   2   7       3950.35       4072.25        40.54 o
   3   2   7        300.28        298.05         6.69 o
   4   2   7        659.31        609.96        11.69 o
   5   2   7         86.12         91.27         4.96 o
   6   2   7        635.07        606.06        16.89 o
   7   2   7         12.16          1.40         8.16 o
  -8   3   7         30.96         37.69        17.83 o
  -7   3   7         88.68         79.91         8.78 o
  -6   3   7        112.88        114.66         8.05 o
  -5   3   7        341.11        329.27        10.37 o
  -4   3   7        393.04        361.99         8.02 o
  -3   3   7         83.42         79.25         2.52 o
  -2   3   7        378.04        347.77         5.59 o
  -1   3   7       1196.38       1448.25        14.80 o
   0   3   7       2939.00       3019.64        26.26 o
   1   3   7        758.59        823.16         9.75 o
   2   3   7       2270.56       2156.07        22.49 o
   3   3   7       1253.35       1274.15        15.44 o
   4   3   7       1803.28       1848.09        35.78 o
   5   3   7        208.07        200.84         9.02 o
   6   3   7        274.05        273.32        20.20 o
   7   3   7         15.81         22.86         8.57 o
  -7   4   7         21.55         34.94         7.28 o
  -6   4   7         59.59         62.71         7.21 o
  -5   4   7         12.48         15.36         5.32 o
  -4   4   7        362.18        338.81         9.46 o
  -3   4   7       1805.60       1766.72        19.18 o
  -2   4   7        506.20        488.61         6.12 o
  -1   4   7       5605.55       5592.75        51.13 o
   0   4   7        466.89        408.20         5.21 o
   1   4   7       1998.14       1882.98        17.95 o
   2   4   7       1050.51       1036.59        12.99 o
   3   4   7         41.93         46.92         3.07 o
   4   4   7         31.34         39.59         4.35 o
   5   4   7        214.47        238.54        17.33 o
   6   4   7        123.69        136.60        12.14 o
   7   4   7        230.93        217.76        20.02 o
  -7   5   7         28.93         32.88         7.84 o
  -6   5   7         60.48         57.40         7.66 o
  -5   5   7        186.33        212.08         9.31 o
  -4   5   7        769.32        724.14        24.64 o
  -3   5   7        516.90        512.09         9.48 o
  -2   5   7          0.11          9.09         2.45 o
  -1   5   7        543.63        554.81         8.05 o
   0   5   7        352.81        363.58         6.76 o
   1   5   7       1298.21       1247.05        16.69 o
   2   5   7         20.17         27.82         3.39 o
   3   5   7        957.20        961.78        14.10 o
   4   5   7        106.35        110.31         5.84 o
   5   5   7        758.81        761.67        17.57 o
   6   5   7          8.56         10.96         7.83 o
  -6   6   7          2.08         16.02         7.23 o
  -5   6   7         63.57         68.06         9.77 o
  -4   6   7        215.96        216.45        14.23 o
  -3   6   7         30.00         28.14         4.56 o
  -2   6   7       1254.71       1203.34        16.98 o
  -1   6   7        522.29        488.47        10.50 o
   0   6   7       1829.45       1777.76        23.59 o
   1   6   7        665.08        637.71        10.97 o
   2   6   7          6.75         12.49         4.18 o
   3   6   7         24.84         26.15         5.05 o
   4   6   7          4.67          6.01         4.92 o
   5   6   7        106.68        131.80        10.50 o
   6   6   7         62.48         69.36        11.15 o
  -5   7   7          1.56         -0.51         7.25 o
  -4   7   7        424.57        462.80        19.23 o
  -3   7   7        299.66        307.19        13.19 o
  -2   7   7         42.69         54.45        10.75 o
  -1   7   7         15.76         17.30         5.34 o
   0   7   7         84.45         71.32         6.43 o
   1   7   7         32.61         23.24         5.00 o
   2   7   7        177.10        188.42         9.34 o
   3   7   7          4.42          3.62         6.14 o
   4   7   7        517.14        561.95        17.63 o
   5   7   7         12.79         12.51         6.96 o
  -4   8   7          0.38          7.94        11.54 o
  -3   8   7         45.29         27.50         9.48 o
  -2   8   7        213.70        237.05        14.77 o
  -1   8   7        253.67        261.21        12.64 o
   0   8   7        643.33        613.85        18.36 o
   1   8   7        224.72        223.48        11.66 o
   2   8   7         33.34         30.62        10.18 o
   3   8   7         29.19         12.55        10.42 o
   4   8   7         36.76         45.55         9.51 o
  -2   9   7         26.03         12.96         9.91 o
  -1   9   7          5.57         19.95         9.63 o
   0   9   7         15.69         13.78        10.12 o
   1   9   7          4.21         -0.04         7.34 o
   2   9   7          8.80         20.33        11.46 o
  -8   0   8          7.33         17.02        12.56 o
  -6   0   8        221.62        221.93        12.11 o
  -4   0   8       2203.45       2214.60        37.94 o
  -2   0   8       6797.23       7085.09        69.28 o
   0   0   8         36.76         45.79         2.59 o
   2   0   8       1253.89       1328.07        20.04 o
   4   0   8       8360.29       8437.35       118.90 o
   6   0   8       1167.09       1104.50        30.43 o
  -8   1   8          4.08         -2.23         8.31 o
  -7   1   8         20.69         32.54         7.59 o
  -6   1   8        149.73        167.25         7.47 o
  -5   1   8        431.54        442.18        11.64 o
  -4   1   8         35.03         48.34         2.66 o
  -3   1   8        366.27        369.11         6.01 o
  -2   1   8        181.78        173.35         4.10 o
  -1   1   8        302.28        319.49         5.32 o
   0   1   8       4448.63       4730.66        37.44 o
   1   1   8       1261.39       1341.03        12.49 o
   2   1   8       3057.92       2989.93        28.37 o
   3   1   8       1467.02       1496.22        18.29 o
   4   1   8        265.94        277.15         7.59 o
   5   1   8         77.20         77.45         4.51 o
   6   1   8         24.24         17.01         5.40 o
   7   1   8         62.57         70.88        10.67 o
  -8   2   8         12.83         13.02         7.75 o
  -7   2   8         50.04         41.71         7.77 o
  -6   2   8         64.97         68.01         6.23 o
  -5   2   8        325.70        318.38         9.52 o
  -4   2   8         14.90         16.01         2.31 o
  -3   2   8       4429.88       4348.65        36.46 o
  -2   2   8        710.80        692.99         8.42 o
  -1   2   8       2718.30       2691.90        28.22 o
   0   2   8        120.17        123.38         2.57 o
   1   2   8         44.30         68.52         3.67 o
   2   2   8       1759.39       1860.11        19.04 o
   3   2   8       3391.98       3393.70        38.89 o
   4   2   8       1197.93       1156.93        17.48 o
   5   2   8       2885.70       2852.76        37.31 o
   6   2   8          0.56         -1.29         5.27 o
   7   2   8        191.66        199.96        14.59 o
  -7   3   8         42.87         62.63        12.56 o
  -6   3   8        239.26        244.50        11.15 o
  -5   3   8        260.81        287.85        10.11 o
  -4   3   8          3.15         11.64         3.34 o
  -3   3   8         49.60         55.76         2.99 o
  -2   3   8        706.58        700.12         9.64 o
  -1   3   8        413.31        367.98         5.91 o
   0   3   8         18.23         19.76         1.30 o
   1   3   8       4935.91       4717.86        42.17 o
   2   3   8       1329.70       1407.06        14.78 o
   3   3   8        220.89        192.72         8.77 o
   4   3   8        375.28        357.41         8.66 o
   5   3   8          6.63          7.26         3.96 o
   6   3   8          0.28          0.14         6.00 o
   7   3   8        105.26        113.67        11.33 o
  -7   4   8         25.48         21.92         7.11 o
  -6   4   8         87.64         61.57         7.49 o
  -5   4   8         53.78         52.02         6.76 o
  -4   4   8        295.80        285.88        12.20 o
  -3   4   8        301.36        292.25         6.11 o
  -2   4   8       3191.91       3124.14        31.47 o
  -1   4   8        534.06        477.67         8.29 o
   0   4   8        286.96        275.38         4.87 o
   1   4   8         80.36         89.13         3.13 o
   2   4   8        558.74        543.42         8.17 o
   3   4   8       1785.22       1753.81        20.70 o
   4   4   8        904.82        890.60        15.43 o
   5   4   8        211.26        252.22        10.57 o
   6   4   8        505.00        469.98        26.91 o
  -7   5   8         58.69         61.21         8.66 o
  -6   5   8        197.28        257.89        12.44 o
  -5   5   8          2.57          1.30         4.89 o
  -4   5   8          1.21          9.12         4.13 o
  -3   5   8        344.75        308.04         7.72 o
  -2   5   8         95.87         92.08         3.98 o
  -1   5   8        523.41        536.88         9.00 o
   0   5   8       1029.52        927.04        14.91 o
   1   5   8        674.27        678.19        13.19 o
   2   5   8        875.16        840.45        13.72 o
   3   5   8        597.19        576.48        10.65 o
   4   5   8         53.93         57.12         4.99 o
   5   5   8          6.07          5.04         6.23 o
   6   5   8          1.33         -0.03         7.48 o
  -6   6   8         10.20         -0.64         8.45 o
  -5   6   8         70.14         61.42         8.14 o
  -4   6   8         49.10         48.47         7.53 o
  -3   6   8        292.19        301.76        29.64 o
  -2   6   8        223.72        223.24        13.08 o
  -1   6   8        733.75        739.39        13.66 o
   0   6   8          3.63          5.74         3.65 o
   1   6   8        217.50        205.96         8.68 o
   2   6   8        106.41        121.39         7.53 o
   3   6   8         53.98         69.89         6.38 o
   4   6   8        382.43        384.79        13.86 o
   5   6   8        159.69        184.10         8.93 o
  -5   7   8         29.91         54.81        12.85 o
  -4   7   8         64.45         67.26        12.94 o
  -3   7   8        402.46        396.58        21.81 o
  -2   7   8        219.33        193.72        11.23 o
  -1   7   8        482.93        483.14        13.65 o
   0   7   8        331.60        328.28        11.57 o
   1   7   8        443.42        439.34        15.93 o
   2   7   8        259.65        254.28        11.17 o
   3   7   8        394.28        419.76        19.37 o
   4   7   8          0.35          3.28         6.50 o
  -4   8   8         98.68         68.54        14.70 o
  -3   8   8        124.56        153.13        13.46 o
  -2   8   8        131.91        150.12        13.14 o
  -1   8   8         70.30         72.69        10.41 o
   0   8   8          3.95          8.84         7.02 o
   1   8   8         10.04         16.09         8.49 o
   2   8   8         46.92         49.55        11.09 o
   3   8   8         51.55         68.19        12.64 o
  -2   9   8        445.83        414.71        23.25 o
  -1   9   8         26.48         21.04        10.10 o
   0   9   8        199.90        219.48        20.35 o
   1   9   8         28.98         21.92        10.99 o
  -7   0   9        111.21        146.29        17.83 o
  -5   0   9        205.66        233.24        17.08 o
  -3   0   9        673.35        716.70        12.56 o
  -1   0   9        893.39       1028.32        22.43 o
   1   0   9       2830.77       2785.32        34.27 o
   3   0   9       2152.34       2087.43        36.59 o
   5   0   9         15.43         18.23         4.80 o
   7   0   9          5.95         -5.67        12.16 o
  -8   1   9         33.97         69.22        11.25 o
  -7   1   9         76.09         82.66        10.88 o
  -6   1   9         19.64         23.10         5.62 o
  -5   1   9          7.64         21.77         4.06 o
  -4   1   9         90.16         75.36         4.09 o
  -3   1   9        495.23        435.33         7.77 o
  -2   1   9       2316.12       2143.16        17.99 o
  -1   1   9       4177.21       4117.50        32.34 o
   0   1   9       1153.55       1065.86         9.26 o
   1   1   9        113.16         80.23         1.86 o
   2   1   9         66.66         65.30         2.44 o
   3   1   9         63.64         48.65         2.66 o
   4   1   9         51.95         57.41         4.19 o
   5   1   9        109.96        131.45         7.77 o
   6   1   9        192.27        200.29        18.13 o
   7   1   9        304.93        305.26        18.40 o
  -7   2   9         14.10          2.92         8.45 o
  -6   2   9         62.19         89.06         7.67 o
  -5   2   9         12.29         12.27         4.38 o
  -4   2   9        579.43        570.93        10.59 o
  -3   2   9         14.43         10.21         1.96 o
  -2   2   9          1.87         38.96         2.42 o
  -1   2   9         64.74         65.58         2.82 o
   0   2   9       1398.19       1405.52        13.58 o
   1   2   9         24.80         18.65         1.41 o
   2   2   9       4304.22       4248.06        41.65 o
   3   2   9        400.26        385.04         7.98 o
   4   2   9       1159.68       1140.26        16.63 o
   5   2   9        413.19        380.94        13.71 o
   6   2   9          2.28         -1.99         5.53 o
   7   2   9         80.63         90.25        11.32 o
  -7   3   9         11.17          5.07         9.52 o
  -6   3   9         93.42        114.04         8.65 o
  -5   3   9        235.41        225.14        11.78 o
  -4   3   9        329.89        318.07         9.33 o
  -3   3   9        227.24        203.96         5.81 o
  -2   3   9       1936.44       1801.77        21.63 o
  -1   3   9        932.91        821.38        11.55 o
   0   3   9       4248.52       4084.06        37.92 o
   1   3   9        167.72        179.89         3.60 o
   2   3   9        136.89        118.34         3.42 o
   3   3   9        165.32        184.04         6.19 o
   4   3   9        162.10        167.98         6.88 o
   5   3   9         51.61         57.46         5.08 o
   6   3   9        527.47        536.29        18.27 o
   7   3   9         96.46         91.72        11.57 o
  -7   4   9          2.26         11.51         8.24 o
  -6   4   9         20.59         22.96         6.80 o
  -5   4   9        420.65        451.48        14.84 o
  -4   4   9         61.60         61.06         5.00 o
  -3   4   9        250.95        271.18         6.41 o
  -2   4   9         18.08         26.98         2.83 o
  -1   4   9         35.15         46.97         3.55 o
   0   4   9         95.27         98.36         3.56 o
   1   4   9       1860.06       1934.50        22.31 o
   2   4   9       1053.96       1030.70        13.72 o
   3   4   9       3679.33       3607.77        36.46 o
   4   4   9         30.88         30.61         4.11 o
   5   4   9        561.02        554.54        17.61 o
   6   4   9        368.30        328.93        15.31 o
  -6   5   9        153.18        133.80        11.58 o
  -5   5   9         85.42         79.98         9.59 o
  -4   5   9         56.43         46.26         8.71 o
  -3   5   9        935.62        948.29        20.63 o
  -2   5   9         21.41         15.55         3.44 o
  -1   5   9       1947.58       1892.30        24.74 o
   0   5   9          5.46          4.91         3.09 o
   1   5   9       1442.65       1395.92        21.24 o
   2   5   9        223.63        228.91         7.51 o
   3   5   9          5.82          9.33         3.31 o
   4   5   9         48.42         65.16         8.70 o
   5   5   9        495.91        530.02        19.00 o
   6   5   9         34.87         46.03         9.11 o
  -6   6   9        113.10        109.04        11.71 o
  -5   6   9         46.52         56.14        17.83 o
  -4   6   9        522.19        547.28        21.21 o
  -3   6   9        350.17        341.89        13.62 o
  -2   6   9          1.79         -3.12         4.68 o
  -1   6   9         40.07         55.66         5.53 o
   0   6   9        188.00        211.04         9.56 o
   1   6   9        431.62        413.64        12.88 o
   2   6   9       1618.22       1610.24        30.01 o
   3   6   9        457.88        440.38        12.63 o
   4   6   9        891.30        869.48        23.16 o
   5   6   9          1.23         10.88         7.91 o
  -5   7   9        117.14        118.17        15.67 o
  -4   7   9        366.78        338.56        22.19 o
  -3   7   9         17.90         15.48        10.68 o
  -2   7   9        640.95        660.61        19.21 o
  -1   7   9          0.57          0.02         5.13 o
   0   7   9        390.72        391.29        12.67 o
   1   7   9          1.48         -0.93         5.58 o
   2   7   9         76.77         73.71         8.33 o
   3   7   9          5.33         15.59         7.95 o
   4   7   9        186.40        174.54        10.40 o
  -4   8   9        226.55        214.37        32.01 o
  -3   8   9          0.12         -9.31         9.31 o
  -2   8   9        112.68        106.10        12.30 o
  -1   8   9        106.14        102.46         9.71 o
   0   8   9        124.34         97.89         9.64 o
   1   8   9        515.01        465.69        20.14 o
   2   8   9        160.42        151.89        14.62 o
   3   8   9        263.33        256.14        18.47 o
  -1   9   9        208.27        213.05        15.38 o
   0   9   9          0.43          0.37         7.91 o
  -6   0  10         34.67         66.05        13.78 o
  -4   0  10        177.91        237.25        10.88 o
  -2   0  10        904.63        858.35        11.46 o
   0   0  10      10821.59      10920.74       118.49 o
   2   0  10       2475.73       2484.53        29.77 o
   4   0  10         53.62         45.13         4.28 o
   6   0  10         25.41         41.96         9.44 o
  -7   1  10         24.70         25.73         9.46 o
  -6   1  10         58.51         80.11        10.46 o
  -5   1  10        657.40        694.76        21.82 o
  -4   1  10       2177.28       2138.10        27.79 o
  -3   1  10        906.25        813.39         9.91 o
  -2   1  10       1085.87       1034.06        11.36 o
  -1   1  10         72.08         68.28         1.86 o
   0   1  10         16.98         31.25         1.52 o
   1   1  10        633.53        742.89         8.39 o
   2   1  10        620.22        595.78         7.84 o
   3   1  10       1208.50       1152.46        15.11 o
   4   1  10        305.73        284.84         7.28 o
   5   1  10        114.38        102.22         5.16 o
   6   1  10        369.12        364.63        26.48 o
   7   1  10         41.95         48.56        10.61 o
  -7   2  10        180.01        231.73        16.04 o
  -6   2  10         10.48          4.16         6.73 o
  -5   2  10         14.60         13.87         5.18 o
  -4   2  10         89.83         98.98         5.43 o
  -3   2  10         46.56         65.51         3.67 o
  -2   2  10          0.37          0.34         1.86 o
  -1   2  10       3709.80       3623.43        37.58 o
   0   2  10         99.60         95.28         3.12 o
   1   2  10       4443.04       4390.75        39.08 o
   2   2  10        462.28        500.57         7.44 o
   3   2  10        247.61        281.19         8.84 o
   4   2  10        153.98        153.18         6.70 o
   5   2  10        154.63        140.62         9.33 o
   6   2  10          2.93          5.37         5.96 o
  -7   3  10         11.49          5.41        10.33 o
  -6   3  10        179.68        143.55        13.87 o
  -5   3  10        332.30        354.86        13.00 o
  -4   3  10        215.24        211.55         9.52 o
  -3   3  10       2124.28       2129.21        29.21 o
  -2   3  10          3.58         12.12         2.29 o
  -1   3  10        169.05        176.54         5.55 o
   0   3  10         59.80        100.62         3.85 o
   1   3  10         29.76         28.69         2.46 o
   2   3  10        799.05        870.76        13.49 o
   3   3  10        524.87        518.59         9.41 o
   4   3  10        628.22        606.47        11.69 o
   5   3  10        839.55        841.52        26.12 o
   6   3  10          8.87         10.08         6.22 o
  -7   4  10         24.97         42.40         9.58 o
  -6   4  10         38.34         82.33        19.69 o
  -5   4  10        112.76        122.36        16.23 o
  -4   4  10          3.12          5.48         5.14 o
  -3   4  10        327.08        316.06        11.03 o
  -2   4  10        679.75        663.49        11.65 o
  -1   4  10        228.49        227.62         6.69 o
   0   4  10       2447.00       2351.83        31.78 o
   1   4  10        368.34        360.34         8.03 o
   2   4  10        972.65        987.23        14.33 o
   3   4  10        340.82        350.83         9.54 o
   4   4  10         51.31         60.22         4.96 o
   5   4  10         54.22         64.55         6.65 o
   6   4  10        351.55        393.21        16.65 o
  -6   5  10         44.02         46.27         9.58 o
  -5   5  10         37.48         18.27        18.24 o
  -4   5  10       1045.74       1033.53        23.71 o
  -3   5  10          6.45          6.73         5.64 o
  -2   5  10        715.89        699.50        14.72 o
  -1   5  10         84.60         97.09         4.82 o
   0   5  10         46.22         59.68         4.47 o
   1   5  10          1.76          4.74         3.82 o
   2   5  10        325.75        320.73         9.75 o
   3   5  10        282.14        289.52        11.05 o
   4   5  10       1154.12       1199.85        48.99 o
   5   5  10        139.78        162.01        10.75 o
  -5   6  10          4.49         -1.42        11.20 o
  -4   6  10        218.69        201.39        17.09 o
  -3   6  10        206.13        204.66        14.27 o
  -2   6  10         32.39         33.75         5.81 o
  -1   6  10        966.86        954.79        18.31 o
   0   6  10        719.28        696.34        16.96 o
   1   6  10       1030.50        991.15        21.08 o
   2   6  10        404.88        378.63        12.96 o
   3   6  10        366.48        376.52        12.91 o
   4   6  10         16.01         19.95         5.26 o
   5   6  10          1.11         11.61         8.44 o
  -5   7  10        297.38        264.62        32.82 o
  -4   7  10         40.74         34.36        13.23 o
  -3   7  10        505.30        570.38        22.74 o
  -2   7  10         22.41         25.83         9.19 o
  -1   7  10        211.32        210.37        16.26 o
   0   7  10         49.67         57.70         9.22 o
   1   7  10          3.37          3.11         6.51 o
   2   7  10         12.18         13.66         7.49 o
   3   7  10        759.36        796.01        20.82 o
   4   7  10        114.52         91.77         8.58 o
  -3   8  10          1.78          6.88        10.13 o
  -2   8  10        150.60        136.55        13.59 o
  -1   8  10        260.03        269.42        13.94 o
   0   8  10        469.92        489.39        22.70 o
   1   8  10        444.72        452.20        24.75 o
   2   8  10        201.45        201.22        16.62 o
  -7   0  11          8.11         13.37        13.37 o
  -5   0  11          4.30         14.14         9.52 o
  -3   0  11       2138.94       2257.89        67.77 o
  -1   0  11       4065.17       3955.31        48.69 o
   1   0  11        330.76        329.34         6.09 o
   3   0  11       1443.64       1486.40        21.80 o
   5   0  11       2356.34       2267.44        47.96 o
  -7   1  11         14.19          4.58         9.31 o
  -6   1  11        325.41        313.66        17.77 o
  -5   1  11       1034.74       1006.31        25.76 o
  -4   1  11        415.90        423.15        10.11 o
  -3   1  11         34.53         50.70         3.95 o
  -2   1  11        202.18        248.50         6.18 o
  -1   1  11       1062.62       1130.83        10.29 o
   0   1  11       1718.00       1814.41        16.97 o
   1   1  11       3589.95       3609.93        30.70 o
   2   1  11       3082.87       3210.91        33.61 o
   3   1  11       1723.76       1731.62        22.88 o
   4   1  11        609.05        601.21        11.57 o
   5   1  11        644.36        658.07        13.93 o
   6   1  11          0.05          2.73         9.39 o
  -7   2  11          0.20          1.19         9.31 o
  -6   2  11         23.50         21.53         7.71 o
  -5   2  11          0.71          1.85         5.05 o
  -4   2  11        571.02        585.06        12.21 o
  -3   2  11        232.91        254.27         7.12 o
  -2   2  11       4304.05       4251.38        49.04 o
  -1   2  11        104.86        112.89         4.58 o
   0   2  11       1397.75       1307.32        13.63 o
   1   2  11        101.34        113.13         3.35 o
   2   2  11          1.55         10.10         2.40 o
   3   2  11          4.92          3.10         2.83 o
   4   2  11       1744.61       1766.71        25.76 o
   5   2  11          0.86          0.96         5.52 o
   6   2  11        467.21        454.91        16.36 o
  -7   3  11        186.12        197.50        16.82 o
  -6   3  11        417.86        505.80        27.97 o
  -5   3  11         32.39         47.07         6.68 o
  -4   3  11        321.60        334.09        12.79 o
  -3   3  11         93.62         89.51         5.70 o
  -2   3  11        167.05        189.62         7.57 o
  -1   3  11        313.46        324.02         8.31 o
   0   3  11       1705.51       1635.58        29.73 o
   1   3  11       1299.07       1355.52        16.67 o
   2   3  11       1704.28       1635.84        20.36 o
   3   3  11        562.64        592.26        11.09 o
   4   3  11        680.14        698.83        13.67 o
   5   3  11         12.60          6.52         7.82 o
   6   3  11        315.63        292.94        20.83 o
  -6   4  11         54.18         44.15         9.58 o
  -5   4  11        213.08        208.90        16.83 o
  -4   4  11         46.10         37.98         9.57 o
  -3   4  11       1568.33       1540.04        23.20 o
  -2   4  11        221.05        230.35         7.13 o
  -1   4  11       1297.49       1260.97        24.82 o
   0   4  11        269.98        258.16         8.27 o
   1   4  11        168.10        177.20         7.27 o
   2   4  11          0.72          2.31         2.64 o
   3   4  11        139.96        139.55         6.51 o
   4   4  11          6.89         16.76         7.95 o
   5   4  11        459.38        472.02        14.37 o
   6   4  11          2.65          4.76         6.95 o
  -6   5  11         12.01         20.11        11.87 o
  -5   5  11        144.13        219.03        18.20 o
  -4   5  11        472.81        443.47        15.54 o
  -3   5  11         23.22         29.59         5.86 o
  -2   5  11         31.47         27.09         4.18 o
  -1   5  11        218.70        201.32         7.72 o
   0   5  11        328.89        312.30         9.18 o
   1   5  11       1444.04       1431.84        21.80 o
   2   5  11        127.56        123.03         7.59 o
   3   5  11        531.70        539.70        14.70 o
   4   5  11          2.05          4.02         7.54 o
   5   5  11        225.99        239.99        13.19 o
  -5   6  11          3.03          4.67        11.97 o
  -4   6  11        189.72        180.18        17.23 o
  -3   6  11         62.87         67.10        10.21 o
  -2   6  11        408.43        430.99        13.50 o
  -1   6  11        557.49        538.19        16.29 o
   0   6  11        142.00        139.53         9.45 o
   1   6  11        142.81        134.37         8.74 o
   2   6  11          0.19          4.19         6.06 o
   3   6  11          6.62         12.11         5.44 o
   4   6  11        125.54        137.69        11.05 o
  -4   7  11         32.44          8.82        13.34 o
  -3   7  11         28.44         40.33        10.29 o
  -2   7  11          3.97         15.48         9.05 o
  -1   7  11          9.79         11.75         8.22 o
   0   7  11        371.04        376.75        18.74 o
   1   7  11          9.52         -0.76         6.62 o
   2   7  11        729.07        758.03        22.28 o
   3   7  11          0.39         -0.13         6.26 o
  -3   8  11        110.15        113.81        17.63 o
  -2   8  11        223.57        241.03        29.44 o
  -1   8  11         47.20         53.28        11.99 o
   0   8  11        197.69        179.00        16.88 o
   1   8  11         47.29         52.41        10.77 o
   2   8  11         10.40          7.55        10.87 o
  -6   0  12        126.28        142.64        18.24 o
  -4   0  12        643.18        681.33        21.20 o
  -2   0  12       3924.00       4022.43        76.24 o
   0   0  12         25.68         57.32         4.71 o
   2   0  12       1822.48       1757.14        27.74 o
   4   0  12       2367.27       2449.84        49.64 o
   6   0  12        459.03        447.83        27.35 o
  -7   1  12         10.19         20.88        10.17 o
  -6   1  12         38.98         56.35        11.14 o
  -5   1  12          1.46         16.68         6.82 o
  -4   1  12        311.33        280.02         9.98 o
  -3   1  12        361.71        328.28         7.29 o
  -2   1  12       4931.57       4869.21        50.17 o
  -1   1  12       2129.62       2112.76        19.27 o
   0   1  12       1988.00       1919.87        18.02 o
   1   1  12       1087.96       1098.36        11.83 o
   2   1  12        763.00        809.92        10.56 o
   3   1  12        377.32        424.66         9.05 o
   4   1  12          3.16          8.23         4.27 o
   5   1  12         75.31         85.74         7.77 o
   6   1  12        404.19        406.57        16.01 o
  -7   2  12          1.53          9.87        10.17 o
  -6   2  12        127.14        126.10        11.17 o
  -5   2  12        235.02        255.59        14.26 o
  -4   2  12        219.14        233.40        12.74 o
  -3   2  12        793.20        821.53        13.68 o
  -2   2  12        254.98        237.69         8.34 o
  -1   2  12        665.58        704.25        12.40 o
   0   2  12          2.05          7.39         2.04 o
   1   2  12       1265.68       1241.62        15.27 o
   2   2  12         33.14         29.96         3.20 o
   3   2  12       2496.50       2482.94        30.04 o
   4   2  12          7.19          4.83         3.90 o
   5   2  12       1156.63       1168.34        27.71 o
   6   2  12         23.83         11.69         6.46 o
  -7   3  12         41.34         51.05        12.16 o
  -6   3  12         71.94         78.77        10.25 o
  -5   3  12         19.64         18.69        10.22 o
  -4   3  12         31.39         36.25         6.35 o
  -3   3  12       3199.77       3125.93        38.80 o
  -2   3  12         58.17         41.62         4.07 o
  -1   3  12       2720.28       2630.83        35.11 o
   0   3  12        710.54        719.50        13.14 o
   1   3  12       1030.24       1018.48        20.48 o
   2   3  12        290.62        315.56         8.32 o
   3   3  12          6.39         23.16         4.34 o
   4   3  12         13.64         20.73         5.19 o
   5   3  12        141.65        138.00        12.60 o
   6   3  12         47.51         48.70        14.99 o
  -6   4  12         76.98         60.88        13.32 o
  -5   4  12         65.04         61.44        16.82 o
  -4   4  12        246.19        264.80        10.87 o
  -3   4  12         78.40         91.82         8.14 o
  -2   4  12         19.69         32.43         4.06 o
  -1   4  12         76.34         75.05         5.10 o
   0   4  12        148.76        148.79         8.65 o
   1   4  12        178.71        156.94         6.88 o
   2   4  12       2050.50       2059.81        31.46 o
   3   4  12        114.66        123.64         9.57 o
   4   4  12       1121.29       1108.79        40.04 o
   5   4  12          7.91          0.00        17.02 o
  -6   5  12          9.07         -3.01        25.94 o
  -5   5  12         10.81         -5.23        11.29 o
  -4   5  12        454.93        416.21        15.71 o
  -3   5  12        110.83        101.90         8.12 o
  -2   5  12       1148.23       1116.97        19.12 o
  -1   5  12         91.61         89.89         5.92 o
   0   5  12        931.26        901.63        25.25 o
   1   5  12         57.05         71.41         6.09 o
   2   5  12        199.71        239.25        10.67 o
   3   5  12          4.50         11.26         5.79 o
   4   5  12         55.87         63.28         7.79 o
   5   5  12          7.80         12.81         7.00 o
  -5   6  12        291.85        292.22        25.73 o
  -4   6  12          3.31          4.31         9.64 o
  -3   6  12         29.03         41.96         9.81 o
  -2   6  12        150.54        173.99         9.66 o
  -1   6  12         44.68         41.58         6.69 o
   0   6  12          0.03          1.74         5.85 o
   1   6  12        362.63        373.38        15.51 o
   2   6  12        169.99        169.86        11.83 o
   3   6  12        806.74        812.88        19.01 o
   4   6  12        252.05        251.93        14.96 o
  -4   7  12          1.92         -5.13        11.24 o
  -3   7  12         33.43         31.89        10.88 o
  -2   7  12          1.33          4.69         9.38 o
  -1   7  12        418.43        410.73        20.26 o
   0   7  12          2.83         -4.32         8.51 o
   1   7  12        297.40        321.89        15.69 o
   2   7  12          6.89         11.90         7.73 o
   3   7  12          3.54          8.40         6.57 o
  -2   8  12         34.20         14.56        13.44 o
  -1   8  12         62.37         68.39        15.03 o
   0   8  12         53.72         30.52        16.65 o
   1   8  12         23.28         20.95         9.93 o
  -7   0  13        133.94        170.20        21.88 o
  -5   0  13        115.93         70.09        10.61 o
  -3   0  13         76.04        109.90        13.18 o
  -1   0  13       2169.34       2045.23        34.24 o
   1   0  13       4395.42       4124.91        56.27 o
   3   0  13       1647.16       1742.63        42.11 o
   5   0  13        252.56        256.98        27.96 o
  -7   1  13          6.20          6.02        10.46 o
  -6   1  13        108.93         91.91        11.95 o
  -5   1  13        354.45        354.52        15.93 o
  -4   1  13        244.51        251.43        14.08 o
  -3   1  13        486.50        474.11        11.78 o
  -2   1  13         37.00         59.85         4.27 o
  -1   1  13        356.43        412.65        10.79 o
   0   1  13         30.93         52.51         3.75 o
   1   1  13         31.75         40.70         3.48 o
   2   1  13         71.97         92.89         4.81 o
   3   1  13        688.17        690.30        13.44 o
   4   1  13        217.03        212.75         9.73 o
   5   1  13        497.02        488.08        17.08 o
   6   1  13        226.30        246.07        23.61 o
  -7   2  13         12.56         13.05        10.74 o
  -6   2  13         44.38         87.19        10.39 o
  -5   2  13         30.99         30.66        10.27 o
  -4   2  13          2.58         27.98         7.78 o
  -3   2  13          1.11         -0.20         3.50 o
  -2   2  13         82.36         79.08         5.27 o
  -1   2  13        912.49        910.46        15.11 o
   0   2  13       3464.61       3340.69        42.95 o
   1   2  13        719.45        672.98        11.73 o
   2   2  13       2112.69       2136.76        25.72 o
   3   2  13        145.39        133.52         6.16 o
   4   2  13        572.89        598.93        15.19 o
   5   2  13          0.03         -1.27         7.84 o
   6   2  13         22.53         18.69        12.36 o
  -6   3  13          0.97         -8.73        17.63 o
  -5   3  13         64.40         80.22        12.95 o
  -4   3  13        990.51        932.99        23.13 o
  -3   3  13          6.17          2.28         3.77 o
  -2   3  13        311.64        303.45         9.57 o
  -1   3  13        572.03        546.65        12.39 o
   0   3  13         28.77         42.88         6.64 o
   1   3  13         27.48         23.99         3.93 o
   2   3  13        337.97        370.93        10.68 o
   3   3  13         91.30        106.90         7.19 o
   4   3  13       1055.10       1054.87        27.78 o
   5   3  13         60.53         73.67        14.23 o
  -6   4  13        135.09        147.85        17.83 o
  -5   4  13        141.62        195.21        17.80 o
  -4   4  13        108.41        122.47         9.39 o
  -3   4  13        134.48        150.12         7.30 o
  -2   4  13          1.39          0.50         3.70 o
  -1   4  13        886.28        886.91        15.96 o
   0   4  13       1203.12       1133.66        18.89 o
   1   4  13       1846.32       1805.95        28.64 o
   2   4  13        394.02        377.73        18.33 o
   3   4  13        796.14        871.21        19.30 o
   4   4  13         81.04         56.73        13.37 o
   5   4  13          8.75         10.03        12.89 o
  -5   5  13         64.02         50.07        14.16 o
  -4   5  13         10.12         15.19         8.18 o
  -3   5  13        923.83        904.92        23.26 o
  -2   5  13        321.47        309.68        11.20 o
  -1   5  13        391.86        388.56        13.50 o
   0   5  13        240.50        210.52        10.43 o
   1   5  13         11.48         22.15         5.82 o
   2   5  13         68.94         93.49         7.14 o
   3   5  13        724.05        714.17        20.25 o
   4   5  13         30.87         32.22         7.06 o
  -4   6  13        124.64        127.23        16.33 o
  -3   6  13        128.81        129.98        12.88 o
  -2   6  13        271.09        258.68        16.23 o
  -1   6  13         56.96         59.07        11.03 o
   0   6  13        671.30        651.34        26.03 o
   1   6  13        642.78        607.71        19.90 o
   2   6  13        734.74        760.39        22.30 o
   3   6  13        227.15        238.61        14.51 o
  -3   7  13         46.26         26.69        11.32 o
  -2   7  13        553.55        518.14        29.28 o
  -1   7  13         74.54         60.42        11.25 o
   0   7  13        180.48        186.70        15.26 o
   1   7  13         15.30         19.61         8.58 o
   2   7  13        183.90        210.76        16.10 o
  -6   0  14         21.52         72.94        16.21 o
  -4   0  14        434.49        465.82        49.84 o
  -2   0  14        562.40        605.55        21.13 o
   0   0  14        626.45        588.77        15.48 o
   2   0  14          8.96         20.75         5.73 o
   4   0  14        481.85        468.39        16.45 o
  -6   1  14        138.93        156.46        14.79 o
  -5   1  14        215.43        254.72        18.35 o
  -4   1  14        110.91        159.47        11.46 o
  -3   1  14         15.82         23.65         4.59 o
  -2   1  14        134.99        152.70         7.20 o
  -1   1  14        739.98        768.08        13.95 o
   0   1  14         48.10         54.05         5.28 o
   1   1  14        388.92        423.69         8.86 o
   2   1  14        483.72        529.75        10.31 o
   3   1  14        467.71        482.95         9.78 o
   4   1  14        584.25        652.54        16.65 o
   5   1  14         54.70         48.39         9.58 o
  -6   2  14          2.99         -8.32        10.52 o
  -5   2  14         49.59         37.64        11.29 o
  -4   2  14        317.48        275.15        14.25 o
  -3   2  14        798.43        787.90        16.70 o
  -2   2  14        139.26        139.59         6.87 o
  -1   2  14       1413.01       1357.56        20.62 o
   0   2  14        213.09        233.81         7.56 o
   1   2  14        584.17        566.18        10.89 o
   2   2  14          0.72          3.03         3.34 o
   3   2  14        114.23        126.21         8.80 o
   4   2  14          1.97         11.57         7.63 o
   5   2  14        646.05        631.24        24.98 o
  -6   3  14         72.29         61.34        14.11 o
  -5   3  14         48.70         64.33        12.85 o
  -4   3  14         26.72         29.42         8.87 o
  -3   3  14        126.46        145.81         7.17 o
  -2   3  14         44.81         47.38         6.21 o
  -1   3  14         31.14         35.43         4.30 o
   0   3  14       1212.98       1214.58        19.60 o
   1   3  14        402.67        412.10        10.37 o
   2   3  14        564.57        544.21        12.77 o
   3   3  14       1287.51       1338.31        27.58 o
   4   3  14         70.55         76.93        10.37 o
   5   3  14        280.47        271.82        22.16 o
  -5   4  14         23.48         19.49        12.29 o
  -4   4  14        157.72        128.05        11.35 o
  -3   4  14        135.29        119.05        11.68 o
  -2   4  14       1299.88       1221.33        20.34 o
  -1   4  14        468.27        481.12        12.58 o
   0   4  14       1818.74       1762.26        28.54 o
   1   4  14        189.65        190.03        11.63 o
   2   4  14        163.40        180.56         9.53 o
   3   4  14          0.03          2.22         5.71 o
   4   4  14        336.58        355.33        33.03 o
  -5   5  14          2.87          3.75        13.03 o
  -4   5  14        137.75        172.34        12.80 o
  -3   5  14         24.38         37.09        10.77 o
  -2   5  14        131.02        130.10         9.03 o
  -1   5  14         21.97         19.36         9.51 o
   0   5  14        489.16        513.17        17.86 o
   1   5  14        810.29        776.88        19.98 o
   2   5  14       1024.37       1034.90        26.28 o
   3   5  14         33.72         39.96         8.58 o
   4   5  14        475.35        496.47        19.40 o
  -4   6  14          0.37         -6.92        12.79 o
  -3   6  14        272.13        225.27        32.82 o
  -2   6  14        186.27        214.31        35.46 o
  -1   6  14        646.18        668.79        22.25 o
   0   6  14        561.14        511.40        19.46 o
   1   6  14        561.15        556.29        19.84 o
   2   6  14         18.29         14.83         5.43 o
   3   6  14         10.03         19.22         8.26 o
  -2   7  14         37.40         35.27        14.16 o
  -1   7  14         17.18         18.04        10.35 o
   0   7  14         53.64         56.29        11.29 o
   1   7  14        729.89        701.05        23.52 o
  -5   0  15        388.25        342.83        32.42 o
  -3   0  15       2165.25       2146.56        63.01 o
  -1   0  15       2493.94       2381.88        53.92 o
   1   0  15        567.30        616.10        17.80 o
   3   0  15       1409.79       1412.40        29.02 o
   5   0  15       1201.17       1167.89        37.62 o
  -6   1  15         40.58         42.55        15.80 o
  -5   1  15         13.28         38.09        18.64 o
  -4   1  15         28.10         44.11         8.54 o
  -3   1  15        160.52        171.72        15.56 o
  -2   1  15        887.60        849.65        27.34 o
  -1   1  15        510.11        525.56        12.21 o
   0   1  15        875.67        873.53        17.31 o
   1   1  15        989.11       1054.12        17.92 o
   2   1  15        393.20        386.64        11.75 o
   3   1  15        676.21        657.74        13.43 o
   4   1  15          0.80          3.11         4.34 o
   5   1  15         99.15        108.32         8.05 o
  -6   2  15         73.71         87.53        19.45 o
  -5   2  15         20.48         47.01        19.86 o
  -4   2  15        480.63        497.07        19.26 o
  -3   2  15          2.84          9.39         4.79 o
  -2   2  15       1486.01       1461.39        25.45 o
  -1   2  15        642.55        594.14        13.64 o
   0   2  15         41.83         53.23         5.41 o
   1   2  15        214.44        200.90         8.01 o
   2   2  15       1272.80       1241.20        20.76 o
   3   2  15          0.82          6.01         6.00 o
   4   2  15       1210.84       1230.29        31.99 o
   5   2  15         67.80         91.28        14.34 o
  -6   3  15          9.38         25.53        21.07 o
  -5   3  15         53.79         77.24        14.39 o
  -4   3  15         11.82         21.10        12.74 o
  -3   3  15        115.80        101.82         7.39 o
  -2   3  15        151.74        176.36         8.27 o
  -1   3  15       1003.84        956.82        16.86 o
   0   3  15        106.53        104.42         6.16 o
   1   3  15        211.17        208.21        10.15 o
   2   3  15       1030.54       1042.63        22.13 o
   3   3  15          2.66          3.18         5.27 o
   4   3  15         16.48          7.76         8.91 o
  -5   4  15        151.81        155.71        24.11 o
  -4   4  15          7.59         28.01         9.04 o
  -3   4  15         86.64        110.56        10.45 o
  -2   4  15        135.39        137.48         9.06 o
  -1   4  15         69.06         91.54         6.83 o
   0   4  15        406.92        406.45        12.51 o
   1   4  15        239.65        221.10         9.47 o
   2   4  15         14.49         17.63         7.12 o
   3   4  15        906.64        884.05        23.67 o
   4   4  15         53.94         84.84        16.26 o
  -4   5  15         36.69         32.53        11.87 o
  -3   5  15         71.55         63.22        11.87 o
  -2   5  15        201.16        163.29        12.25 o
  -1   5  15        185.60        191.83        12.88 o
   0   5  15        440.17        415.95        17.85 o
   1   5  15        216.97        234.97        13.79 o
   2   5  15          8.30          8.60         7.35 o
   3   5  15         97.47        119.70        16.01 o
  -3   6  15         62.96         88.08        17.12 o
  -2   6  15          5.26         -0.16        19.65 o
  -1   6  15        157.74        160.92        11.20 o
   0   6  15          9.68         19.24         8.73 o
   1   6  15         29.65         34.51         9.03 o
   2   6  15        214.23        227.30        15.43 o
  -4   0  16        135.12        178.95        18.77 o
  -2   0  16          0.82         13.61         8.02 o
   0   0  16       2450.07       2336.77        53.95 o
   2   0  16       3943.20       3842.48       106.58 o
   4   0  16        695.62        714.81        27.61 o
  -5   1  16         18.11         54.30        21.48 o
  -4   1  16         28.23         59.28         9.63 o
  -3   1  16         77.48         87.94        15.56 o
  -2   1  16        401.00        416.77        15.51 o
  -1   1  16        963.66        905.38        27.18 o
   0   1  16        700.96        670.32        15.31 o
   1   1  16        337.26        323.43        12.77 o
   2   1  16         52.83         49.85         5.65 o
   3   1  16         83.65        112.01         8.22 o
   4   1  16        480.66        457.73        21.94 o
  -5   2  16         97.32        145.08        26.75 o
  -4   2  16          0.99         17.80         8.24 o
  -3   2  16         63.12         83.03         9.08 o
  -2   2  16        169.12        169.35         8.76 o
  -1   2  16        260.79        263.96        11.14 o
   0   2  16        270.89        248.94        13.30 o
   1   2  16       2489.90       2439.52        35.05 o
   2   2  16        100.21         87.94         6.81 o
   3   2  16       1318.85       1293.72        40.93 o
   4   2  16         13.85         12.81         9.32 o
  -5   3  16         86.12         62.81        24.72 o
  -4   3  16         86.66        109.26        28.16 o
  -3   3  16        419.37        436.84        13.63 o
  -2   3  16        254.92        251.22        11.43 o
  -1   3  16        467.63        433.26        14.27 o
   0   3  16        213.32        194.46         9.24 o
   1   3  16        294.54        268.80        11.80 o
   2   3  16         11.39         11.88         5.71 o
   3   3  16          9.82         26.84         6.78 o
   4   3  16          4.59          3.38        10.70 o
  -4   4  16         75.12         86.02        16.83 o
  -3   4  16          1.68          0.69         6.79 o
  -2   4  16         40.77         48.03         7.32 o
  -1   4  16         80.54         90.83         8.55 o
   0   4  16        295.55        262.27        12.20 o
   1   4  16        385.58        354.05        17.08 o
   2   4  16        620.62        675.49        22.47 o
   3   4  16         61.61         78.27         9.07 o
  -4   5  16        286.82        268.59        19.10 o
  -3   5  16         98.22         83.90        13.62 o
  -2   5  16        575.14        565.05        21.44 o
  -1   5  16          1.57         11.70         8.27 o
   0   5  16         98.31        125.21        11.74 o
   1   5  16        138.82        133.76        12.82 o
   2   5  16         19.41         20.85         8.32 o
  -2   6  16         27.22         34.75        11.77 o
  -1   6  16        222.02        169.45        12.80 o
   0   6  16         82.19         63.82         9.17 o
   1   6  16         93.75        111.17        12.05 o
  -3   0  17        178.95        231.00        37.08 o
  -1   0  17        274.98        259.82        17.37 o
   1   0  17       1127.66       1092.47        33.61 o
   3   0  17          4.32          3.03         8.49 o
  -5   1  17        279.91        351.34        36.88 o
  -4   1  17         53.64         91.89        11.33 o
  -3   1  17        444.87        483.70        20.16 o
  -2   1  17         27.46         44.01         7.92 o
  -1   1  17         98.30        110.50         9.52 o
   0   1  17          6.54         22.60         6.42 o
   1   1  17        154.76        152.17         9.78 o
   2   1  17        247.58        286.48        16.37 o
   3   1  17        786.73        798.25        17.81 o
   4   1  17        468.02        463.34        15.24 o
  -5   2  17         26.52          1.22        21.07 o
  -4   2  17         85.52         82.88        13.18 o
  -3   2  17          4.73          4.64         7.16 o
  -2   2  17        270.45        295.13        17.31 o
  -1   2  17         71.54         77.47        11.70 o
   0   2  17       1108.71       1061.97        23.05 o
   1   2  17          5.98         -1.80         5.24 o
   2   2  17        344.81        372.42        12.99 o
   3   2  17         68.42         62.12         7.48 o
   4   2  17         34.59         31.19        25.33 o
  -4   3  17        300.03        268.75        23.08 o
  -3   3  17          1.74          6.81         7.26 o
  -2   3  17        453.93        484.61        15.68 o
  -1   3  17        132.12        132.00         9.35 o
   0   3  17        194.52        196.52        11.06 o
   1   3  17         67.28         71.10         8.00 o
   2   3  17        679.85        630.00        20.89 o
   3   3  17        105.20        142.22        17.08 o
  -4   4  17          8.96          6.12        13.63 o
  -3   4  17        173.19        129.29        18.50 o
  -2   4  17         65.78         69.02         8.41 o
  -1   4  17        848.44        809.11        20.80 o
   0   4  17        315.37        273.23        15.54 o
   1   4  17        766.80        786.55        32.76 o
   2   4  17          8.03         15.06         8.12 o
  -3   5  17        434.42        419.83        28.70 o
  -2   5  17         97.91         69.29        10.97 o
  -1   5  17          2.05         13.70         8.71 o
   0   5  17        117.87        100.90        11.25 o
   1   5  17        361.88        341.49        22.81 o
  -4   0  18        181.27        165.29        26.95 o
  -2   0  18        498.94        567.11        40.12 o
   0   0  18         94.03        155.18        14.36 o
   2   0  18        150.17        132.92        19.29 o
  -4   1  18        105.13        111.95        12.51 o
  -3   1  18         86.42         55.46        11.97 o
  -2   1  18        203.75        206.24        12.70 o
  -1   1  18        508.13        495.78        17.88 o
   0   1  18       1383.03       1385.15        27.65 o
   1   1  18        368.86        355.66        14.72 o
   2   1  18        747.35        729.98        20.18 o
   3   1  18        169.59        197.75        19.01 o
  -4   2  18          1.25          0.31        14.18 o
  -3   2  18        434.58        439.07        18.05 o
  -2   2  18         38.10         44.21         8.51 o
  -1   2  18        288.40        339.49        19.79 o
   0   2  18        181.16        178.43        15.68 o
   1   2  18          3.65         11.04         6.76 o
   2   2  18          2.02         -3.00         6.42 o
   3   2  18        503.56        491.77        16.99 o
  -4   3  18         11.42          2.03        13.82 o
  -3   3  18          1.66         14.46         8.02 o
  -2   3  18        238.72        203.52        13.05 o
  -1   3  18        516.67        534.09        26.03 o
   0   3  18         83.63         74.79         8.48 o
   1   3  18       1174.21       1198.40        31.04 o
   2   3  18         52.41         47.38         9.21 o
  -3   4  18         44.19         48.28        16.06 o
  -2   4  18        318.27        343.04        18.20 o
  -1   4  18        155.09        161.04        13.44 o
   0   4  18         68.64         70.24        10.67 o
   1   4  18         91.44         81.94        10.85 o
  -1   5  18         34.74         39.79        10.05 o
   0   5  18        439.75        464.06        24.34 o
  -3   0  19        141.65        171.07        20.91 o
  -1   0  19         41.96         40.62        11.08 o
   1   0  19        800.60        819.72        31.92 o
  -4   1  19         66.59         70.59        11.89 o
  -3   1  19         11.71          3.37         9.19 o
  -2   1  19        376.56        346.16        16.48 o
  -1   1  19        961.95        965.28        25.43 o
   0   1  19        358.37        358.42        14.45 o
   1   1  19         51.66         57.42         8.65 o
   2   1  19          3.72          6.35         6.92 o
  -3   2  19         31.42         59.63         9.69 o
  -2   2  19          0.40         14.68         8.16 o
  -1   2  19          0.89         -1.81         7.30 o
   0   2  19        179.29        169.81        13.10 o
   1   2  19          0.34          9.68         8.60 o
   2   2  19       1154.75       1116.72        27.18 o
  -3   3  19        298.84        291.18        16.15 o
  -2   3  19        442.32        507.11        20.03 o
  -1   3  19        122.25        103.64        11.97 o
   0   3  19        524.54        520.59        21.52 o
   1   3  19         63.54         50.54        11.31 o
  -1   4  19         10.66         14.52         9.26 o
   0   4  19          6.47          4.04        10.41 o
  -2   0  20        193.68        200.33        31.20 o
   0   0  20        492.76        517.80        25.29 o
  -3   1  20         73.48        100.82        12.95 o
  -2   1  20        287.20        302.17        16.74 o
  -1   1  20          5.55         12.46         8.20 o
   0   1  20         65.98         86.77         9.50 o
   1   1  20        100.32        121.30        10.90 o
  -2   2  20         21.98         26.01         8.90 o
  -1   2  20        206.85        215.41        14.08 o
   0   2  20          4.99          9.08         8.87 o
                                                
